# Supplementary material for: A Proteomic Analysis of the Body Wall, Digestive Tract, and Reproductive Tract of Brugia malayi
Source: PLoS Negl Trop Dis. 2015 Sep 14;9(9):e0004054. doi: 10.1371/journal.pntd.0004054 (PMC4569401; doi:10.1371/journal.pntd.0004054)
Supplement: S1 Dataset — (XLSX) [file pntd.0004054.s001.xlsx]

## Sheet: Sheet1
			Exclusive Spectral Count			SAF			NSAF			NSAF enrichment			Unique Peptides			Protein Identification Probability
PUB_Locus	TIGR Accession Number	Name	Digestive Tract	Body Wall	Reproductive tract	Digestive Tract	Body Wall	Reproductive Tract	Digestive Tract	Body Wall	Reproductive Tract	Digestive Tract	Body Wall	Reproductive Tract	Digestive Tract	Body Wall	Reproductive Tract	Digestive Tract	Body Wall	Reproductive Tract	Molecular Weight	Length	Match to WS230 proteome
Bm1_18925	14389.m00194	Hypothetical protein	139	99	100	1.83E+00	1.30E+00	1.32E+00	0.015715	0.008745	0.007678	0.96	0.37	0.31	9	7	6	1	1	1	8 kDa	76	Bm1_18925A
Bm1_56985	15463.m00018	cytoplasmic intermediate filament protein, putative	521	1156	267	1.62E+00	3.60E+00	8.32E-01	0.013946	0.024176	0.004854	0.48	1.29	0.13	34	55	32	1	1	1	37 kDa	321	Bm1_56985A
Bm1_41940	14975.m04318	Glyceraldehyde 3-phosphate dehydrogenase, putative	509	707	506	1.50E+00	2.09E+00	1.49E+00	0.012901	0.014001	0.008710	0.57	0.65	0.32	31	41	33	1	1	1	36 kDa	339	BMAL7378.1
Bm1_24940	14731.m01012	galectin, putative	376	472	295	1.34E+00	1.69E+00	1.05E+00	0.011538	0.011317	0.006148	0.66	0.64	0.27	29	32	33	1	1	1	32 kDa	280	Bm1_24940A
Bm1_43615	14977.m04971	cytoplasmic intermediate filament protein, putative	361	1112	272	1.26E+00	3.88E+00	9.48E-01	0.010808	0.026011	0.005530	0.34	1.59	0.15	22	29	17	1	1	1	33 kDa	287	BMAL7688.1
Bm1_02515	12698.m00330	histone H4, putative	125	14	546	1.21E+00	1.36E-01	5.30E+00	0.010428	0.000912	0.030932	0.33	0.02	2.7	10	7	17	1	1	1	11 kDa	103	Bm1_02515A
Bm1_46750	14981.m02389	galectin, putative	329	388	169	1.19E+00	1.40E+00	6.10E-01	0.010205	0.009403	0.003560	0.79	0.68	0.18	19	19	17	1	1	1	32 kDa	277	Bm1_46750A
Bm1_21705	14594.m00163	actin 1, putative	428	3493	411	1.14E+00	9.29E+00	1.09E+00	0.009781	0.062366	0.006378	0.14	3.86	0.1	41	83	35	1	1	1	42 kDa	376	Bm1_21725A
Bm1_14535	14083.m00056	Small heat shock protein OV25-1, putative	183	114	273	1.03E+00	6.44E-01	1.54E+00	0.008884	0.004324	0.009000	0.67	0.24	0.68	19	21	30	1	1	1	20 kDa	177	Bm1_14535A
Bm1_29725	14947.m01147	126.9 kDa transcriptional regulatory protein in YSW1-RIB7intergenic region, putative	53	24	20	9.30E-01	4.21E-01	3.51E-01	0.007989	0.002827	0.002047	1.64	0.28	0.19	6	8	6	1	1	1	6 kDa	57	Bm1_29725A
Bm1_24115	14703.m00079	enolase, putative	353	884	454	8.10E-01	2.03E+00	1.04E+00	0.006957	0.013611	0.006076	0.35	1.04	0.30	30	38	32	1	1	1	48 kDa	436	Bm1_24115A
Bm1_43675	14977.m04983	heat shock 70 kDa protein, putative	549	354	848	8.09E-01	5.21E-01	1.25E+00	0.006947	0.003500	0.007288	0.64	0.25	0.70	56	51	80	1	1	1	74 kDa	679	BMAL7699.1
Bm1_13285	13978.m00033	hypothetical protein	18	6	2	7.50E-01	2.50E-01	8.33E-02	0.006444	0.001678	0.000486	2.98	0.24	0.06	6	4	2	1	1	1	2 kDa	24
Bm1_51495	14992.m11078	heat shock protein 90, putative	519	155	758	7.43E-01	2.22E-01	1.08E+00	0.006380	0.001489	0.006328	0.82	0.12	0.80	54	36	76	1	1	1	81 kDa	699
Bm1_55850	15309.m00029	cyclophilin-type peptidyl-prolyl cis-trans isomerase-2, Bmcyp-2	123	37	86	7.19E-01	2.16E-01	5.03E-01	0.006181	0.001453	0.002935	1.41	0.16	0.38	12	11	13	1	1	1	18 kDa	171	Bm1_55850A
Bm1_48280	14990.m07779	aspartic acid-rich protein aspolin2-2, putative	84	62	74	6.94E-01	5.12E-01	6.12E-01	0.005965	0.003440	0.003569	0.85	0.36	0.38	11	8	7	1	1	1	14 kDa	121	BMAL8534.1
Bm1_45215	14979.m04552	intermediate filament protein, putative	384	1739	115	6.70E-01	3.04E+00	2.01E-01	0.005758	0.020374	0.001171	0.27	2.94	0.04	44	57	34	1	1	1	66 kDa	573	BMAL7975.1
Bm1_41065	14973.m02610	oxidoreductase, short chain dehydrogenase/reductase family protein	620	652	31	6.61E-01	6.95E-01	3.31E-02	0.005679	0.004666	0.000193	1.17	0.79	0.02	88	90	18	1	1	1	106 kDa	938
Bm1_25780	14773.m00919	beta-tubulin, identical	284	332	589	6.34E-01	7.41E-01	1.32E+00	0.005447	0.004975	0.007672	0.43	0.38	0.74	34	42	50	1	1	1	50 kDa	448	Bm1_25780A
Bm1_41515	14973.m02696	40S ribosomal protein S21, putative	53	0	36	6.31E-01	0.00E+00	4.29E-01	0.005421	0.000000	0.002501	2.17	0.00	0.46	2	0	4	1	0	1	9 kDa	84
Bm1_41060	14973.m02734	oxidoreductase, putative	161	235	17	5.67E-01	8.28E-01	5.99E-02	0.004871	0.005555	0.000349	0.83	1.06	0.03	22	28	9	1	1	1	31 kDa	284
Bm1_06075	13227.m00138	Hypothetical protein	62	38	45	5.59E-01	3.42E-01	4.05E-01	0.004799	0.002298	0.002366	1.03	0.32	0.33	24	20	27	1	1	1	12 kDa	111
Bm1_11225	13693.m00017	Heparan sulfate, putative	195	123	231	5.51E-01	3.48E-01	6.53E-01	0.004733	0.002333	0.003808	0.77	0.27	0.54	31	32	34	1	1	1	39 kDa	354
Bm1_27170	14894.m00090	elongation factor 1-alpha (EF-1-alpha), putative	271	158	354	5.28E-01	3.08E-01	6.90E-01	0.004539	0.002068	0.004027	0.74	0.24	0.61	25	18	30	1	1	1	56 kDa	513	Bm1_27170A
Bm1_29895	14950.m01795	hypothetical protein	33	3	5	4.93E-01	4.48E-02	7.46E-02	0.004232	0.000301	0.000435	5.75	0.06	0.10	6	2	4	1	0.94	1	7 kDa	67	Bm1_29895A
Bm1_10970	13662.m00125	14-3-3-like protein 2, putative	119	85	218	4.67E-01	3.33E-01	8.55E-01	0.004010	0.002238	0.004989	0.55	0.25	0.80	16	16	28	1	1	1	29 kDa	255	Bm1_10970A
Bm1_29130	14940.m00172	triosephosphate isomerase, putative	114	219	79	4.62E-01	8.87E-01	3.20E-01	0.003966	0.005952	0.001866	0.51	1.02	0.19	16	14	19	1	1	1	27 kDa	247	Bm1_29130A
Bm1_12665	13904.m00006	hypothetical protein	11	11	4	4.58E-01	4.58E-01	1.67E-01	0.003938	0.003077	0.000973	0.97	0.63	0.14	3	5	4	1	1	1	3 kDa	24	Bm1_12665A
Bm1_02990	12776.m00030	protein unc-52, putative	149	115	183	4.56E-01	3.52E-01	5.60E-01	0.003915	0.002361	0.003266	0.70	0.33	0.52	15	13	22	1	1	1	37 kDa	327	Bm1_02990A
Bm1_20365	14511.m00035	intermediate filament protein-related	74	136	34	4.46E-01	8.19E-01	2.05E-01	0.003830	0.005500	0.001195	0.57	1.09	0.13	7	9	7	1	1	1	19 kDa	166	Bm1_20365A
Bm1_39250	14972.m07552	protein disulphide isomerase, putative	213	120	280	4.37E-01	2.46E-01	5.75E-01	0.003758	0.001654	0.003355	0.75	0.23	0.62	29	22	28	1	1	1	55 kDa	487
Bm1_02995	12776.m00031	Immunoglobulin I-set domain containing protein	115	74	149	4.34E-01	2.79E-01	5.62E-01	0.003729	0.001875	0.003281	0.72	0.27	0.59	11	9	11	1	1	1	29 kDa	265	Bm1_02995A
Bm1_15350	14176.m00093	fructose-bisphosphate aldolase 1, putative	156	363	179	4.30E-01	1.00E+00	4.93E-01	0.003693	0.006713	0.002877	0.39	1.02	0.28	30	43	35	1	1	1	40 kDa	363	Bm1_15350A
Bm1_01925	12616.m00132	Phosphoglycerate kinase, putative	176	154	124	4.24E-01	3.71E-01	2.99E-01	0.003644	0.002491	0.001744	0.86	0.46	0.28	30	28	28	1	1	1	45 kDa	415	Bm1_01925A
Bm1_22285	14615.m00140	hypothetical protein	22	6	9	4.23E-01	1.15E-01	1.73E-01	0.003635	0.000775	0.001010	2.04	0.17	0.23	12	5	7	1	0.93	1	6 kDa	52	Bm1_22285A
Bm1_38680	14972.m07435	tubulin alpha chain - mouse, putative	189	208	387	4.22E-01	4.64E-01	8.64E-01	0.003625	0.003117	0.005041	0.44	0.36	0.75	38	42	53	1	1	1	50 kDa	448
Bm1_43730	14977.m04994	lactate dehydrogenase., putative	147	145	143	4.18E-01	4.12E-01	4.06E-01	0.003588	0.002765	0.002371	0.70	0.46	0.37	24	24	23	1	1	1	38 kDa	352
Bm1_30455	14952.m01392	hypothetical protein	92	0	2	4.14E-01	0.00E+00	9.01E-03	0.003561	0.000000	0.000053	67.74	0.00	0.01	8	0	2	1	0	1	27 kDa	222	Bm1_30455A
Bm1_02505	12698.m00328	histone H2A, putative	52	11	726	4.13E-01	8.73E-02	5.76E+00	0.003546	0.000586	0.033622	0.10	0.02	8.1	8	4	19	1	1	1	13 kDa	126	BMAL14968.1
Bm1_12640	13898.m00009	Major antigen, putative	103	136	57	4.04E-01	5.33E-01	2.24E-01	0.003471	0.003580	0.001304	0.71	0.75	0.19	17	21	15	1	1	1	29 kDa	255	Bm1_12640A
Bm1_16810	14258.m00140	actin, putative	144	49	170	3.83E-01	1.30E-01	4.52E-01	0.003291	0.000875	0.002638	0.94	0.15	0.63	13	7	12	1	1	1	42 kDa	376	Bm1_16810A
Bm1_07645	13322.m00196	heat shock 70 kDa protein C precursor, putative	181	74	200	3.61E-01	1.48E-01	3.99E-01	0.003104	0.000992	0.002329	0.93	0.18	0.57	30	24	27	1	1	1	55 kDa	501	Bm1_07645A
Bm1_09895	13522.m00031	basement membrane proteoglycan, putative	171	140	238	3.32E-01	2.72E-01	4.62E-01	0.002853	0.001825	0.002697	0.63	0.33	0.58	32	28	36	1	1	1	57 kDa	515	Bm1_09895A
Bm1_12055	13806.m00014	aspartic protease BmAsp-2, identical	55	19	29	3.24E-01	1.12E-01	1.71E-01	0.002780	0.000750	0.000995	1.59	0.20	0.28	8	4	7	1	1	1	18 kDa	170	Bm1_12055A
Bm1_02900	12755.m00035	conserved hypothetical protein	30	32	25	3.19E-01	3.40E-01	2.66E-01	0.002742	0.002285	0.001552	0.71	0.53	0.31	18	20	20	1	1	1	11 kDa	94	Bm1_02900A
Bm1_11450	13718.m00044	chaperonin homolog HSP60, mitochondrial precursor, putative	88	71	191	3.06E-01	2.47E-01	6.63E-01	0.002625	0.001655	0.003870	0.48	0.25	0.90	20	24	29	1	1	1	31 kDa	288	Bm1_11450A
Bm1_07640	13322.m00195	Heat shock 70 kDa protein C precursor, putative	34	20	38	2.96E-01	1.74E-01	3.30E-01	0.002540	0.001168	0.001928	0.82	0.26	0.52	13	8	15	1	1	1	13 kDa	115
Bm1_28910	14937.m00483	Calsequestrin, skeletal muscle isoform precursor, putative	13	4	2	2.96E-01	9.09E-02	4.55E-02	0.002539	0.000610	0.000265	2.90	0.22	0.08	7	4	2	1	0.93	1	5 kDa	44	Bm1_28910A
Bm1_44375	14979.m04381	Vacuolar ATP synthase 16 kDa proteolipid subunit, putative	47	32	34	2.92E-01	1.99E-01	2.11E-01	0.002508	0.001334	0.001232	0.98	0.36	0.32	10	8	9	1	1	1	16 kDa	161	BMAL7831.1
Bm1_29110	14939.m00172	Strictosidine synthase family protein	91	139	22	2.88E-01	4.40E-01	6.96E-02	0.002474	0.002953	0.000406	0.74	1.03	0.07	17	25	13	1	1	1	36 kDa	316	Bm1_29110A
Bm1_14235	14058.m00557	SNARE domain containing protein	70	24	24	2.82E-01	9.68E-02	9.68E-02	0.002425	0.000650	0.000565	2.00	0.22	0.18	10	8	6	1	1	1	28 kDa	248	Bm1_14235A
Bm1_50415	14992.m10856	calmodulin, putative	40	20	42	2.74E-01	1.37E-01	2.88E-01	0.002354	0.000920	0.001679	0.91	0.23	0.51	6	7	6	1	1	1	17 kDa	146
Bm1_01865	12612.m00255	Pol polyprotein, putative	15	13	11	2.73E-01	2.36E-01	2.00E-01	0.002343	0.001587	0.001167	0.85	0.45	0.30	6	3	7	1	0.94	1	6 kDa	55	Bm1_01865A
Bm1_56580	15413.m00008	chaperonine protein HSP60, putative	93	96	200	2.71E-01	2.80E-01	5.83E-01	0.002330	0.001879	0.003402	0.44	0.33	0.81	11	14	14	1	1	1	37 kDa	343	Bm1_56580A
Bm1_34615	14963.m01793	Glycoprotein 25L2 precursor, putative	55	7	49	2.59E-01	3.30E-02	2.31E-01	0.002229	0.000222	0.001349	1.42	0.06	0.55	7	5	11	1	0.93	1	25 kDa	212	Bm1_34615A
Bm1_45035	14979.m04516	Probable myosin regulatory light chain, putative	43	2	23	2.54E-01	1.18E-02	1.36E-01	0.002186	0.000079	0.000794	2.50	0.03	0.35	9	1	11	1	0.91	1	20 kDa	169
Bm1_52380	14992.m11261	Ras-related protein Rab-1A, putative	52	35	54	2.54E-01	1.71E-01	2.63E-01	0.002180	0.001146	0.001537	0.81	0.31	0.46	9	7	10	1	1	1	23 kDa	205
Bm1_20280	14500.m00157	Probable histone H2B 3, putative	53	9	380	2.51E-01	4.27E-02	1.80E+00	0.002158	0.000286	0.010509	0.20	0.02	4.3	8	4	16	1	1	1	23 kDa	211	Bm1_20280A
Bm1_02860	12749.m00076	hypothetical protein	8	2	0	2.50E-01	6.25E-02	0.00E+00	0.002148	0.000420	0.000000	5.12	0.20	0.00	5	1	0	1	0.98	0.99	4 kDa	32
Bm1_52785	14992.m11340	Hypothetical 95.1 kDa protein in ACT5-YCK1 intergenic region, putative	11	6	9	2.50E-01	1.36E-01	2.05E-01	0.002148	0.000915	0.001194	1.02	0.27	0.39	5	5	5	1	1	1	5 kDa	44
Bm1_19100	14403.m00013	Major microfilarial sheath protein precursor.-related	48	9	208	2.46E-01	4.62E-02	1.07E+00	0.002115	0.000310	0.006224	0.32	0.04	2.6	7	6	28	1	0.94	1	21 kDa	195	Bm1_19100A
Bm1_39715	14972.m07646	Endoplasmin precursor, putative	194	83	356	2.46E-01	1.05E-01	4.51E-01	0.002113	0.000706	0.002633	0.63	0.15	0.93	52	38	58	1	1	1	91 kDa	789
Bm1_04665	13047.m00009	2,3-bisphosphoglycerate-independent phosphoglycerate mutase, putative	44	21	28	2.39E-01	1.14E-01	1.52E-01	0.002055	0.000766	0.000888	1.24	0.26	0.31	9	10	7	1	1	1	20 kDa	184
Bm1_53835	15095.m00037	hypothetical protein	21	12	21	2.33E-01	1.33E-01	2.33E-01	0.002005	0.000895	0.001362	0.89	0.27	0.47	11	9	11	1	1	1	9 kDa	90
Bm1_26530	14824.m00119	hypothetical protein	27	11	16	2.33E-01	9.48E-02	1.38E-01	0.002000	0.000637	0.000805	1.39	0.23	0.31	5	4	4	1	1	1	13 kDa	116	Bm1_26530A
Bm1_27325	14907.m00563	p27, putative	39	153	71	2.31E-01	9.05E-01	4.20E-01	0.001983	0.006078	0.002451	0.23	1.37	0.30	10	14	13	1	1	1	19 kDa	169	Bm1_27325A
Bm1_45995	14980.m02719	oxidoreductase, short chain dehydrogenase/reductase family protein	73	69	52	2.30E-01	2.18E-01	1.64E-01	0.001979	0.001461	0.000957	0.82	0.50	0.28	12	15	12	1	1	1	35 kDa	317
Bm1_23560	14677.m00169	calreticulin precursor, putative	93	60	152	2.30E-01	1.49E-01	3.76E-01	0.001978	0.000997	0.002195	0.62	0.24	0.74	18	14	26	1	1	1	47 kDa	404	Bm1_23560A
Bm1_08985	13426.m00019	basement membrane proteoglycan precursor, putative	48	41	125	2.30E-01	1.96E-01	5.98E-01	0.001973	0.001317	0.003490	0.41	0.24	1.06	14	14	22	1	1	1	23 kDa	209	Bm1_08985A
Bm1_28435	14930.m00337	Bm-MIF-1, identical	25	35	33	2.17E-01	3.04E-01	2.87E-01	0.001868	0.002043	0.001674	0.50	0.58	0.43	6	8	5	1	1	1	12 kDa	115	Bm1_28435A
Bm1_23190	14656.m00228	Hypothetical 86.9 kDa protein C30C11.4 in chromosome III, putative	174	101	203	2.13E-01	1.24E-01	2.49E-01	0.001830	0.000830	0.001450	0.80	0.25	0.55	50	39	57	1	1	1	92 kDa	817	Bm1_23190A
Bm1_18515	14367.m00302	ADP,ATP carrier protein, heart/skeletal muscle isoform T1, putative	66	94	94	2.10E-01	2.98E-01	2.98E-01	0.001800	0.002003	0.001741	0.48	0.57	0.46	16	20	26	1	1	1	35 kDa	315	Bm1_18515A
Bm1_57025	15470.m00007	ADP-ribosylation factor 1, putative	34	10	35	2.06E-01	6.06E-02	2.12E-01	0.001771	0.000407	0.001238	1.08	0.14	0.57	9	7	11	1	1	1	19 kDa	165	Bm1_57025A
Bm1_49930	14990.m08112	G15-6A protein-related	30	47	40	2.04E-01	3.20E-01	2.72E-01	0.001754	0.002146	0.001588	0.47	0.64	0.41	8	10	10	1	1	1	17 kDa	147
Bm1_47570	14990.m07633	ATP synthase alpha chain, mitochondrial precursor, putative	109	156	95	2.03E-01	2.91E-01	1.77E-01	0.001747	0.001954	0.001034	0.58	0.70	0.28	22	27	26	1	1	1	58 kDa	536	BMAL8402.1
Bm1_50930	14992.m10960	AT14148p-related	85	107	61	2.03E-01	2.55E-01	1.46E-01	0.001743	0.001714	0.000850	0.68	0.66	0.25	30	32	24	1	1	1	46 kDa	419	BMAL9013.1
Bm1_26675	14846.m00015	Hypothetical protein	25	3	13	2.02E-01	2.42E-02	1.05E-01	0.001732	0.000162	0.000612	2.24	0.07	0.32	4	1	5	1	0.93	1	14 kDa	124	Bm1_26675A
Bm1_26250	14791.m00007	conserved hypothetical protein	19	17	14	1.98E-01	1.77E-01	1.46E-01	0.001701	0.001189	0.000851	0.83	0.47	0.29	12	10	7	1	1	1	11 kDa	96	Bm1_26250A
Bm1_02940	12764.m00009	Glycine-rich cell wall structural protein 1 precursor.-related	82	49	49	1.98E-01	1.18E-01	1.18E-01	0.001698	0.000793	0.000689	1.15	0.33	0.28	12	15	12	1	1	1	39 kDa	415	Bm1_02940A
Bm1_40320	14972.m07771	Disorganized muscle protein 1, putative	62	753	77	1.93E-01	2.35E+00	2.40E-01	0.001660	0.015748	0.001400	0.10	5.15	0.08	17	42	20	1	1	1	36 kDa	321
Bm1_22990	14652.m00402	actin-depolymerizing factor 1, putative	32	11	17	1.93E-01	6.63E-02	1.02E-01	0.001656	0.000445	0.000598	1.59	0.20	0.28	6	6	7	1	1	1	19 kDa	166	Bm1_22990A
Bm1_17055	14276.m00243	Hypothetical protein	10	116	6	1.92E-01	2.23E+00	1.15E-01	0.001652	0.014976	0.000673	0.11	6.44	0.04	2	3	3	1	0.94	1	6 kDa	52
Bm1_49565	14990.m08039	Adenine phosphoribosyltransferase, putative	37	36	27	1.91E-01	1.86E-01	1.39E-01	0.001639	0.001246	0.000812	0.80	0.51	0.28	10	9	8	1	1	1	22 kDa	194	BMAL8762.1
Bm1_27855	14920.m00400	Spectrin alpha chain, putative	461	268	442	1.90E-01	1.11E-01	1.82E-01	0.001635	0.000743	0.001064	0.90	0.28	0.45	148	116	158	1	1	1	281 kDa	2423	Bm1_27855A
Bm1_31685	14956.m00518	Probable voltage-dependent anion-selective channel, putative	54	81	65	1.90E-01	2.85E-01	2.29E-01	0.001634	0.001915	0.001336	0.50	0.64	0.38	12	15	13	1	1	1	31 kDa	284	Bm1_31685A
Bm1_11805	13780.m00056	small nuclear ribonucleoprotein G, putative	15	5	36	1.90E-01	6.33E-02	4.56E-01	0.001631	0.000425	0.002659	0.53	0.10	1.29	2	1	1	1	0.92	0.97	9 kDa	79	Bm1_11805A
Bm1_37185	14972.m07130	Saposin-like type B, region 1 family protein	65	49	60	1.86E-01	1.40E-01	1.72E-01	0.001600	0.000943	0.001003	0.82	0.36	0.39	11	16	15	1	1	1	41 kDa	349
Bm1_45355	14979.m04581	Calreticulin family protein	113	65	139	1.84E-01	1.06E-01	2.26E-01	0.001579	0.000710	0.001319	0.78	0.24	0.58	35	20	38	1	1	1	70 kDa	615
Bm1_08750	13411.m00125	hypothetical protein	44	2	87	1.83E-01	8.33E-03	3.63E-01	0.001575	0.000056	0.002115	0.73	0.02	1.30	4	1	8	1	0.91	1	26 kDa	240	Bm1_08750A
Bm1_17375	14291.m00077	conserved hypothetical protein	13	2	6	1.83E-01	2.82E-02	8.45E-02	0.001573	0.000189	0.000493	2.31	0.09	0.28	7	2	4	1	0.93	1	8 kDa	71	Bm1_17375A
Bm1_13015	13939.m00062	Nematode cuticle collagen N-terminal domain containing protein	53	263	21	1.82E-01	9.04E-01	7.22E-02	0.001565	0.006067	0.000421	0.24	3.06	0.06	6	15	4	1	1	1	30 kDa	291	Bm1_13015A
Bm1_34575	14963.m01787	hypothetical protein	72	135	47	1.81E-01	3.38E-01	1.18E-01	0.001551	0.002271	0.000687	0.52	1.02	0.18	15	22	18	1	1	1	44 kDa	399	Bm1_34575A
Bm1_33660	14961.m05228	hypothetical protein	12	2	7	1.77E-01	2.94E-02	1.03E-01	0.001516	0.000197	0.000601	1.90	0.09	0.35	4	1	4	1	0.99	1	8 kDa	68
Bm1_01960	12618.m00036	Calsequestrin, skeletal muscle isoform precursor, putative	13	11	4	1.76E-01	1.49E-01	5.41E-02	0.001509	0.000998	0.000315	1.15	0.55	0.13	3	7	3	1	1	1	8 kDa	74	Bm1_01960A
Bm1_55480	15264.m00007	transitional endoplasmic reticulum ATPase TER94, putative	61	60	101	1.74E-01	1.71E-01	2.88E-01	0.001493	0.001148	0.001679	0.53	0.36	0.64	22	20	25	1	1	1	39 kDa	351
Bm1_02475	12698.m00321	hypothetical protein	5	7	4	1.72E-01	2.41E-01	1.38E-01	0.001481	0.001620	0.000805	0.61	0.71	0.26	3	5	3	1	0.99	1	3 kDa	29
Bm1_21060	14554.m00234	myosin, putative	26	10	22	1.72E-01	6.62E-02	1.46E-01	0.001479	0.000445	0.000850	1.14	0.19	0.44	8	5	10	1	1	1	17 kDa	151	Bm1_21060A
Bm1_49730	14990.m08073	Intermediate filament tail domain containing protein	103	28	174	1.70E-01	4.61E-02	2.87E-01	0.001458	0.000310	0.001673	0.74	0.10	0.95	33	14	43	1	1	1	70 kDa	607	BMAL8790.1
Bm1_18745	14384.m00017	conserved hypothetical protein	26	8	12	1.69E-01	5.20E-02	7.79E-02	0.001451	0.000349	0.000455	1.81	0.18	0.25	15	7	8	1	1	1	18 kDa	154	Bm1_18745A
Bm1_39420	14972.m07586	small GTP-binding protein domain containing protein	31	16	23	1.68E-01	8.65E-02	1.24E-01	0.001440	0.000581	0.000725	1.10	0.27	0.36	9	7	7	1	1	1	21 kDa	185
Bm1_05080	13104.m00007	hypothetical protein	2	1	0	1.67E-01	8.33E-02	0.00E+00	0.001432	0.000559	0.000000	2.56	0.39	0.00	2	1	0	1	0.93	0	1 kDa	12
Bm1_56990	15463.m00019	cytoplasmic intermediate filament protein, putative	12	8	6	1.67E-01	1.11E-01	8.33E-02	0.001432	0.000746	0.000486	1.16	0.39	0.22	1	1	2	0.5	0.91	0.99	8 kDa	72
Bm1_13945	14041.m00077	Thrombospondin type 1 domain containing protein	154	65	184	1.66E-01	6.99E-02	1.98E-01	0.001423	0.000469	0.001154	0.88	0.18	0.61	28	21	38	1	1	1	110 kDa	930	Bm1_13945A
Bm1_46465	14980.m02818	Probable malate dehydrogenase, mitochondrial precursor , putative	55	67	62	1.61E-01	1.97E-01	1.82E-01	0.001386	0.001319	0.001061	0.58	0.54	0.39	15	16	18	1	1	1	36 kDa	341	BMAL8203.1
Bm1_35910	14971.m02822	Pyruvate kinase, M2 isozyme, putative	87	125	113	1.61E-01	2.32E-01	2.09E-01	0.001384	0.001554	0.001221	0.50	0.60	0.42	25	34	29	1	1	1	59 kDa	540
Bm1_12010	13801.m00221	vacuolar ATP synthase subunit B, putative	79	69	33	1.56E-01	1.37E-01	6.54E-02	0.001344	0.000917	0.000381	1.04	0.53	0.17	19	16	16	1	1	1	56 kDa	505	Bm1_12010A
Bm1_42885	14975.m04518	Filarial antigen Av33 precursor, putative	36	101	32	1.55E-01	4.34E-01	1.37E-01	0.001328	0.002910	0.000801	0.36	1.37	0.19	7	7	7	1	1	1	26 kDa	233
Bm1_54700	15181.m00020	Legume-like lectin family protein	78	39	59	1.55E-01	7.72E-02	1.17E-01	0.001327	0.000518	0.000682	1.11	0.26	0.37	21	13	27	1	1	1	57 kDa	505
Bm1_16850	14260.m00125	collagen alpha 2(IV) chain precursor, putative	271	153	538	1.54E-01	8.69E-02	3.06E-01	0.001322	0.000583	0.001783	0.56	0.19	0.94	37	34	46	1	1	1	168 kDa	1761
Bm1_40465	14972.m07803	Cuticular glutathione peroxidase precursor, putative	34	151	17	1.53E-01	6.77E-01	7.62E-02	0.001310	0.004546	0.000445	0.26	2.59	0.08	12	28	10	1	1	1	26 kDa	223	BMAL7105.1
Bm1_33495	14961.m05193	Probable protein disulfide isomerase A6 precursor, putative	67	37	148	1.51E-01	8.32E-02	3.33E-01	0.001294	0.000558	0.001941	0.52	0.17	1.05	14	14	25	1	1	1	49 kDa	445
Bm1_49075	14990.m07939	Calponin homolog OV9M, putative	52	315	33	1.46E-01	8.82E-01	9.24E-02	0.001252	0.005923	0.000539	0.19	3.31	0.08	16	32	15	1	1	1	40 kDa	357
Bm1_45960	14980.m02712	ATP synthase beta chain, mitochondrial precursor, putative	78	207	129	1.45E-01	3.86E-01	2.40E-01	0.001248	0.002588	0.001402	0.31	0.98	0.37	20	31	27	1	1	1	58 kDa	537
Bm1_25195	14749.m00214	phosphoenolpyruvate carboxykinase	100	101	75	1.45E-01	1.46E-01	1.09E-01	0.001243	0.000981	0.000633	0.77	0.52	0.28	30	30	28	1	1	1	78 kDa	691	Bm1_25195A
Bm1_13790	14037.m00196	adenylate kinase isoenzyme 1, putative	56	65	46	1.45E-01	1.68E-01	1.19E-01	0.001243	0.001128	0.000694	0.68	0.58	0.29	11	14	12	1	1	1	45 kDa	387	Bm1_13790A
Bm1_31765	14956.m00534	B-cell receptor-associated protein 31-like containing protein	33	16	25	1.42E-01	6.90E-02	1.08E-01	0.001222	0.000463	0.000629	1.12	0.25	0.37	8	10	11	1	1	1	27 kDa	232	Bm1_31765A
Bm1_46700	14981.m02379	thioredoxin, putative	24	34	25	1.42E-01	2.01E-01	1.48E-01	0.001220	0.001351	0.000863	0.55	0.65	0.34	4	8	5	1	1	1	19 kDa	169
Bm1_08800	13415.m00439	Rab GDP dissociation inhibitor alpha, putative	60	59	72	1.40E-01	1.38E-01	1.68E-01	0.001202	0.000923	0.000979	0.63	0.42	0.46	19	18	19	1	1	1	48 kDa	429
Bm1_22985	14652.m00401	T-complex protein 1, eta subunit, putative	77	73	155	1.40E-01	1.32E-01	2.81E-01	0.001199	0.000888	0.001639	0.47	0.31	0.79	18	18	30	1	1	1	61 kDa	552	Bm1_22985A
Bm1_28935	14937.m00487	transglutaminase, putative	69	55	140	1.39E-01	1.11E-01	2.82E-01	0.001193	0.000743	0.001644	0.50	0.26	0.85	25	29	36	1	1	1	57 kDa	497	Bm1_28935A
Bm1_10280	13579.m00041	transketolase, putative	86	82	75	1.38E-01	1.32E-01	1.21E-01	0.001188	0.000885	0.000704	0.75	0.47	0.34	21	23	26	1	1	1	67 kDa	622	BMAL17252.1
Bm1_55540	15273.m00029	EF hand family protein	33	71	77	1.36E-01	2.93E-01	3.18E-01	0.001172	0.001970	0.001857	0.31	0.65	0.59	13	19	20	1	1	1	29 kDa	242	Bm1_55540A
Bm1_16060	14231.m00144	carbohydrate phosphorylase, putative	112	520	59	1.34E-01	6.21E-01	7.04E-02	0.001148	0.004166	0.000411	0.25	2.67	0.08	37	73	27	1	1	1	96 kDa	838	Bm1_16060A
Bm1_24035	14702.m00390	cyclophilin-type peptidyl-prolyl cis-trans isomerase-15, Bmcyp-5	27	13	14	1.33E-01	6.40E-02	6.90E-02	0.001143	0.000430	0.000402	1.37	0.28	0.26	9	7	6	1	1	1	22 kDa	203	Bm1_24035A
Bm1_04450	13004.m00071	Paramyosin, putative	86	1034	76	1.33E-01	1.60E+00	1.18E-01	0.001142	0.010729	0.000685	0.10	5.87	0.06	31	67	37	1	1	1	75 kDa	647	Bm1_04450A
Bm1_28975	14937.m00494	60S ribosomal protein L27, putative	18	9	23	1.32E-01	6.62E-02	1.69E-01	0.001137	0.000444	0.000987	0.79	0.21	0.62	8	5	8	1	1	1	16 kDa	136	Bm1_28975A
Bm1_18290	14356.m00513	Hypothetical 31.8 kDa protein in chromosome II, putative	38	31	52	1.31E-01	1.07E-01	1.79E-01	0.001122	0.000715	0.001043	0.64	0.33	0.57	11	10	12	1	1	1	32 kDa	291
Bm1_32605	14961.m05012	RAS-like GTP-binding protein RhoA, putative	25	27	60	1.30E-01	1.41E-01	3.13E-01	0.001119	0.000944	0.001823	0.40	0.32	0.88	9	12	19	1	1	1	22 kDa	192	BMAL5693.1
Bm1_46915	14981.m02420	40S ribosomal protein S18, putative	20	19	32	1.30E-01	1.23E-01	2.08E-01	0.001116	0.000828	0.001213	0.55	0.36	0.62	8	9	11	1	1	1	18 kDa	154	Bm1_46915A
Bm1_40715	14972.m07860	myosin heavy chain, putative	252	1686	253	1.29E-01	8.62E-01	1.29E-01	0.001106	0.005784	0.000754	0.17	3.11	0.11	86	181	104	1	1	1	226 kDa	1957	BMAL7158.1
Bm1_01070	12526.m00074	Ammonium Transporter Family protein	52	6	161	1.29E-01	1.49E-02	3.99E-01	0.001106	0.000100	0.002325	0.46	0.03	1.93	12	5	20	1	1	1	44 kDa	404	Bm1_01070A
Bm1_15970	14225.m00073	ras-related protein Rab-7, putative	27	24	48	1.27E-01	1.13E-01	2.26E-01	0.001094	0.000760	0.001321	0.53	0.31	0.71	14	12	17	1	1	1	24 kDa	212
Bm1_34740	14963.m01819	aspartic protease BmAsp-1, identical	50	4	0	1.27E-01	1.02E-02	0.00E+00	0.001093	0.000068	0.000000	16.00	0.06	0.00	8	3	0	1	0.93	0	44 kDa	393	Bm1_34740A
Bm1_24805	14731.m00984	proteasome subunit beta type 3, putative	26	19	28	1.27E-01	9.27E-02	1.37E-01	0.001090	0.000622	0.000797	0.77	0.33	0.47	7	5	8	1	1	1	23 kDa	205	Bm1_24805A
Bm1_36120	14971.m02864	Neuronal calcium sensor 2, putative	24	9	24	1.26E-01	4.74E-02	1.26E-01	0.001085	0.000318	0.000737	1.03	0.17	0.53	12	8	11	1	1	1	22 kDa	190
Bm1_22115	14610.m00104	UPF0279 protein C14orf129 homolog.-related	27	26	26	1.26E-01	1.22E-01	1.22E-01	0.001084	0.000816	0.000709	0.71	0.45	0.37	9	9	11	1	1	1	24 kDa	214
Bm1_14060	14047.m00010	myosin heavy chain B (MHC B), putative	75	368	79	1.25E-01	6.14E-01	1.32E-01	0.001076	0.004124	0.000770	0.22	2.24	0.15	28	51	29	1	1	1	70 kDa	599	Bm1_14060A
Bm1_32870	14961.m05065	Conserved hypothetical protein, putative	9	8	9	1.25E-01	1.11E-01	1.25E-01	0.001074	0.000746	0.000729	0.73	0.41	0.40	4	3	3	1	0.93	1	9 kDa	72
Bm1_46110	14980.m02742	Conserved hypothetical protein, putative	19	8	16	1.25E-01	5.26E-02	1.05E-01	0.001074	0.000353	0.000614	1.11	0.21	0.43	6	4	5	1	1	1	17 kDa	152
Bm1_39280	14972.m07558	Phosphate carrier protein, mitochondrial precursor, putative	43	59	55	1.23E-01	1.68E-01	1.57E-01	0.001053	0.001128	0.000914	0.52	0.57	0.42	12	18	14	1	1	1	39 kDa	351
Bm1_20640	14529.m00201	Galactoside-binding lectin family protein	38	30	13	1.22E-01	9.65E-02	4.18E-02	0.001050	0.000648	0.000244	1.18	0.50	0.14	17	12	8	1	1	1	36 kDa	311	Bm1_20640A
Bm1_06615	13260.m00097	40S ribosomal protein S4, putative	32	18	46	1.22E-01	6.84E-02	1.75E-01	0.001045	0.000459	0.001021	0.71	0.22	0.68	11	8	15	1	1	1	30 kDa	263	Bm1_06615A
Bm1_15300	14173.m00009	Hypothetical protein	8	4	0	1.21E-01	6.06E-02	0.00E+00	0.001042	0.000407	0.000000	2.56	0.39	0.00	4	4	0	1	1	0.81	8 kDa	66	Bm1_15300A
Bm1_51555	14992.m11092	Heat shock 70 kDa protein F, mitochondrial precursor, putative	81	79	104	1.21E-01	1.18E-01	1.56E-01	0.001040	0.000793	0.000907	0.61	0.41	0.49	27	27	29	1	1	1	73 kDa	669	BMAL9123.1
Bm1_16955	14271.m00285	inorganic pyrophosphatase, putative	41	37	59	1.21E-01	1.09E-01	1.74E-01	0.001036	0.000731	0.001013	0.59	0.36	0.57	15	17	19	1	1	1	39 kDa	340	Bm1_16955A
Bm1_50960	14992.m10966	vacuolar ATP synthase catalytic subunit A, osteoclast isoform, putative	74	97	45	1.20E-01	1.58E-01	7.32E-02	0.001034	0.001059	0.000427	0.70	0.72	0.20	26	34	21	1	1	1	68 kDa	615	BMAL9019.1
Bm1_38885	14972.m07479	signal sequence receptor beta-like protein, putative	23	18	40	1.19E-01	9.33E-02	2.07E-01	0.001024	0.000626	0.001209	0.56	0.28	0.73	7	4	7	1	1	1	22 kDa	193
Bm1_31485	14955.m00257	60S acidic ribosomal protein P0, putative	38	14	46	1.19E-01	4.38E-02	1.44E-01	0.001020	0.000294	0.000839	0.90	0.16	0.64	11	10	15	1	1	1	35 kDa	320	Bm1_31485A
Bm1_15795	14216.m00088	Filamin/ABP280 repeat family protein	257	161	99	1.18E-01	7.41E-02	4.55E-02	0.001016	0.000497	0.000266	1.33	0.39	0.18	72	50	54	1	1	1	238 kDa	2174	Bm1_15795A
Bm1_14695	14095.m00101	hypothetical protein	30	32	12	1.18E-01	1.26E-01	4.72E-02	0.001015	0.000846	0.000276	0.91	0.66	0.15	6	7	7	1	1	1	31 kDa	254	Bm1_14695A
Bm1_16080	14232.m00259	polyadenylate-binding protein 1, putative	77	22	127	1.18E-01	3.36E-02	1.94E-01	0.001010	0.000225	0.001131	0.74	0.11	0.92	29	16	42	1	1	1	72 kDa	655	Bm1_16080A
Bm1_49920	14990.m08110	Moesin/ezrin/radixin homolog 1, putative	65	14	40	1.17E-01	2.53E-02	7.22E-02	0.001008	0.000170	0.000421	1.71	0.12	0.36	23	9	18	1	1	1	66 kDa	554
Bm1_35495	14968.m01488	Sugar transporter family protein	57	83	126	1.16E-01	1.69E-01	2.56E-01	0.000995	0.001133	0.001494	0.38	0.45	0.70	16	19	23	1	1	1	54 kDa	492	Bm1_35495A
Bm1_13345	13987.m00026	hypothetical protein	15	16	66	1.15E-01	1.23E-01	5.08E-01	0.000991	0.000826	0.002962	0.26	0.21	1.63	4	5	14	1	1	1	15 kDa	130	Bm1_13345A
Bm1_55045	15215.m00048	Reticulon family protein	30	49	13	1.14E-01	1.86E-01	4.94E-02	0.000980	0.001251	0.000288	0.64	0.99	0.13	12	13	3	1	1	1	30 kDa	263
Bm1_28070	14922.m00060	oxidoreductase, aldo/keto reductase family protein	43	62	32	1.14E-01	1.64E-01	8.47E-02	0.000977	0.001101	0.000494	0.61	0.75	0.24	14	19	15	1	1	1	44 kDa	378	Bm1_28070A
Bm1_02615	12711.m00019	Paramyosin, identical	5	68	5	1.14E-01	1.55E+00	1.14E-01	0.000976	0.010375	0.000663	0.09	6.33	0.06	2	10	1	1	1	0.95	4 kDa	44
Bm1_09595	13486.m00112	T-complex protein 1, gamma subunit, putative	62	50	100	1.13E-01	9.14E-02	1.83E-01	0.000974	0.000614	0.001067	0.58	0.30	0.67	26	24	29	1	1	1	60 kDa	547	Bm1_09595A
Bm1_23395	14670.m00179	conserved hypothetical protein	21	27	16	1.13E-01	1.45E-01	8.60E-02	0.000970	0.000975	0.000502	0.66	0.66	0.26	12	14	11	1	1	1	20 kDa	186	Bm1_23395A
Bm1_17890	14324.m00042	T-complex protein 1, delta subunit, putative	59	46	83	1.13E-01	8.78E-02	1.58E-01	0.000967	0.000589	0.000924	0.64	0.31	0.59	25	24	28	1	1	1	57 kDa	524	Bm1_17890A
Bm1_48570	14990.m07837	Sec63 domain containing protein	84	39	54	1.12E-01	5.21E-02	7.22E-02	0.000965	0.000350	0.000421	1.25	0.25	0.32	25	15	24	1	1	1	87 kDa	748	BMAL8585.1
Bm1_20570	14527.m00106	hypothetical protein	11	11	5	1.12E-01	1.12E-01	5.10E-02	0.000964	0.000754	0.000298	0.92	0.60	0.17	9	8	4	1	1	1	10 kDa	98	Bm1_20570A
Bm1_05185	13127.m00007	sheath protein 5, identical	18	0	78	1.12E-01	0.00E+00	4.85E-01	0.000961	0.000000	0.002827	0.34	0.00	2.9	7	0	16	1	0	1	18 kDa	161	BMAL14546.1
Bm1_56585	15414.m00009	valosin containing protein, putative	29	30	67	1.12E-01	1.15E-01	2.58E-01	0.000958	0.000775	0.001504	0.42	0.31	0.87	12	12	13	1	1	1	29 kDa	260
Bm1_07160	13293.m00125	Hsp20/alpha crystallin family protein	19	49	21	1.11E-01	2.87E-01	1.23E-01	0.000955	0.001924	0.000717	0.36	1.15	0.25	9	11	10	1	1	1	20 kDa	171	Bm1_07160A
Bm1_52790	14992.m11341	beta-G spectrin, putative	241	240	291	1.11E-01	1.11E-01	1.34E-01	0.000954	0.000742	0.000783	0.63	0.43	0.46	82	92	103	1	1	1	254 kDa	2170
Bm1_33935	14961.m05284	thioredoxin peroxidase, identical	26	21	34	1.11E-01	8.94E-02	1.45E-01	0.000951	0.000600	0.000844	0.66	0.33	0.54	11	9	12	1	1	1	26 kDa	235	BMAL5927.1
Bm1_43680	14977.m04984	T-complex protein 1, alpha subunit, putative	61	61	109	1.11E-01	1.11E-01	1.98E-01	0.000950	0.000742	0.001152	0.50	0.35	0.68	15	19	23	1	1	1	60 kDa	552
Bm1_38685	14972.m07436	Histone H2A variant, putative	15	7	80	1.10E-01	5.15E-02	5.88E-01	0.000948	0.000346	0.003432	0.25	0.08	2.7	4	2	11	1	0.98	1	14 kDa	136
Bm1_17330	14285.m00050	succinate dehydrogenase	71	186	112	1.10E-01	2.88E-01	1.73E-01	0.000944	0.001933	0.001012	0.32	0.99	0.35	22	47	31	1	1	1	71 kDa	646	Bm1_17330A
Bm1_43825	14977.m05012	Guanine nucleotide-binding protein beta subunit 1, putative	10	11	9	1.10E-01	1.21E-01	9.89E-02	0.000944	0.000811	0.000577	0.68	0.53	0.33	4	4	5	1	0.93	1	10 kDa	91	BMAL7724.1
Bm1_22740	14640.m00205	MSP domain protein, putative VAP	25	36	44	1.10E-01	1.58E-01	1.93E-01	0.000942	0.001060	0.001126	0.43	0.51	0.56	9	7	10	1	1	1	25 kDa	228	Bm1_22740A
Bm1_23530	14677.m00163	conserved hypothetical protein	11	10	24	1.09E-01	9.90E-02	2.38E-01	0.000936	0.000665	0.001387	0.46	0.29	0.87	2	2	2	1	1	1	11 kDa	101	Bm1_23530A
Bm1_49465	14990.m08019	Proteasome subunit alpha type 7-1, putative	28	21	33	1.09E-01	8.14E-02	1.28E-01	0.000933	0.000546	0.000746	0.72	0.33	0.50	12	11	13	1	1	1	29 kDa	258	BMAL8742.1
Bm1_02640	12715.m00108	Tubulin beta chain, putative	13	9	16	1.08E-01	7.50E-02	1.33E-01	0.000931	0.000503	0.000778	0.73	0.29	0.54	4	3	3	1	1	1	14 kDa	120	Bm1_02640A
Bm1_46145	14980.m02750	mitochondria bc1 complex core subunit 1, putative	37	62	27	1.08E-01	1.81E-01	7.90E-02	0.000930	0.001217	0.000461	0.55	0.88	0.21	13	15	11	1	1	1	38 kDa	342	BMAL8143.1
Bm1_19805	14459.m00246	small heat shock protein, putative	17	319	21	1.08E-01	2.03E+00	1.34E-01	0.000930	0.013640	0.000781	0.06	7.97	0.05	10	17	10	1	1	1	18 kDa	157	Bm1_19805A
Bm1_18875	14387.m00355	TB2/DP1, HVA22 family protein	20	23	15	1.08E-01	1.24E-01	8.11E-02	0.000929	0.000835	0.000473	0.71	0.60	0.27	6	7	7	1	1	1	22 kDa	185	Bm1_18875A
Bm1_42585	14975.m04459	Probable 26S protease regulatory subunit 7, putative	47	30	58	1.08E-01	6.90E-02	1.33E-01	0.000928	0.000463	0.000778	0.75	0.27	0.56	20	16	22	1	1	1	49 kDa	435	BMAL7495.1
Bm1_52920	14992.m11372	Chain B, Crystal Structure Of The D1d2 Sub-Complex From The Human Snrnp Core Domain., putative	13	1	20	1.07E-01	8.26E-03	1.65E-01	0.000923	0.000055	0.000964	0.91	0.03	0.99	5	1	4	1	0.92	1	14 kDa	121	BMAL9351.1
Bm1_21545	14589.m00209	Probable clathrin heavy chain, putative	181	167	268	1.07E-01	9.86E-02	1.58E-01	0.000918	0.000662	0.000923	0.58	0.36	0.58	65	66	93	1	1	1	193 kDa	1694	Bm1_21545A
Bm1_17485	14297.m00017	Nematode cuticle collagen N-terminal domain containing protein	32	144	22	1.07E-01	4.80E-01	7.33E-02	0.000917	0.003222	0.000428	0.25	2.40	0.10	8	14	5	1	1	1	31 kDa	300	Bm1_17485A
Bm1_30090	14950.m01834	Succinate dehydrogenase cytochrome b560 subunit, mitochondrialprecursor, putative	20	16	12	1.06E-01	8.51E-02	6.38E-02	0.000914	0.000571	0.000372	0.97	0.44	0.25	3	6	4	1	1	1	21 kDa	188	Bm1_30090A
Bm1_12110	13818.m00231	DnaJ protein, putative	46	39	77	1.06E-01	8.99E-02	1.77E-01	0.000911	0.000603	0.001035	0.56	0.31	0.68	12	16	20	1	1	1	48 kDa	434
Bm1_52945	14992.m11378	6-phosphogluconate dehydrogenase, decarboxylating, putative	56	78	42	1.05E-01	1.47E-01	7.90E-02	0.000904	0.000984	0.000461	0.63	0.72	0.24	13	22	14	1	1	1	59 kDa	532
Bm1_21135	14561.m00009	Acyl CoA binding protein	12	2	0	1.04E-01	1.74E-02	0.00E+00	0.000897	0.000117	0.000000	7.68	0.13	0.00	6	2	0	1	1	0	13 kDa	115	Bm1_21135A
Bm1_26800	14857.m00320	Cytochrome C1 family protein	30	42	38	1.03E-01	1.45E-01	1.31E-01	0.000889	0.000972	0.000765	0.51	0.59	0.41	8	11	9	1	1	1	32 kDa	290	Bm1_26800A
Bm1_42895	14975.m04520	ADP/ATP translocase, putative	32	66	14	1.03E-01	2.13E-01	4.52E-02	0.000887	0.001429	0.000264	0.52	1.24	0.11	11	14	8	1	1	1	34 kDa	310
Bm1_36820	14972.m07055	GTP-binding protein SAR1, putative	20	11	26	1.03E-01	5.67E-02	1.34E-01	0.000886	0.000381	0.000782	0.76	0.23	0.62	7	7	8	1	1	1	22 kDa	194
Bm1_04060	12923.m00023	Malate dehydrogenase, cytoplasmic, putative	24	12	15	1.03E-01	5.15E-02	6.44E-02	0.000885	0.000346	0.000376	1.23	0.27	0.31	5	3	5	1	1	1	26 kDa	233
Bm1_30625	14954.m01589	ribophorin II, putative	65	32	77	1.03E-01	5.05E-02	1.22E-01	0.000881	0.000339	0.000709	0.84	0.21	0.58	23	24	27	1	1	1	70 kDa	634
Bm1_23045	14652.m00413	orotate phosphoribosyltransferase family protein	42	15	18	1.02E-01	3.63E-02	4.36E-02	0.000874	0.000244	0.000254	1.75	0.22	0.23	21	7	8	1	1	1	46 kDa	413	Bm1_23045A
Bm1_54505	15161.m00148	oxidoreductase, zinc-binding dehydrogenase family protein	37	55	24	1.02E-01	1.51E-01	6.59E-02	0.000873	0.001014	0.000385	0.62	0.81	0.20	9	10	8	1	1	1	40 kDa	364	Bm1_54505A
Bm1_36465	14972.m06982	activated protein kinase C receptor RACK1 - rat, putative	33	23	66	1.02E-01	7.08E-02	2.03E-01	0.000872	0.000475	0.001185	0.53	0.23	0.88	9	12	17	1	1	1	36 kDa	325	BMAL6383.1
Bm1_45385	14979.m04589	hypothetical protein	21	1	71	1.01E-01	4.83E-03	3.43E-01	0.000872	0.000032	0.002001	0.43	0.01	2.2	5	1	12	1	0.89	1	22 kDa	207	BMAL8007.1
Bm1_19445	14424.m00383	Probable citrate synthase, mitochondrial precursor, putative	40	80	85	1.01E-01	2.01E-01	2.14E-01	0.000864	0.001349	0.001246	0.33	0.64	0.56	16	24	27	1	1	1	45 kDa	398
Bm1_36060	14971.m02852	26S proteasome non-ATPase regulatory subunit 7, putative	36	32	36	1.00E-01	8.91E-02	1.00E-01	0.000862	0.000598	0.000585	0.73	0.41	0.40	11	12	13	1	1	1	41 kDa	359
Bm1_53505	15059.m00090	myotactin form B, putative	58	65	30	1.00E-01	1.12E-01	5.18E-02	0.000861	0.000754	0.000302	0.82	0.65	0.19	23	27	18	1	1	1	65 kDa	579	Bm1_53505A
Bm1_53470	15053.m00049	glutamine synthetase, putative	6	27	1	1.00E-01	4.50E-01	1.67E-02	0.000859	0.003021	0.000097	0.28	3.16	0.03	2	3	1	1	1	0.88	7 kDa	60
Bm1_48090	14990.m07738	Ras-related protein Rab-2, putative	18	22	22	9.95E-02	1.22E-01	1.22E-01	0.000854	0.000816	0.000709	0.56	0.52	0.42	9	8	10	1	1	1	20 kDa	181	BMAL8501.1
Bm1_16715	14250.m00301	40S ribosomal protein S14, putative	15	10	37	9.93E-02	6.62E-02	2.45E-01	0.000854	0.000445	0.001430	0.46	0.19	1.10	7	4	9	1	1	1	16 kDa	151	Bm1_16715A
Bm1_14145	14052.m00197	protein phosphatase PP2A regulatory subunit, putative	59	52	119	9.93E-02	8.75E-02	2.00E-01	0.000853	0.000588	0.001169	0.49	0.29	0.81	26	22	33	1	1	1	66 kDa	594	Bm1_14145A
Bm1_19230	14409.m00245	TB2/DP1, HVA22 family protein	19	1	20	9.90E-02	5.21E-03	1.04E-01	0.000850	0.000035	0.000608	1.32	0.02	0.69	7	1	5	1	0.91	1	22 kDa	192	Bm1_19230A
Bm1_20380	14513.m00013	unknown-related	5	2	6	9.80E-02	3.92E-02	1.18E-01	0.000842	0.000263	0.000686	0.89	0.17	0.62	3	2	6	1	0.94	1	5 kDa	51	Bm1_20380A
Bm1_14095	14052.m00187	40S ribosomal protein S16, putative	14	4	22	9.79E-02	2.80E-02	1.54E-01	0.000841	0.000188	0.000898	0.78	0.11	0.87	6	3	10	1	0.92	1	16 kDa	143	Bm1_14095A
Bm1_37795	14972.m07254	AhpC/TSA family protein	15	38	27	9.74E-02	2.47E-01	1.75E-01	0.000837	0.001657	0.001023	0.31	0.89	0.41	6	10	9	1	1	1	17 kDa	154
Bm1_53000	14992.m11391	Vacuolar h atpase protein 8, putative	22	21	15	9.74E-02	9.29E-02	6.64E-02	0.000836	0.000624	0.000387	0.83	0.51	0.27	8	11	8	1	1	1	26 kDa	226	BMAL9369.1
Bm1_08745	13411.m00124	hypothetical protein	24	8	107	9.72E-02	3.24E-02	4.33E-01	0.000835	0.000217	0.002528	0.30	0.06	2.4	7	3	16	1	0.94	1	27 kDa	247	Bm1_08745A
Bm1_51050	14992.m10983	hypothetical protein	13	18	15	9.70E-02	1.34E-01	1.12E-01	0.000834	0.000902	0.000653	0.54	0.61	0.38	4	5	4	1	1	1	16 kDa	134	BMAL9032.1
Bm1_41560	14973.m02708	shell matrix protein, putative	19	12	15	9.69E-02	6.12E-02	7.65E-02	0.000833	0.000411	0.000447	0.97	0.32	0.36	15	11	11	1	1	1	21 kDa	196
Bm1_33930	14961.m05283	glutathione transferase, putative	20	33	17	9.62E-02	1.59E-01	8.17E-02	0.000826	0.001065	0.000477	0.54	0.82	0.25	10	13	10	1	1	1	24 kDa	208
Bm1_36135	14971.m02867	hypothetical protein, conserved	9	21	10	9.57E-02	2.23E-01	1.06E-01	0.000823	0.001500	0.000621	0.39	1.04	0.27	3	5	5	1	1	1	10 kDa	94	Bm1_36135A
Bm1_30345	14952.m01367	calpain family protein 1, isoform d, putative	65	59	28	9.53E-02	8.65E-02	4.11E-02	0.000819	0.000581	0.000240	1.00	0.55	0.17	18	25	17	1	1	1	77 kDa	682	Bm1_30345A
Bm1_15355	14176.m00094	hypothetical protein	4	3	4	9.52E-02	7.14E-02	9.52E-02	0.000818	0.000480	0.000556	0.79	0.35	0.43	3	3	4	1	1	1	5 kDa	42	Bm1_15355A
Bm1_13150	13955.m00009	Barrier-to-autointegration factor 1, putative	4	3	8	9.52E-02	7.14E-02	1.91E-01	0.000818	0.000480	0.001111	0.51	0.25	0.86	2	1	2	1	0.92	0.99	5 kDa	42
Bm1_44840	14979.m04477	Glutathione S-transferase, N-terminal domain containing protein	27	3	99	9.51E-02	1.06E-02	3.49E-01	0.000817	0.000071	0.002034	0.39	0.02	2.3	9	3	17	1	0.93	1	33 kDa	284
Bm1_16935	14271.m00281	Signal peptidase subunit family protein	17	8	21	9.50E-02	4.47E-02	1.17E-01	0.000816	0.000300	0.000685	0.83	0.20	0.61	8	5	11	1	1	1	20 kDa	179	Bm1_16935A
Bm1_46695	14981.m02378	RNA recognition motif.	40	21	108	9.50E-02	4.99E-02	2.57E-01	0.000816	0.000335	0.001497	0.45	0.14	1.30	11	10	19	1	1	1	46 kDa	421
Bm1_31230	14954.m01713	Ribophorin I family protein	57	27	55	9.48E-02	4.49E-02	9.15E-02	0.000815	0.000302	0.000534	0.98	0.22	0.48	20	12	21	1	1	1	68 kDa	601	BMAL5441.1
Bm1_10270	13579.m00039	T-complex protein 1, beta subunit, putative	50	48	106	9.45E-02	9.07E-02	2.00E-01	0.000812	0.000609	0.001169	0.46	0.31	0.82	20	17	24	1	1	1	57 kDa	529	BMAL14927.1
Bm1_25220	14751.m00058	receptor-mediated endocytosis protein 1 isoform II, putative	15	10	17	9.43E-02	6.29E-02	1.07E-01	0.000811	0.000422	0.000624	0.77	0.29	0.51	6	6	6	1	1	1	18 kDa	159	Bm1_25220A
Bm1_04915	13073.m00119	60S acidic ribosomal protein P1, putative	11	5	24	9.40E-02	4.27E-02	2.05E-01	0.000808	0.000287	0.001197	0.54	0.14	1.09	3	2	5	1	0.93	1	12 kDa	117
Bm1_31480	14955.m00256	Translationally controlled tumor protein, putative	17	16	29	9.39E-02	8.84E-02	1.60E-01	0.000807	0.000593	0.000935	0.53	0.34	0.67	7	4	12	1	1	1	21 kDa	181	Bm1_31480A
Bm1_39345	14972.m07571	dnaK protein	93	50	124	9.38E-02	5.04E-02	1.25E-01	0.000806	0.000338	0.000729	0.75	0.22	0.64	39	27	49	1	1	1	113 kDa	992
Bm1_15065	14133.m00049	40S ribosomal protein S9, putative	18	7	24	9.38E-02	3.65E-02	1.25E-01	0.000806	0.000245	0.000729	0.83	0.16	0.69	9	6	10	1	1	1	23 kDa	192	Bm1_15065A
Bm1_04820	13066.m00240	vesicle trafficking protein SEC22b, putative	20	3	18	9.35E-02	1.40E-02	8.41E-02	0.000803	0.000094	0.000491	1.37	0.07	0.55	10	2	9	1	0.99	1	25 kDa	214	Bm1_04820A
Bm1_27225	14900.m00209	40S ribosomal protein S3a, putative	24	12	42	9.34E-02	4.67E-02	1.63E-01	0.000802	0.000313	0.000954	0.63	0.18	0.85	8	7	15	1	1	1	29 kDa	257	Bm1_27225A
Bm1_14800	14101.m00154	conserved hypothetical protein	141	208	176	9.31E-02	1.37E-01	1.16E-01	0.000800	0.000922	0.000678	0.50	0.62	0.39	58	76	66	1	1	1	176 kDa	1514	Bm1_14800A
Bm1_00655	12480.m00111	myosin heavy chain, nonmuscle type 1, putative	183	25	108	9.29E-02	1.27E-02	5.49E-02	0.000799	0.000085	0.000320	1.97	0.08	0.36	79	20	57	1	1	1	230 kDa	1969	Bm1_00655A
Bm1_50365	14992.m10844	conserved hypothetical protein	44	21	74	9.30E-02	4.44E-02	1.56E-01	0.000799	0.000298	0.000913	0.66	0.17	0.83	18	15	24	1	1	1	51 kDa	473
Bm1_07925	13354.m00140	peroxisomal membrane anchor protein, putative	18	1	72	9.28E-02	5.16E-03	3.71E-01	0.000797	0.000035	0.002166	0.36	0.01	2.6	4	1	8	1	0.98	1	22 kDa	194
Bm1_33975	14961.m05292	conserved hypothetical protein	9	5	12	9.28E-02	5.16E-02	1.24E-01	0.000797	0.000346	0.000722	0.75	0.23	0.63	7	5	10	1	1	1	10 kDa	97
Bm1_24400	14712.m00222	60S ribosomal protein L7, putative	23	20	61	9.24E-02	8.03E-02	2.45E-01	0.000794	0.000539	0.001430	0.40	0.24	1.07	9	14	21	1	1	1	29 kDa	249	Bm1_24400A
Bm1_45400	14979.m04592	60S ribosomal protein L6, putative	23	14	26	9.24E-02	5.62E-02	1.04E-01	0.000794	0.000377	0.000609	0.80	0.27	0.52	10	9	8	1	1	1	29 kDa	249	BMAL8010.1
Bm1_21620	14590.m00346	Profilin family protein	12	18	14	9.23E-02	1.39E-01	1.08E-01	0.000793	0.000930	0.000628	0.51	0.65	0.36	7	6	6	1	1	1	14 kDa	130	Bm1_21620A
Bm1_36215	14971.m02885	Ras-related protein Rab-5B, putative	20	8	19	9.22E-02	3.69E-02	8.76E-02	0.000792	0.000247	0.000511	1.04	0.19	0.49	7	3	7	1	1	1	23 kDa	217	Bm1_36215A
Bm1_11880	13787.m00042	40S ribosomal protein S3, putative	23	19	30	9.20E-02	7.60E-02	1.20E-01	0.000791	0.000510	0.000700	0.65	0.34	0.54	9	9	11	1	1	1	28 kDa	250	Bm1_11880A
Bm1_56730	15434.m00031	Hypothetical HIT-like protein F21C3.3, putative	15	18	17	9.20E-02	1.10E-01	1.04E-01	0.000791	0.000741	0.000609	0.59	0.53	0.40	5	5	7	1	1	1	18 kDa	163
Bm1_41005	14973.m02599	OV-16 antigen precursor, putative	17	45	21	9.19E-02	2.43E-01	1.14E-01	0.000790	0.001633	0.000662	0.34	1.13	0.27	6	12	9	1	1	1	21 kDa	185	Bm1_41005A
Bm1_09780	13504.m00015	conserved hypothetical protein	9	2	5	9.18E-02	2.04E-02	5.10E-02	0.000789	0.000137	0.000298	1.82	0.13	0.32	3	2	4	1	0.94	1	10 kDa	98
Bm1_53075	14992.m11406	Synaptobrevin, putative	10	7	14	9.17E-02	6.42E-02	1.28E-01	0.000788	0.000431	0.000749	0.67	0.28	0.61	3	3	4	1	1	1	12 kDa	109
Bm1_34660	14963.m01802	Hypothetical UPF0054 protein TTE0972.-related	10	9	21	9.17E-02	8.26E-02	1.93E-01	0.000788	0.000554	0.001124	0.47	0.29	0.84	5	3	5	1	0.93	1	12 kDa	109
Bm1_31750	14956.m00531	Hexokinase family protein	43	51	44	9.17E-02	1.09E-01	9.38E-02	0.000788	0.000730	0.000547	0.62	0.55	0.36	18	17	15	1	1	1	52 kDa	469	Bm1_31750A
Bm1_53810	15090.m00011	Papain family cysteine protease containing protein	16	41	21	9.14E-02	2.34E-01	1.20E-01	0.000786	0.001573	0.000700	0.35	1.06	0.30	7	9	8	1	1	1	20 kDa	175
deleted	14040.m00266	NO NAME 810	74	67	52	9.14E-02	8.27E-02	6.42E-02	0.000785	0.000555	0.000375	0.84	0.48	0.28	21	24	28	1	1	1	90 kDa	810
Bm1_14285	14058.m00567	60S ribosomal protein L4, putative	35	38	64	9.09E-02	9.87E-02	1.66E-01	0.000781	0.000663	0.000970	0.48	0.38	0.67	13	16	18	1	1	1	44 kDa	385	Bm1_14285A
Bm1_09985	13537.m00015	hypothetical protein	4	4	6	9.09E-02	9.09E-02	1.36E-01	0.000781	0.000610	0.000796	0.56	0.39	0.57	3	4	5	1	0.93	1	5 kDa	44	Bm1_09985A
Bm1_28330	14929.m00391	aldehyde dehydrogenase, putative	63	70	14	9.04E-02	1.00E-01	2.01E-02	0.000777	0.000674	0.000117	0.98	0.75	0.08	26	24	10	1	1	1	76 kDa	697	Bm1_28330A
Bm1_19925	14471.m00055	Kinesin light chain (KLC)-like	24	13	20	9.02E-02	4.89E-02	7.52E-02	0.000775	0.000328	0.000439	1.01	0.27	0.40	7	9	9	1	1	1	30 kDa	266	Bm1_19925A
Bm1_56470	15397.m00021	chaperonin-10 kDa, putative	10	21	26	9.01E-02	1.89E-01	2.34E-01	0.000774	0.001270	0.001367	0.29	0.59	0.67	3	6	6	1	1	1	12 kDa	111	Bm1_56470A
Bm1_09050	13432.m00246	ubiquitin, putative	17	20	18	8.81E-02	1.04E-01	9.33E-02	0.000757	0.000696	0.000544	0.61	0.53	0.37	5	7	6	1	1	1	22 kDa	193	Bm1_09050A
Bm1_55560	15276.m00013	TPR Domain	24	29	65	8.79E-02	1.06E-01	2.38E-01	0.000755	0.000713	0.001389	0.36	0.33	0.95	8	15	18	1	1	1	31 kDa	273
Bm1_36235	14971.m02889	Asparaginyl-tRNA synthetase, cytoplasmic, putative	48	18	95	8.76E-02	3.29E-02	1.73E-01	0.000753	0.000221	0.001012	0.61	0.13	1.04	21	11	24	1	1	1	63 kDa	548
Bm1_16395	14242.m00094	hypothetical protein	7	6	12	8.75E-02	7.50E-02	1.50E-01	0.000752	0.000503	0.000875	0.55	0.31	0.70	6	4	8	1	1	1	9 kDa	80
Bm1_27575	14916.m00489	hypothetical protein	7	8	1	8.75E-02	1.00E-01	1.25E-02	0.000752	0.000671	0.000073	1.01	0.81	0.05	3	2	1	1	0.94	0.95	9 kDa	80	Bm1_27575A
Bm1_09170	13451.m00020	Ubiquitin carboxyl-terminal hydrolase, family 1 protein	18	23	13	8.65E-02	1.11E-01	6.25E-02	0.000744	0.000742	0.000365	0.67	0.67	0.25	8	9	5	1	1	1	23 kDa	208	Bm1_09170A
Bm1_11555	13736.m00400	26S protease regulatory subunit 6A, putative	38	37	55	8.66E-02	8.43E-02	1.25E-01	0.000744	0.000566	0.000731	0.57	0.38	0.56	16	12	18	1	1	1	49 kDa	439	Bm1_11555A
Bm1_00935	12509.m00023	myosin heavy chain B (MHC B), putative	53	400	59	8.66E-02	6.54E-01	9.64E-02	0.000744	0.004388	0.000563	0.15	3.36	0.11	18	47	20	1	1	1	70 kDa	612	Bm1_00935A
Bm1_12045	13804.m00008	hypothetical protein, conserved	5	0	4	8.62E-02	0.00E+00	6.90E-02	0.000741	0.000000	0.000402	1.84	0.00	0.54	4	0	2	1	0.94	0.99	7 kDa	58	Bm1_12045A
Bm1_37330	14972.m07160	Uncoordinated protein 44, isoform e, putative	163	169	181	8.60E-02	8.91E-02	9.55E-02	0.000739	0.000598	0.000557	0.64	0.46	0.42	69	73	77	1	1	1	209 kDa	1896	BMAL6541.1
Bm1_49350	14990.m07996	DNA-directed RNA polymerases I, II, and III 14.4 kDa polypeptide, putative	11	2	11	8.59E-02	1.56E-02	8.59E-02	0.000738	0.000105	0.000501	1.22	0.08	0.59	8	2	7	1	0.99	1	15 kDa	128
Bm1_36700	14972.m07031	protein synthesis factor, putative	17	10	8	8.59E-02	5.05E-02	4.04E-02	0.000738	0.000339	0.000236	1.28	0.35	0.22	3	6	5	1	1	1	22 kDa	198	BMAL6425.1
Bm1_29410	14944.m00548	hypothetical protein	55	34	62	8.58E-02	5.30E-02	9.67E-02	0.000737	0.000356	0.000564	0.80	0.27	0.52	18	11	22	1	1	1	72 kDa	641	Bm1_29410A
Bm1_50135	14990.m08156	Nucleoside diphosphate kinase, putative	15	18	16	8.57E-02	1.03E-01	9.14E-02	0.000736	0.000691	0.000534	0.60	0.54	0.37	4	5	6	1	1	1	20 kDa	175
Bm1_46580	14980.m02840	60S ribosomal protein L23, putative	12	7	21	8.57E-02	5.00E-02	1.50E-01	0.000736	0.000336	0.000875	0.61	0.21	0.82	3	2	5	1	0.93	1	15 kDa	140	BMAL8220.1
Bm1_02265	12665.m00134	MGC69076 protein-related	11	2	2	8.53E-02	1.55E-02	1.55E-02	0.000733	0.000104	0.000090	3.77	0.13	0.11	7	1	1	1	0.94	0.88	15 kDa	129	Bm1_02265A
Bm1_00545	12461.m00131	T-complex protein 1, zeta subunit, putative	46	43	74	8.52E-02	7.96E-02	1.37E-01	0.000732	0.000535	0.000800	0.55	0.35	0.63	18	20	29	1	1	1	59 kDa	540	Bm1_00545A
Bm1_16640	14248.m00683	DnaJ homolog subfamily B member 4, putative	28	33	43	8.49E-02	1.00E-01	1.30E-01	0.000729	0.000671	0.000760	0.51	0.45	0.54	11	12	16	1	1	1	36 kDa	330	Bm1_16640A
Bm1_00180	12420.m00171	DnaJ chaperonine, putative	33	31	79	8.46E-02	7.95E-02	2.03E-01	0.000727	0.000534	0.001182	0.42	0.28	0.94	13	14	21	1	1	1	43 kDa	390	Bm1_00180A
Bm1_01235	12550.m00036	Tropomyosin-related	6	63	5	8.45E-02	8.87E-01	7.04E-02	0.000726	0.005957	0.000411	0.11	5.24	0.06	3	9	4	1	1	1	8 kDa	71	Bm1_01235A
Bm1_23980	14697.m00099	AMP-binding enzyme family protein	62	27	68	8.44E-02	3.67E-02	9.25E-02	0.000725	0.000247	0.000540	0.92	0.20	0.56	25	14	25	1	1	1	83 kDa	735	BMAL4174.1
Bm1_01930	12616.m00133	6-phosphofructokinase, putative	73	90	69	8.42E-02	1.04E-01	7.96E-02	0.000723	0.000697	0.000464	0.62	0.59	0.33	25	23	30	1	1	1	96 kDa	867	Bm1_01930A
Bm1_41245	14973.m02642	laminin receptor 1, putative	27	26	39	8.39E-02	8.08E-02	1.21E-01	0.000720	0.000542	0.000707	0.58	0.38	0.56	13	9	14	1	1	1	36 kDa	322
Bm1_43605	14977.m04968	ERG2 and Sigma1 receptor like protein	19	13	35	8.33E-02	5.70E-02	1.54E-01	0.000716	0.000383	0.000896	0.56	0.24	0.82	8	7	12	1	1	1	26 kDa	228
Bm1_47480	14982.m02274	fumarase, putative	42	79	79	8.33E-02	1.57E-01	1.57E-01	0.000716	0.001052	0.000915	0.36	0.65	0.52	14	19	24	1	1	1	54 kDa	504	Bm1_47480A
Bm1_55190	15233.m00028	Fibrillarin, putative	29	4	48	8.31E-02	1.15E-02	1.38E-01	0.000714	0.000077	0.000803	0.81	0.05	1.02	11	4	19	1	0.98	1	37 kDa	349
Bm1_34100	14961.m05317	Eukaryotic-type carbonic anhydrase family protein	20	40	62	8.30E-02	1.66E-01	2.57E-01	0.000713	0.001114	0.001501	0.27	0.50	0.82	5	4	7	1	1	1	27 kDa	241
Bm1_14330	14058.m00576	Mitochondrial ATP synthase coupling factor 6 family protein	14	20	15	8.28E-02	1.18E-01	8.88E-02	0.000712	0.000794	0.000518	0.54	0.65	0.34	5	6	4	1	1	1	20 kDa	169	Bm1_14330A
Bm1_56285	15368.m00020	GGL domain containing protein	6	14	3	8.22E-02	1.92E-01	4.11E-02	0.000706	0.001287	0.000240	0.46	1.36	0.12	3	3	2	1	0.93	0.99	9 kDa	73
Bm1_13480	14006.m00103	UDP-glucoronosyl and UDP-glucosyl transferase family protein	44	2	0	8.18E-02	3.72E-03	0.00E+00	0.000703	0.000025	0.000000	28.16	0.04	0.00	19	2	0	1	0.93	0	62 kDa	538	Bm1_13480A
Bm1_49945	14990.m08115	Mitochondrial import inner membrane translocase subunit Tim13, putative	8	9	9	8.16E-02	9.18E-02	9.18E-02	0.000701	0.000617	0.000536	0.61	0.50	0.41	4	4	4	1	1	1	11 kDa	98	BMAL8821.1
Bm1_08010	13355.m00163	hypothetical protein	12	14	7	8.16E-02	9.52E-02	4.76E-02	0.000701	0.000639	0.000278	0.76	0.65	0.21	7	8	6	1	1	1	17 kDa	147	Bm1_08010A
Bm1_19705	14453.m00009	Hypothetical 171.5 kDa helicase in NUT1-ARO2 intergenic region, putative	6	4	5	8.11E-02	5.41E-02	6.76E-02	0.000697	0.000363	0.000394	0.92	0.33	0.37	3	4	5	1	1	1	9 kDa	74	Bm1_19705A
Bm1_37390	14972.m07172	20S proteasome alpha5 subunit, putative	20	17	26	8.07E-02	6.86E-02	1.05E-01	0.000693	0.000460	0.000612	0.65	0.35	0.53	7	7	10	1	1	1	27 kDa	248	BMAL6553.1
Bm1_20295	14500.m00160	Glycine-rich RNA-binding protein.-related	7	1	0	8.05E-02	1.15E-02	0.00E+00	0.000691	0.000077	0.000000	8.96	0.11	0.00	2	1	0	1	0.94	0	9 kDa	87	Bm1_20295A
Bm1_46955	14981.m02428	probable glyoxalase II, 78941-80643, putative	9	8	3	8.04E-02	7.14E-02	2.68E-02	0.000690	0.000480	0.000156	1.09	0.57	0.13	4	3	3	1	1	1	13 kDa	112
Bm1_13605	14015.m00091	Major Sperm Protein (MSP), putative cytoskeletal MSP	20	37	19	8.00E-02	1.48E-01	7.60E-02	0.000687	0.000994	0.000443	0.48	0.88	0.26	8	12	8	1	1	1	28 kDa	250	Bm1_13605A
Bm1_36270	14971.m02896	TspO/MBR family protein	14	36	22	8.00E-02	2.06E-01	1.26E-01	0.000687	0.001381	0.000734	0.33	0.97	0.35	7	13	6	1	1	1	20 kDa	175
Bm1_16260	14237.m00401	proteasome subunit alpha type 3, putative	20	18	36	8.00E-02	7.20E-02	1.44E-01	0.000687	0.000483	0.000840	0.52	0.32	0.72	7	10	12	1	1	1	28 kDa	250	Bm1_16260A
Bm1_51465	14992.m11072	alpha-actinin - Caenorhabditis elegans, putative	74	265	59	7.99E-02	2.86E-01	6.37E-02	0.000687	0.001921	0.000372	0.30	1.82	0.14	34	70	31	1	1	1	108 kDa	926
Bm1_57375	15520.m00031	60S ribosomal protein L9, putative	15	11	16	7.98E-02	5.85E-02	8.51E-02	0.000686	0.000393	0.000497	0.77	0.33	0.46	8	6	8	1	1	1	22 kDa	188
Bm1_27925	14920.m00414	Laminin-like protein C54D1.5 precursor, putative	130	52	119	7.96E-02	3.18E-02	7.28E-02	0.000684	0.000214	0.000425	1.07	0.19	0.47	42	28	45	1	1	1	181 kDa	1634	Bm1_27925A
Bm1_35280	14968.m01448	proliferating cell nuclear antigen (PCNA), putative	21	5	61	7.96E-02	1.89E-02	2.31E-01	0.000683	0.000127	0.001348	0.46	0.06	1.66	9	4	14	1	0.99	1	29 kDa	264
Bm1_07835	13346.m00180	pyridoxal kinase, putative	8	7	3	7.84E-02	6.86E-02	2.94E-02	0.000674	0.000461	0.000172	1.07	0.54	0.15	3	3	2	1	0.99	1	12 kDa	102	Bm1_07835A
Bm1_55295	15245.m00020	Transmembrane protein, putative	18	11	22	7.83E-02	4.78E-02	9.57E-02	0.000672	0.000321	0.000558	0.76	0.26	0.56	5	3	4	1	0.93	1	26 kDa	230
Bm1_32050	14961.m04902	60S ribosomal protein L5, putative	23	8	32	7.80E-02	2.71E-02	1.09E-01	0.000670	0.000182	0.000633	0.82	0.14	0.74	9	7	11	1	1	1	34 kDa	295	BMAL5594.1
Bm1_40970	14973.m02593	Hsp20/alpha crystallin family protein	14	27	29	7.78E-02	1.50E-01	1.61E-01	0.000668	0.001007	0.000940	0.34	0.63	0.56	5	5	7	1	1	1	21 kDa	180	Bm1_40970A
Bm1_56870	15451.m00017	FKBP-type peptidyl-prolyl cis-trans isomerase-59, BmFKBP59	33	7	65	7.75E-02	1.64E-02	1.53E-01	0.000666	0.000110	0.000890	0.67	0.07	1.15	14	5	21	1	1	1	47 kDa	426	Bm1_56870A
Bm1_04195	12949.m00009	Transaldolase, putative	17	20	18	7.73E-02	9.09E-02	8.18E-02	0.000664	0.000610	0.000477	0.61	0.53	0.37	8	8	8	1	1	1	25 kDa	220
Bm1_17805	14318.m00071	proteasome subunit alpha type 1, putative	20	15	43	7.72E-02	5.79E-02	1.66E-01	0.000664	0.000389	0.000969	0.49	0.24	0.92	11	9	13	1	1	1	29 kDa	259	Bm1_17805A
Bm1_55385	15258.m00017	40S ribosomal protein S12, putative	11	9	12	7.69E-02	6.29E-02	8.39E-02	0.000661	0.000423	0.000490	0.72	0.37	0.45	3	4	6	1	0.93	1	16 kDa	143	Bm1_55385A
Bm1_48620	14990.m07847	hypothetical protein	7	1	3	7.69E-02	1.10E-02	3.30E-02	0.000661	0.000074	0.000192	2.48	0.09	0.26	2	1	2	1	1	0.99	10 kDa	91	BMAL8594.1
Bm1_11120	13674.m00034	40S ribosomal protein S8, putative	16	10	23	7.69E-02	4.81E-02	1.11E-01	0.000661	0.000323	0.000645	0.68	0.25	0.66	6	4	8	1	1	1	24 kDa	208	Bm1_11120A
Bm1_14555	14084.m00023	conserved hypothetical protein	28	23	79	7.67E-02	6.30E-02	2.16E-01	0.000659	0.000423	0.001263	0.39	0.22	1.17	13	11	17	1	1	1	42 kDa	365	Bm1_14555A
Bm1_27810	14919.m00204	nucleosome assembly protein 1, putative	25	23	34	7.65E-02	7.03E-02	1.04E-01	0.000657	0.000472	0.000607	0.61	0.37	0.54	7	8	11	1	1	1	38 kDa	327	Bm1_27810A
Bm1_50805	14992.m10936	Myosin tail family protein	151	1400	180	7.61E-02	7.05E-01	9.07E-02	0.000654	0.004735	0.000529	0.12	4.00	0.10	63	168	76	1	1	1	229 kDa	1985	BMAL8990.1
Bm1_18865	14387.m00353	microsomal signal peptidase 12 kDa subunit, putative	8	2	7	7.55E-02	1.89E-02	6.60E-02	0.000648	0.000127	0.000385	1.27	0.12	0.50	4	2	5	1	0.92	1	12 kDa	106	Bm1_18865A
Bm1_04895	13072.m00015	Hypothetical protein	11	5	5	7.53E-02	3.43E-02	3.43E-02	0.000647	0.000230	0.000200	1.51	0.27	0.23	4	4	3	1	1	1	13 kDa	146	Bm1_04895A
Bm1_48160	14990.m07752	T-complex protein 1 theta subunit, putative	41	33	60	7.51E-02	6.04E-02	1.10E-01	0.000645	0.000406	0.000641	0.62	0.32	0.61	18	20	27	1	1	1	60 kDa	546
Bm1_27585	14916.m00491	40S ribosomal protein S20 (S22), putative	9	5	9	7.50E-02	4.17E-02	7.50E-02	0.000644	0.000280	0.000438	0.90	0.26	0.47	3	3	3	1	1	1	14 kDa	120	Bm1_27585A
Bm1_18715	14380.m00113	hypothetical protein	6	2	5	7.50E-02	2.50E-02	6.25E-02	0.000644	0.000168	0.000365	1.21	0.17	0.45	4	2	5	1	1	1	9 kDa	80	Bm1_18715A
Bm1_21785	14599.m00258	26S protease regulatory subunit 8, putative	26	30	29	7.45E-02	8.60E-02	8.31E-02	0.000640	0.000577	0.000485	0.60	0.51	0.40	13	15	16	1	1	1	39 kDa	349	Bm1_21785A
Bm1_25280	14758.m00154	Prion-like--related	18	8	2	7.44E-02	3.31E-02	8.26E-03	0.000639	0.000222	0.000048	2.37	0.32	0.06	8	5	2	1	1	1	27 kDa	242	Bm1_25280A
Bm1_06070	13227.m00137	coatomer alpha subunit , putative	93	46	122	7.42E-02	3.67E-02	9.73E-02	0.000637	0.000246	0.000568	0.78	0.20	0.64	39	25	53	1	1	1	141 kDa	1254
Bm1_32995	14961.m05090	hypothetical protein	2	1	0	7.41E-02	3.70E-02	0.00E+00	0.000636	0.000249	0.000000	2.56	0.39	0.00	2	1	0	1	0.91	0	3 kDa	27
Bm1_20880	14541.m00145	phosphoglycerate mutase family protein	16	22	22	7.34E-02	1.01E-01	1.01E-01	0.000631	0.000677	0.000589	0.50	0.56	0.45	5	8	10	1	1	1	25 kDa	218	Bm1_20880A
Bm1_16555	14248.m00667	hypothetical protein	14	29	22	7.33E-02	1.52E-01	1.15E-01	0.000630	0.001019	0.000672	0.37	0.78	0.41	10	13	10	1	1	1	23 kDa	191	Bm1_16555A
Bm1_56745	15436.m00018	hypothetical protein	3	3	1	7.32E-02	7.32E-02	2.44E-02	0.000629	0.000491	0.000142	0.99	0.64	0.13	3	3	1	1	0.93	1	4 kDa	41
Bm1_32060	14961.m04904	Guanylate kinase family protein	65	7	63	7.29E-02	7.85E-03	7.06E-02	0.000626	0.000053	0.000412	1.35	0.05	0.61	28	6	33	1	1	1	99 kDa	892
Bm1_22625	14634.m00551	probable spectrin beta chain, putative	291	67	244	7.25E-02	1.67E-02	6.08E-02	0.000623	0.000112	0.000355	1.34	0.11	0.48	138	54	131	1	1	1	465 kDa	4014	Bm1_22625A
Bm1_11585	13736.m00405	adenylosuccinate lyase, putative	32	48	26	7.22E-02	1.08E-01	5.87E-02	0.000621	0.000727	0.000342	0.58	0.76	0.25	15	18	14	1	1	1	51 kDa	443	Bm1_11585A
Bm1_24795	14731.m00982	coatomer beta subunit, putative	70	40	81	7.22E-02	4.13E-02	8.36E-02	0.000621	0.000277	0.000488	0.81	0.25	0.54	28	21	37	1	1	1	108 kDa	969	Bm1_24795A
Bm1_12150	13818.m00239	Chloride intracellular channel exc-4 (Excretory canal abnormal protein4), putative	21	4	13	7.22E-02	1.38E-02	4.47E-02	0.000620	0.000092	0.000261	1.76	0.10	0.37	10	2	9	1	0.93	1	34 kDa	291	Bm1_12150A
Bm1_09900	13523.m00043	40S ribosomal protein S7, putative	14	6	15	7.11E-02	3.05E-02	7.61E-02	0.000611	0.000204	0.000444	0.94	0.19	0.55	7	4	5	1	0.94	1	23 kDa	197	Bm1_09900A
Bm1_38415	14972.m07381	oxidoreductase, aldo/keto reductase family protein	21	22	18	7.10E-02	7.43E-02	6.08E-02	0.000610	0.000499	0.000355	0.71	0.52	0.32	7	7	7	1	1	1	34 kDa	296	BMAL6737.1
Bm1_10500	13617.m00049	AMOP domain containing protein	107	2	24	7.07E-02	1.32E-03	1.59E-02	0.000608	0.000009	0.000093	5.99	0.01	0.15	46	2	14	1	0.93	1	172 kDa	1513	Bm1_10500A
Bm1_23515	14676.m00104	U6 snRNA-associated Sm-like protein LSm2, putative	7	1	13	7.07E-02	1.01E-02	1.31E-01	0.000608	0.000068	0.000766	0.73	0.05	1.14	2	1	3	1	0.93	1	11 kDa	99	Bm1_23515A
Bm1_24820	14731.m00987	Histidine acid phosphatase family protein	29	5	1	7.06E-02	1.22E-02	2.43E-03	0.000606	0.000082	0.000014	6.32	0.13	0.02	12	3	1	1	1	1	47 kDa	411	Bm1_24820A
Bm1_12100	13818.m00230	hypothetical protein	5	10	5	7.04E-02	1.41E-01	7.04E-02	0.000605	0.000946	0.000411	0.45	0.93	0.27	5	8	5	1	1	1	8 kDa	71	Bm1_12100A
Bm1_56235	15361.m00009	Ras-related protein Rab-11B, putative	15	8	13	6.98E-02	3.72E-02	6.05E-02	0.000599	0.000250	0.000353	0.99	0.26	0.42	6	5	8	1	0.93	1	24 kDa	215	Bm1_56235A
Bm1_10670	13632.m00185	coatomer gamma subunit, putative	61	35	77	6.94E-02	3.98E-02	8.76E-02	0.000596	0.000267	0.000511	0.77	0.24	0.59	28	16	30	1	1	1	98 kDa	879	Bm1_10670A
Bm1_30265	14950.m01869	Tubulin alpha chain, putative	8	0	4	6.90E-02	0.00E+00	3.45E-02	0.000593	0.000000	0.000201	2.95	0.00	0.34	2	0	1	1	0	0.98	13 kDa	116	Bm1_30265A
Bm1_45005	14979.m04511	Hypothetical 47.9 kDa protein B0303.3 in chromosome III, putative	33	54	6	6.86E-02	1.12E-01	1.25E-02	0.000590	0.000754	0.000073	0.71	1.14	0.05	13	15	5	1	1	1	53 kDa	481
Bm1_26610	14833.m00142	actin-like protein 2, putative	27	11	24	6.85E-02	2.79E-02	6.09E-02	0.000589	0.000187	0.000355	1.09	0.20	0.46	8	7	8	1	1	1	45 kDa	394	Bm1_26610A
Bm1_13590	14015.m00088	vacuolar ATP synthase subunit D, putative	17	21	11	6.77E-02	8.37E-02	4.38E-02	0.000582	0.000562	0.000256	0.71	0.67	0.22	7	9	6	1	1	1	28 kDa	251	Bm1_13590A
Bm1_00445	12446.m00076	calcyclin binding protein-like	17	9	19	6.72E-02	3.56E-02	7.51E-02	0.000577	0.000239	0.000438	0.85	0.24	0.54	5	5	6	1	1	1	29 kDa	253
Bm1_31915	14959.m00539	Dolichyl-diphosphooligosaccharide--protein glycosyltransferase 48 kDasubunit precursor, putative	30	13	42	6.68E-02	2.90E-02	9.35E-02	0.000574	0.000194	0.000546	0.78	0.17	0.71	12	10	15	1	1	1	50 kDa	449	Bm1_31915A
Bm1_30260	14950.m01868	Tubulin alpha chain, putative	26	16	54	6.68E-02	4.11E-02	1.39E-01	0.000574	0.000276	0.000810	0.53	0.20	0.95	8	9	15	1	1	1	44 kDa	389	Bm1_30260A
Bm1_19590	14442.m00128	PCI domain containing protein	26	29	37	6.68E-02	7.46E-02	9.51E-02	0.000574	0.000500	0.000555	0.54	0.44	0.52	9	12	16	1	1	1	45 kDa	389	Bm1_19590A
Bm1_07840	13346.m00181	Thioredoxin family protein	30	16	30	6.68E-02	3.56E-02	6.68E-02	0.000574	0.000239	0.000390	0.91	0.25	0.48	12	11	15	1	1	1	52 kDa	449	Bm1_07840A
Bm1_49585	14990.m08044	60S ribosomal protein L31, putative	10	7	16	6.67E-02	4.67E-02	1.07E-01	0.000573	0.000313	0.000622	0.61	0.26	0.70	6	5	7	1	1	1	17 kDa	150	BMAL8765.1
Bm1_10615	13622.m00016	Calsequestrin, skeletal muscle isoform precursor, putative	5	16	22	6.67E-02	2.13E-01	2.93E-01	0.000573	0.001432	0.001712	0.18	0.63	0.85	2	3	6	1	1	1	8 kDa	75	Bm1_10615A
Bm1_23960	14696.m00221	Calcium-transporting ATPase sarcoplasmic/endoplasmic reticulum type, putative	71	200	88	6.67E-02	1.88E-01	8.26E-02	0.000573	0.001261	0.000482	0.33	1.20	0.26	27	42	27	1	1	1	118 kDa	1065	Bm1_23960A
Bm1_28480	14930.m00346	translation elongation factor aEF-2, putative	57	44	122	6.67E-02	5.15E-02	1.43E-01	0.000573	0.000345	0.000833	0.49	0.25	0.91	30	25	46	1	1	1	95 kDa	855	Bm1_28480A
Bm1_56305	15373.m00009	leucyl aminopeptidase, putative	27	86	69	6.65E-02	2.12E-01	1.70E-01	0.000571	0.001422	0.000992	0.24	0.91	0.50	14	18	15	1	1	1	45 kDa	406	Bm1_56305A
Bm1_42930	14975.m04527	Excitatory amino acid transporter, putative	33	11	5	6.61E-02	2.20E-02	1.00E-02	0.000568	0.000148	0.000058	2.75	0.24	0.08	13	10	4	1	1	1	54 kDa	499
Bm1_41320	14973.m02656	UDP-glucose pyrophosphorylase, putative	33	58	19	6.61E-02	1.16E-01	3.81E-02	0.000568	0.000780	0.000222	0.57	0.99	0.16	14	21	8	1	1	1	57 kDa	499
Bm1_47775	14990.m07674	60S ribosomal protein L13, putative	14	2	15	6.60E-02	9.43E-03	7.08E-02	0.000567	0.000063	0.000413	1.19	0.06	0.65	6	2	7	1	0.93	1	25 kDa	212	BMAL8442.1
Bm1_26260	14793.m00027	Collagenase NC10 and Endostatin family protein	28	28	36	6.59E-02	6.59E-02	8.47E-02	0.000566	0.000442	0.000494	0.60	0.42	0.49	13	15	18	1	1	1	49 kDa	425	Bm1_26260A
Bm1_26935	14871.m00016	Cytochrome b5-like Heme/Steroid binding domain containing protein	11	7	12	6.55E-02	4.17E-02	7.14E-02	0.000563	0.000280	0.000417	0.81	0.29	0.49	2	4	5	1	0.93	1	19 kDa	168	Bm1_26935A
Bm1_27835	14920.m00396	40S ribosomal protein S5, putative	14	8	27	6.54E-02	3.74E-02	1.26E-01	0.000562	0.000251	0.000736	0.57	0.19	0.91	8	4	9	1	1	1	24 kDa	214	Bm1_27835A
Bm1_35505	14968.m01490	enoyl-CoA hydratase/isomerase family protein	19	19	0	6.53E-02	6.53E-02	0.00E+00	0.000561	0.000438	0.000000	1.28	0.78	0.00	10	10	0	1	1	0.81	32 kDa	291	Bm1_35505A
Bm1_33165	14961.m05125	AMP-binding enzyme family protein	40	27	26	6.52E-02	4.40E-02	4.24E-02	0.000560	0.000295	0.000247	1.03	0.37	0.29	17	16	15	1	1	1	70 kDa	614
Bm1_43925	14977.m05032	beta-NAC-like protein, putative	14	9	16	6.51E-02	4.19E-02	7.44E-02	0.000560	0.000281	0.000434	0.78	0.28	0.52	8	6	8	1	1	1	24 kDa	215
Bm1_38675	14972.m07434	PurA ssDNA and RNA-binding protein	17	11	42	6.51E-02	4.22E-02	1.61E-01	0.000560	0.000283	0.000939	0.46	0.19	1.11	8	6	12	1	1	1	29 kDa	261
Bm1_45785	14980.m02677	SF2, putative	18	7	42	6.50E-02	2.53E-02	1.52E-01	0.000558	0.000170	0.000885	0.53	0.12	1.22	11	5	11	1	1	1	32 kDa	277
Bm1_52555	14992.m11294	G2F domain containing protein	109	47	95	6.48E-02	2.79E-02	5.65E-02	0.000557	0.000188	0.000330	1.08	0.21	0.44	48	27	47	1	1	1	188 kDa	1682	BMAL9290.1
Bm1_35025	14967.m01529	Sideroflexin 1, putative	21	44	17	6.46E-02	1.35E-01	5.23E-02	0.000555	0.000909	0.000305	0.46	1.06	0.21	7	11	8	1	1	1	36 kDa	325	Bm1_35025A
Bm1_17690	14310.m00255	succinate dehydrogenase	18	51	26	6.45E-02	1.83E-01	9.32E-02	0.000554	0.001227	0.000544	0.31	1.12	0.31	6	11	7	1	1	1	32 kDa	279	Bm1_17690A
Bm1_45210	14979.m04551	Ubiquitin-like protein SMT3, putative	7	2	5	6.42E-02	1.84E-02	4.59E-02	0.000552	0.000123	0.000268	1.41	0.15	0.40	4	2	3	1	0.91	1	12 kDa	109	BMAL7974.1
Bm1_18670	14378.m00177	lactoylglutathione lyase, putative	12	14	13	6.42E-02	7.49E-02	6.95E-02	0.000551	0.000503	0.000406	0.61	0.53	0.38	7	7	7	1	1	1	21 kDa	187
Bm1_07185	13294.m00108	programmed cell death protein 6, putative	11	6	8	6.40E-02	3.49E-02	4.65E-02	0.000550	0.000234	0.000271	1.09	0.29	0.35	5	4	4	1	0.93	1	20 kDa	172	Bm1_07185A
Bm1_08150	13362.m00015	NAD-dependent malic enzyme, mitochondrial precursor, putative	27	4	1	6.35E-02	9.41E-03	2.35E-03	0.000546	0.000063	0.000014	7.10	0.11	0.02	11	3	1	1	1	0.97	47 kDa	425	Bm1_08150A
Bm1_55645	15287.m00009	mitochondria bc1 complex core subunit 1, putative	15	28	11	6.33E-02	1.18E-01	4.64E-02	0.000544	0.000793	0.000271	0.51	0.97	0.20	5	5	4	1	1	1	27 kDa	237
Bm1_48705	14990.m07864	conserved hypothetical protein	17	2	6	6.32E-02	7.44E-03	2.23E-02	0.000543	0.000050	0.000130	3.02	0.07	0.22	10	2	6	1	0.94	1	30 kDa	269
Bm1_18640	14376.m00093	hypothetical protein	12	1	11	6.32E-02	5.26E-03	5.79E-02	0.000543	0.000035	0.000338	1.45	0.04	0.58	5	1	3	1	0.93	1	21 kDa	190
Bm1_53830	15094.m00013	ultra-high-sulfur keratin, putative	6	2	3	6.32E-02	2.11E-02	3.16E-02	0.000543	0.000141	0.000184	1.67	0.19	0.27	6	2	3	1	0.94	1	11 kDa	95
Bm1_39350	14972.m07572	40S ribosomal protein S2, putative	17	15	49	6.30E-02	5.56E-02	1.82E-01	0.000541	0.000373	0.001059	0.38	0.23	1.16	10	7	14	1	0.98	1	29 kDa	270	BMAL6903.1
Bm1_46875	14981.m02412	40S ribosomal protein S23, putative	9	2	6	6.29E-02	1.40E-02	4.20E-02	0.000541	0.000094	0.000245	1.60	0.12	0.39	4	2	3	1	0.93	1	16 kDa	143	Bm1_46875A
Bm1_28075	14922.m00061	EF hand family protein	13	13	18	6.28E-02	6.28E-02	8.70E-02	0.000540	0.000422	0.000507	0.58	0.40	0.53	5	5	7	1	0.98	1	24 kDa	207	Bm1_28075A
Bm1_08210	13367.m00047	glutamate dehydrogenase, mitochondrial precursor, putative	34	51	56	6.26E-02	9.39E-02	1.03E-01	0.000538	0.000631	0.000602	0.44	0.55	0.52	19	22	26	1	1	1	60 kDa	543	Bm1_08210A
	14954.m01642		2	0	0	6.25E-02	0.00E+00	0.00E+00	0.000537	0.000000	0.000000	9999.00	0.00	0.00	2	0	0	1	0.47	0	3 kDa	32
Bm1_15725	14208.m00921	hypothetical protein	9	3	6	6.25E-02	2.08E-02	4.17E-02	0.000537	0.000140	0.000243	1.40	0.18	0.36	5	2	4	1	0.94	1	17 kDa	144	Bm1_15725A
Bm1_05385	13150.m00080	SNARE domain containing protein	19	6	14	6.25E-02	1.97E-02	4.61E-02	0.000537	0.000132	0.000269	1.34	0.16	0.40	10	6	10	1	1	1	35 kDa	304	Bm1_05385A
Bm1_39065	14972.m07515	SET protein, putative	16	2	26	6.23E-02	7.78E-03	1.01E-01	0.000535	0.000052	0.000590	0.83	0.05	1.01	6	2	8	1	0.93	1	29 kDa	257	BMAL6847.1
Bm1_54705	15182.m00047	Nematode cuticle collagen N-terminal domain containing protein	18	237	15	6.23E-02	8.20E-01	5.19E-02	0.000535	0.005505	0.000303	0.09	6.57	0.05	8	12	6	1	1	1	29 kDa	289
Bm1_04430	12998.m00019	conserved hypothetical protein	13	12	8	6.22E-02	5.74E-02	3.83E-02	0.000534	0.000385	0.000223	0.88	0.51	0.24	10	8	7	1	1	1	26 kDa	209	Bm1_04430A
Bm1_34025	14961.m05302	60S ribosomal protein L19, putative	13	4	23	6.22E-02	1.91E-02	1.10E-01	0.000534	0.000128	0.000642	0.69	0.11	0.97	4	3	7	1	0.93	1	25 kDa	209	BMAL5944.1
Bm1_00925	12508.m00091	pfAARP2 protein-related	6	9	11	6.19E-02	9.28E-02	1.13E-01	0.000531	0.000623	0.000662	0.41	0.52	0.57	5	5	6	1	0.98	1	11 kDa	97	Bm1_00925A
Bm1_42555	14975.m04453	Synaptic glycoprotein SC2, putative	18	4	11	6.19E-02	1.38E-02	3.78E-02	0.000531	0.000092	0.000221	1.70	0.12	0.35	8	3	7	1	0.93	1	34 kDa	291
Bm1_19775	14459.m00240	KH domain containing protein	27	2	66	6.15E-02	4.56E-03	1.50E-01	0.000528	0.000031	0.000877	0.58	0.02	1.57	9	2	18	1	0.94	1	47 kDa	439	Bm1_19775A
Bm1_24225	14705.m00194	hypothetical protein	3	5	5	6.12E-02	1.02E-01	1.02E-01	0.000526	0.000685	0.000595	0.41	0.61	0.49	2	2	1	1	0.99	0.88	6 kDa	49
Bm1_38795	14972.m07459	ADP-ribosylation factor 4, putative	11	2	12	6.11E-02	1.11E-02	6.67E-02	0.000525	0.000075	0.000389	1.13	0.08	0.65	4	2	5	1	0.93	1	20 kDa	180	BMAL6801.1
Bm1_41425	14973.m02677	BM20, putative	14	62	14	6.11E-02	2.71E-01	6.11E-02	0.000525	0.001818	0.000357	0.24	2.06	0.15	7	13	6	1	1	1	26 kDa	229
Bm1_02655	12716.m00078	RIKEN cDNA 1110057H19-related	5	8	7	6.10E-02	9.76E-02	8.54E-02	0.000524	0.000655	0.000498	0.45	0.64	0.42	4	6	3	1	1	1	9 kDa	82	Bm1_02655A
Bm1_37405	14972.m07175	purine nucleoside phosphorylase I, inosine and guanosine-specific family protein	18	63	18	6.10E-02	2.14E-01	6.10E-02	0.000524	0.001434	0.000356	0.29	1.63	0.18	9	19	11	1	1	1	33 kDa	295	BMAL6555.1
Bm1_28410	14930.m00332	Pre-mrna cleavage factor, identical	14	4	32	6.09E-02	1.74E-02	1.39E-01	0.000523	0.000117	0.000812	0.56	0.09	1.27	7	2	7	1	0.93	1	26 kDa	230	Bm1_28410A
Bm1_30845	14954.m01633	26S proteasome regulatory complex subunit p97, putative	58	31	70	6.09E-02	3.26E-02	7.35E-02	0.000523	0.000219	0.000429	0.81	0.23	0.58	26	17	35	1	1	1	106 kDa	952	BMAL5378.1
Bm1_05735	13185.m00098	Calsequestrin, skeletal muscle isoform precursor, putative	4	3	2	6.06E-02	4.55E-02	3.03E-02	0.000521	0.000305	0.000177	1.08	0.44	0.21	3	2	2	1	0.93	0.99	8 kDa	66	Bm1_05735A
Bm1_04850	13066.m00247	Hypothetical FAD-dependent oxidoreductase YEL047C.-related	33	34	45	6.07E-02	6.25E-02	8.27E-02	0.000521	0.000420	0.000483	0.58	0.42	0.51	16	20	20	1	1	1	59 kDa	544	Bm1_04850A
Bm1_44725	14979.m04454	GTP-binding nuclear protein RAN/TC4, putative	13	14	30	6.05E-02	6.51E-02	1.40E-01	0.000520	0.000437	0.000814	0.42	0.33	0.85	7	6	12	1	1	1	24 kDa	215
Bm1_01300	12556.m00067	Alpha amylase, catalytic domain containing protein	37	141	98	6.05E-02	2.30E-01	1.60E-01	0.000519	0.001547	0.000934	0.21	1.06	0.45	14	23	22	1	1	1	69 kDa	612	Bm1_01300A
Bm1_55585	15280.m00015	26S protease regulatory subunit 8, putative	8	1	5	6.02E-02	7.52E-03	3.76E-02	0.000517	0.000050	0.000219	1.92	0.07	0.39	3	1	3	1	0.89	1	15 kDa	133
Bm1_14260	14058.m00562	40S ribosomal protein S17, putative	8	5	19	6.02E-02	3.76E-02	1.43E-01	0.000517	0.000252	0.000834	0.48	0.19	1.08	5	4	9	1	0.99	1	15 kDa	133	Bm1_14260A
Bm1_05440	13154.m00138	Thioredoxin family protein	17	16	27	6.01E-02	5.65E-02	9.54E-02	0.000516	0.000380	0.000557	0.55	0.35	0.62	6	6	9	1	1	1	31 kDa	283	Bm1_05440A
Bm1_31490	14955.m00258	oxidoreductase, aldo/keto reductase family protein	19	101	5	5.99E-02	3.19E-01	1.58E-02	0.000515	0.002139	0.000092	0.23	3.52	0.03	9	28	4	1	1	1	37 kDa	317	Bm1_31490A
Bm1_25230	14752.m00031	Tumor protein D52 family protein	13	19	31	5.99E-02	8.76E-02	1.43E-01	0.000515	0.000588	0.000834	0.36	0.44	0.76	6	7	9	1	1	1	24 kDa	217	Bm1_25230A
Bm1_48185	14990.m07757	putative amidase	8	1	2	5.97E-02	7.46E-03	1.49E-02	0.000513	0.000050	0.000087	3.74	0.08	0.15	2	1	2	1	0.93	0.99	15 kDa	134
Bm1_07675	13325.m00228	Tubulin beta-1 chain, putative	27	22	71	5.97E-02	4.87E-02	1.57E-01	0.000513	0.000327	0.000917	0.41	0.23	1.09	9	11	18	1	1	1	51 kDa	452	Bm1_07675A
Bm1_55370	15255.m00009	Talin 2.-related	28	54	37	5.97E-02	1.15E-01	7.89E-02	0.000513	0.000773	0.000460	0.42	0.79	0.36	14	25	21	1	1	1	51 kDa	469	Bm1_55370A
Bm1_29390	14944.m00544	60S ribosomal protein L22, putative	9	3	14	5.96E-02	1.99E-02	9.27E-02	0.000512	0.000133	0.000541	0.76	0.13	0.84	2	1	4	1	0.92	1	18 kDa	151	Bm1_29390A
Bm1_55510	15269.m00009	myotactin form A, putative	37	54	29	5.94E-02	8.67E-02	4.66E-02	0.000510	0.000582	0.000272	0.60	0.74	0.25	16	20	18	1	1	1	70 kDa	623
Bm1_29265	14942.m00200	proteasome subunit beta type 2, putative	12	7	17	5.94E-02	3.47E-02	8.42E-02	0.000510	0.000233	0.000491	0.71	0.23	0.66	4	3	6	1	0.99	1	23 kDa	202	Bm1_29265A
Bm1_12065	13808.m00037	Cytochrome b5-like Heme/Steroid binding domain containing protein	21	14	48	5.93E-02	3.96E-02	1.36E-01	0.000510	0.000265	0.000791	0.48	0.20	1.02	6	8	15	1	1	1	39 kDa	354	Bm1_12065A
Bm1_17250	14284.m00375	RNA binding protein, putative	23	18	34	5.91E-02	4.63E-02	8.74E-02	0.000508	0.000311	0.000510	0.62	0.31	0.62	10	2	12	1	1	1	43 kDa	389	Bm1_17250A
Bm1_07685	13325.m00230	DJ-1 family protein	11	18	22	5.88E-02	9.63E-02	1.18E-01	0.000505	0.000646	0.000686	0.38	0.54	0.60	3	7	8	1	1	1	20 kDa	187	Bm1_07685A
Bm1_14820	14101.m00158	hypothetical protein	6	5	8	5.88E-02	4.90E-02	7.84E-02	0.000505	0.000329	0.000458	0.64	0.34	0.55	3	4	4	1	0.99	1	12 kDa	102	Bm1_14820A
Bm1_01080	12527.m00017	Laminin related. see also lmb- protein 1, putative	105	34	92	5.87E-02	1.90E-02	5.14E-02	0.000504	0.000128	0.000300	1.18	0.16	0.47	43	27	53	1	1	1	199 kDa	1789	Bm1_01080A
Bm1_30555	14954.m01575	Proteasome A-type and B-type family protein	16	12	27	5.86E-02	4.40E-02	9.89E-02	0.000504	0.000295	0.000577	0.58	0.27	0.72	7	7	10	1	1	1	29 kDa	273	BMAL5324.1
Bm1_28970	14937.m00493	G-protein alpha subunit, putative	19	22	13	5.83E-02	6.75E-02	3.99E-02	0.000501	0.000453	0.000233	0.73	0.62	0.24	5	6	4	1	1	1	38 kDa	326	Bm1_28970A
Bm1_38755	14972.m07449	Nucleoside transporter family protein	24	10	16	5.83E-02	2.43E-02	3.88E-02	0.000501	0.000163	0.000227	1.29	0.22	0.34	7	8	10	1	0.99	1	47 kDa	412
Bm1_03140	12787.m00396	Major intrinsic protein	17	36	29	5.82E-02	1.23E-01	9.93E-02	0.000500	0.000828	0.000580	0.36	0.77	0.44	6	7	7	1	1	1	33 kDa	292	Bm1_03140A
Bm1_25225	14751.m00059	EH-domain containing protein 3, putative	21	17	31	5.82E-02	4.71E-02	8.59E-02	0.000500	0.000316	0.000501	0.61	0.32	0.61	6	10	13	1	1	1	42 kDa	361	Bm1_25225A
Bm1_06630	13260.m00100	NAC domain containing protein	13	9	31	5.80E-02	4.02E-02	1.38E-01	0.000499	0.000270	0.000808	0.46	0.21	1.05	5	7	11	1	1	1	24 kDa	224	Bm1_06630A
Bm1_24440	14712.m00230	laminin alpha chain, putative	195	74	132	5.81E-02	2.20E-02	3.93E-02	0.000499	0.000148	0.000229	1.32	0.20	0.35	83	43	73	1	1	1	376 kDa	3357	BMAL4251.1
Bm1_42865	14975.m04514	Brugia malayi antigen, putative	9	8	27	5.81E-02	5.16E-02	1.74E-01	0.000499	0.000346	0.001016	0.37	0.23	1.20	4	5	8	1	1	1	18 kDa	155
Bm1_04905	13073.m00117	mitochondrial prohibitin complex protein 1, putative	16	25	41	5.80E-02	9.06E-02	1.49E-01	0.000498	0.000608	0.000867	0.34	0.45	0.78	7	12	14	1	1	1	30 kDa	276	BMAL849.1
Bm1_20645	14529.m00202	Surfeit locus protein 4 homolog, putative	16	12	29	5.80E-02	4.35E-02	1.05E-01	0.000498	0.000292	0.000613	0.55	0.26	0.78	4	4	6	1	1	1	32 kDa	276
Bm1_28225	14927.m00107	hypothetical protein	4	0	4	5.80E-02	0.00E+00	5.80E-02	0.000498	0.000000	0.000338	1.47	0.00	0.68	2	0	2	1	0.74	0.99	8 kDa	69	Bm1_28225A
Bm1_50485	14992.m10869	hypothetical protein	24	8	12	5.78E-02	1.93E-02	2.89E-02	0.000497	0.000129	0.000169	1.67	0.19	0.27	5	2	1	1	0.98	0.88	47 kDa	415	BMAL8928.1
Bm1_39470	14972.m07596	Probable coatomer beta' subunit, putative	61	37	108	5.77E-02	3.50E-02	1.02E-01	0.000495	0.000235	0.000596	0.60	0.22	0.82	22	21	39	1	1	1	118 kDa	1058	BMAL6924.1
Bm1_19130	14407.m00017	Hypothetical protein	5	12	6	5.75E-02	1.38E-01	6.90E-02	0.000494	0.000926	0.000402	0.37	1.03	0.28	4	4	3	1	1	1	10 kDa	87
Bm1_45370	14979.m04586	Cullin family protein	46	4	86	5.74E-02	4.99E-03	1.07E-01	0.000493	0.000034	0.000626	0.75	0.03	1.19	22	4	32	1	0.99	1	92 kDa	801
Bm1_10400	13600.m00090	haloacid dehalogenase-like hydrolase domain containing 2, putative	15	5	22	5.73E-02	1.91E-02	8.40E-02	0.000492	0.000128	0.000490	0.80	0.13	0.79	5	3	11	1	0.93	1	29 kDa	262	Bm1_10400A
Bm1_37200	14972.m07133	GH01474p-related	12	15	16	5.71E-02	7.14E-02	7.62E-02	0.000491	0.000480	0.000445	0.53	0.51	0.46	8	5	11	1	1	1	24 kDa	210
Bm1_07845	13346.m00182	hypothetical protein	12	3	5	5.71E-02	1.43E-02	2.38E-02	0.000491	0.000096	0.000139	2.09	0.15	0.24	7	2	4	1	0.94	1	24 kDa	210	Bm1_07845A
Bm1_15200	14158.m00114	LF3-related	54	35	52	5.71E-02	3.70E-02	5.50E-02	0.000490	0.000248	0.000321	0.86	0.31	0.43	5	1	5	1	0.99	1	100 kDa	946	Bm1_15200A
Bm1_13720	14033.m00023	Hsp20/alpha crystallin family protein	9	9	20	5.70E-02	5.70E-02	1.27E-01	0.000489	0.000382	0.000739	0.44	0.31	0.85	5	6	8	1	1	1	18 kDa	158	BMAL17364.1
Bm1_41810	14974.m00827	electron-transfer-flavoprotein, alpha polypeptide, putative	19	35	12	5.67E-02	1.05E-01	3.58E-02	0.000487	0.000701	0.000209	0.54	1.01	0.18	10	9	5	1	1	1	36 kDa	335	Bm1_41810A
Bm1_16165	14232.m00276	60S ribosomal protein L7a, putative	15	2	16	5.66E-02	7.55E-03	6.04E-02	0.000486	0.000051	0.000352	1.21	0.06	0.66	9	2	7	1	1	1	31 kDa	265	Bm1_16165A
Bm1_51865	14992.m11155	Elongation factor 1 gamma, conserved domain containing protein	25	18	82	5.64E-02	4.06E-02	1.85E-01	0.000485	0.000273	0.001080	0.36	0.17	1.43	12	10	17	1	1	1	51 kDa	443	BMAL9172.1
Bm1_16025	14230.m00219	small nuclear ribonucleoprotein E, putative	5	1	14	5.62E-02	1.12E-02	1.57E-01	0.000483	0.000075	0.000918	0.49	0.05	1.65	1	1	3	0.5	0.91	1	10 kDa	89	Bm1_16025A
Bm1_30225	14950.m01861	Dynein light chain 1, cytoplasmic, putative	5	8	16	5.62E-02	8.99E-02	1.80E-01	0.000483	0.000603	0.001049	0.29	0.39	0.97	2	4	4	1	1	1	10 kDa	89	Bm1_30225A
Bm1_26045	14779.m00757	BC040823 protein-related	24	11	74	5.61E-02	2.57E-02	1.73E-01	0.000482	0.000173	0.001009	0.41	0.12	1.54	11	6	25	1	1	1	47 kDa	428	Bm1_26045A
Bm1_51740	14992.m11130	Na,K-ATPase alpha subunit, putative	56	147	100	5.60E-02	1.47E-01	1.00E-01	0.000481	0.000987	0.000584	0.31	0.93	0.40	30	44	38	1	1	1	111 kDa	1000	BMAL9154.1
Bm1_13335	13985.m00052	ATP synthase gamma chain, mitochondrial precursor, putative	17	28	14	5.59E-02	9.21E-02	4.61E-02	0.000480	0.000618	0.000269	0.54	0.83	0.24	5	11	9	1	1	1	34 kDa	304	Bm1_13335A
Bm1_13900	14039.m00116	hypothetical protein	11	14	12	5.58E-02	7.11E-02	6.09E-02	0.000480	0.000477	0.000355	0.58	0.57	0.37	6	6	6	1	1	1	23 kDa	197	Bm1_13900A
Bm1_47745	14990.m07668	Mitochondrial dicarboxylate carrier, putative	17	56	35	5.57E-02	1.84E-01	1.15E-01	0.000479	0.001233	0.000670	0.25	1.07	0.39	8	19	14	1	1	1	34 kDa	305
Bm1_47485	14982.m02275	T-complex protein 1, epsilon subunit, putative	30	39	59	5.57E-02	7.24E-02	1.10E-01	0.000478	0.000486	0.000639	0.43	0.43	0.66	14	16	24	1	1	1	59 kDa	539	Bm1_47485A
Bm1_03845	12902.m00217	Hypothetical protein	7	11	7	5.56E-02	8.73E-02	5.56E-02	0.000477	0.000586	0.000324	0.52	0.73	0.30	3	6	4	1	1	1	14 kDa	126	Bm1_03845A
Bm1_28080	14922.m00062	Syntaxin F55A11.2, putative	17	3	15	5.54E-02	9.77E-03	4.89E-02	0.000476	0.000066	0.000285	1.36	0.09	0.53	7	2	6	1	0.92	1	35 kDa	307	Bm1_28080A
Bm1_35295	14968.m01452	Immunoglobulin I-set domain containing protein	11	50	14	5.53E-02	2.51E-01	7.04E-02	0.000475	0.001687	0.000411	0.23	1.91	0.19	6	14	8	1	1	1	22 kDa	199	Bm1_35295A
Bm1_14275	14058.m00565	RNA recognition motif domain containing protein	11	3	27	5.50E-02	1.50E-02	1.35E-01	0.000473	0.000101	0.000788	0.53	0.08	1.37	4	3	6	1	1	1	23 kDa	200	Bm1_14275A
Bm1_04800	13066.m00236	60S ribosomal protein L23a, putative	9	5	14	5.49E-02	3.05E-02	8.54E-02	0.000472	0.000205	0.000498	0.67	0.21	0.74	5	4	7	1	1	1	19 kDa	164
Bm1_51120	14992.m10997	hydroxyacyl-Coenzyme A dehydrogenase/3-ketoacyl-Coenzyme A thiolase/enoyl-Coenzyme A hydratase, putative	40	61	17	5.50E-02	8.38E-02	2.34E-02	0.000472	0.000563	0.000136	0.68	0.92	0.13	22	26	13	1	1	1	80 kDa	728
Bm1_06470	13252.m00034	Hypothetical protein	4	0	0	5.48E-02	0.00E+00	0.00E+00	0.000471	0.000000	0.000000	9999.00	0.00	0.00	2	0	0	1	0	0	9 kDa	73	Bm1_06470A
Bm1_24840	14731.m00991	Major Facilitator Superfamily protein	27	0	2	5.48E-02	0.00E+00	4.06E-03	0.000471	0.000000	0.000024	19.88	0.00	0.05	8	0	2	1	0.81	1	55 kDa	493	Bm1_24840A
Bm1_26590	14830.m00078	Hypothetical UPF0205 protein C40H1.5 in chromosome III precursor, putative	8	21	8	5.48E-02	1.44E-01	5.48E-02	0.000471	0.000966	0.000320	0.37	1.22	0.22	3	6	4	1	1	1	16 kDa	146	Bm1_26590A
Bm1_41190	14973.m02631	Proteasome regulatory particle, non-atpase-like protein 6, putative	23	12	33	5.48E-02	2.86E-02	7.86E-02	0.000471	0.000192	0.000458	0.72	0.21	0.69	13	7	18	1	1	1	48 kDa	420	Bm1_41190A
Bm1_37960	14972.m07287	Ras protein let-60, putative	10	19	9	5.46E-02	1.04E-01	4.92E-02	0.000470	0.000697	0.000287	0.48	0.92	0.25	5	8	7	1	1	1	21 kDa	183
Bm1_43690	14977.m04986	nol5a protein, putative	33	7	79	5.47E-02	1.16E-02	1.31E-01	0.000470	0.000078	0.000764	0.56	0.06	1.40	12	6	31	1	1	1	68 kDa	603
Bm1_37260	14972.m07145	Peptidase M16 inactive domain containing protein	25	51	32	5.41E-02	1.10E-01	6.93E-02	0.000465	0.000741	0.000404	0.41	0.85	0.34	11	17	16	1	1	1	50 kDa	462
Bm1_55200	15233.m00030	Proteasome A-type and B-type family protein	15	27	28	5.42E-02	9.75E-02	1.01E-01	0.000465	0.000654	0.000590	0.37	0.62	0.53	4	9	10	1	1	1	31 kDa	277
Bm1_23200	14657.m00147	Nsp1-like C-terminal region family protein	15	2	12	5.42E-02	7.22E-03	4.33E-02	0.000465	0.000048	0.000253	1.54	0.07	0.49	4	2	4	1	0.99	1	30 kDa	277
Bm1_09950	13531.m00015	Gamma-glutamyltranspeptidase family protein	17	22	52	5.41E-02	7.01E-02	1.66E-01	0.000465	0.000470	0.000966	0.32	0.33	1.03	8	10	15	1	1	1	35 kDa	314	Bm1_09950A
Bm1_02060	12630.m00063	Tropomyosin family protein	17	150	29	5.40E-02	4.76E-01	9.21E-02	0.000464	0.003197	0.000537	0.12	3.19	0.15	8	16	13	1	1	1	36 kDa	315	Bm1_02060A
Bm1_09075	13436.m00048	60S ribosomal protein L8, putative	14	8	32	5.39E-02	3.08E-02	1.23E-01	0.000463	0.000207	0.000718	0.50	0.17	1.07	9	3	13	1	0.98	1	28 kDa	260	Bm1_09075A
Bm1_56215	15357.m00007	I/LWEQ domain containing protein	57	96	63	5.38E-02	9.06E-02	5.94E-02	0.000462	0.000608	0.000347	0.48	0.75	0.32	30	40	35	1	1	1	114 kDa	1060
Bm1_56775	15441.m00018	40S ribosomal protein S29, putative	3	3	3	5.36E-02	5.36E-02	5.36E-02	0.000460	0.000360	0.000313	0.68	0.47	0.38	2	3	1	1	1	0.88	7 kDa	56
Bm1_20215	14496.m00119	Hsp90 protein	36	21	67	5.33E-02	3.11E-02	9.93E-02	0.000458	0.000209	0.000579	0.58	0.20	0.87	8	13	16	1	1	1	76 kDa	675
Bm1_27885	14920.m00406	Peptidase family M1 containing protein	48	37	69	5.33E-02	4.11E-02	7.67E-02	0.000458	0.000276	0.000447	0.63	0.30	0.61	21	20	27	1	1	1	103 kDa	900	Bm1_27885A
Bm1_52745	14992.m11332	NSF attachment protein, putative	14	13	34	5.32E-02	4.94E-02	1.29E-01	0.000457	0.000332	0.000754	0.42	0.27	0.96	8	8	14	1	1	1	30 kDa	263
Bm1_38440	14972.m07386	hypothetical protein	5	0	0	5.32E-02	0.00E+00	0.00E+00	0.000457	0.000000	0.000000	9999.00	0.00	0.00	2	0	0	1	0.8	0	11 kDa	94
Bm1_29215	14941.m00160	60S ribosomal protein L18, putative	10	8	30	5.32E-02	4.26E-02	1.60E-01	0.000457	0.000286	0.000931	0.38	0.21	1.25	7	5	8	1	1	1	22 kDa	188	Bm1_29215A
Bm1_42775	14975.m04496	expressed sequence AW209491-related	21	13	14	5.30E-02	3.28E-02	3.54E-02	0.000456	0.000220	0.000206	1.07	0.33	0.31	1	1	2	0.5	0.93	0.99	45 kDa	396
Bm1_18940	14389.m00197	40S ribosomal protein S13, putative	8	8	15	5.30E-02	5.30E-02	9.93E-02	0.000455	0.000356	0.000580	0.49	0.34	0.71	5	5	8	1	0.93	1	17 kDa	151	Bm1_18940A
Bm1_23640	14681.m00084	Hypothetical 95.1 kDa protein in ACT5-YCK1 intergenic region, putative	2	0	1	5.26E-02	0.00E+00	2.63E-02	0.000452	0.000000	0.000154	2.95	0.00	0.34	2	0	1	1	0.87	0.94	4 kDa	38	Bm1_23640A
Bm1_35125	14967.m01550	GTP-binding regulatory protein alpha chain - starfish, putative	19	9	29	5.25E-02	2.49E-02	8.01E-02	0.000451	0.000167	0.000467	0.71	0.18	0.76	6	6	11	1	1	1	42 kDa	362	Bm1_35125A
Bm1_41230	14973.m02639	Aspartyl-tRNA synthetase, putative	28	21	46	5.23E-02	3.93E-02	8.60E-02	0.000450	0.000264	0.000502	0.59	0.28	0.70	18	13	23	1	1	1	61 kDa	535
Bm1_44825	14979.m04474	Probable coatomer delta subunit, putative	27	10	25	5.23E-02	1.94E-02	4.85E-02	0.000450	0.000130	0.000283	1.09	0.18	0.49	13	10	12	1	1	1	57 kDa	516	BMAL7908.1
Bm1_57260	15504.m00038	ATP synthase delta chain, mitochondrial precursor, putative	9	19	13	5.20E-02	1.10E-01	7.51E-02	0.000447	0.000737	0.000438	0.38	0.83	0.37	3	6	6	1	1	1	19 kDa	173
Bm1_33225	14961.m05137	uridine monophosphate kinase, putative	13	18	16	5.20E-02	7.20E-02	6.40E-02	0.000447	0.000483	0.000373	0.52	0.59	0.40	7	11	9	1	1	1	28 kDa	250	BMAL5799.1
Bm1_49560	14990.m08038	NOP5/NOP58, putative	26	5	99	5.19E-02	9.98E-03	1.98E-01	0.000446	0.000067	0.001153	0.37	0.04	2.3	10	5	25	1	1	1	56 kDa	501
Bm1_54385	15155.m00018	Legume-like lectin family protein	15	11	26	5.17E-02	3.79E-02	8.97E-02	0.000444	0.000255	0.000523	0.57	0.26	0.75	6	5	6	1	1	1	32 kDa	290	Bm1_54385A
Bm1_34250	14961.m05345	60S ribosomal protein L10, putative	11	13	26	5.14E-02	6.08E-02	1.22E-01	0.000442	0.000408	0.000709	0.40	0.35	0.83	7	8	9	1	1	1	25 kDa	214	BMAL5985.1
Bm1_31980	14959.m00552	Probable 26S protease regulatory subunit S10B, putative	24	13	34	5.14E-02	2.78E-02	7.28E-02	0.000442	0.000187	0.000425	0.72	0.22	0.68	11	6	15	1	1	1	53 kDa	467	Bm1_31980A
Bm1_24760	14724.m00035	Choline/ethanolamine kinase family protein	14	16	6	5.13E-02	5.86E-02	2.20E-02	0.000441	0.000393	0.000128	0.84	0.69	0.15	5	6	4	1	1	1	32 kDa	273	Bm1_24760A
Bm1_04935	13076.m00030	hypothetical protein	6	0	0	5.13E-02	0.00E+00	0.00E+00	0.000441	0.000000	0.000000	9999.00	0.00	0.00	3	0	0	1	0	0	13 kDa	117
Bm1_47930	14990.m07706	VAB-10A protein-related	21	49	14	5.12E-02	1.20E-01	3.42E-02	0.000440	0.000802	0.000199	0.44	1.26	0.16	8	16	8	1	1	1	45 kDa	410	BMAL8470.1
Bm1_51425	14992.m11062	Glycosyl hydrolases family 31 protein	47	40	97	5.11E-02	4.35E-02	1.06E-01	0.000439	0.000292	0.000616	0.48	0.28	0.84	24	21	37	1	1	1	106 kDa	919
Bm1_36855	14972.m07062	TPR Domain containing protein	28	19	29	5.10E-02	3.46E-02	5.28E-02	0.000438	0.000232	0.000308	0.81	0.31	0.46	11	9	15	1	1	1	61 kDa	549
Bm1_36230	14971.m02888	Low-density lipoprotein receptor domain class A containing protein	5	2	4	5.10E-02	2.04E-02	4.08E-02	0.000438	0.000137	0.000238	1.17	0.20	0.41	3	2	3	1	0.94	1	12 kDa	98
Bm1_18805	14387.m00341	Papain family cysteine protease containing protein	16	0	0	5.10E-02	0.00E+00	0.00E+00	0.000438	0.000000	0.000000	9999.00	0.00	0.00	8	0	0	1	0.71	0.65	37 kDa	314	Bm1_18805A
Bm1_22435	14627.m00043	Annexin family protein	13	10	2	5.10E-02	3.92E-02	7.84E-03	0.000438	0.000263	0.000046	1.42	0.54	0.07	5	4	2	1	0.99	1	29 kDa	255	Bm1_22435A
Bm1_34675	14963.m01805	Synaptophysin / synaptoporin family protein	13	38	18	5.10E-02	1.49E-01	7.06E-02	0.000438	0.001000	0.000412	0.31	1.18	0.29	6	9	5	1	1	1	28 kDa	255	Bm1_34675A
Bm1_56600	15418.m00009	cystatin-type cysteine proteinase inhibitor CPI-2, putative	8	9	7	5.10E-02	5.73E-02	4.46E-02	0.000438	0.000385	0.000260	0.68	0.55	0.32	4	1	2	1	0.93	0.99	18 kDa	157	Bm1_56600A
Bm1_12875	13920.m00455	Serine/threonine protein phosphatase PP1-beta catalytic subunit, putative	17	19	37	5.09E-02	5.69E-02	1.11E-01	0.000437	0.000382	0.000646	0.43	0.35	0.79	11	12	19	1	1	1	38 kDa	334	Bm1_12875A
Bm1_29430	14944.m00552	Cytochrome c oxidase polypeptide Vb, mitochondrial precursor.-related	7	14	11	5.07E-02	1.01E-01	7.97E-02	0.000436	0.000681	0.000465	0.38	0.76	0.42	3	3	3	1	1	1	16 kDa	138	Bm1_29430A
Bm1_10065	13545.m00021	hypothetical protein	13	3	5	5.08E-02	1.17E-02	1.95E-02	0.000436	0.000079	0.000114	2.27	0.14	0.22	4	2	5	1	0.92	1	29 kDa	256	Bm1_10065A
Bm1_13645	14025.m00013	hypothetical protein	11	0	0	5.07E-02	0.00E+00	0.00E+00	0.000436	0.000000	0.000000	9999.00	0.00	0.00	4	0	0	1	0	0	25 kDa	217	Bm1_13645A
Bm1_37455	14972.m07185	conserved hypothetical protein	54	11	22	5.08E-02	1.03E-02	2.07E-02	0.000436	0.000069	0.000121	2.29	0.12	0.24	6	7	11	1	1	1	118 kDa	1064
Bm1_08465	13390.m00016	hypothetical protein	5	3	25	5.05E-02	3.03E-02	2.53E-01	0.000434	0.000203	0.001474	0.26	0.11	2.3	3	2	5	1	0.92	1	11 kDa	99
Bm1_16755	14253.m00154	CHCH domain containing protein	8	6	11	5.03E-02	3.77E-02	6.92E-02	0.000432	0.000253	0.000404	0.66	0.30	0.59	4	3	2	1	0.94	1	18 kDa	159	Bm1_16755A
Bm1_07250	13307.m00099	TPR Domain containing protein	14	27	16	5.02E-02	9.68E-02	5.74E-02	0.000431	0.000650	0.000335	0.44	0.85	0.31	8	13	8	1	1	1	32 kDa	279	Bm1_07250A
Bm1_06190	13240.m00056	60S ribosomal protein L24 (L30), putative	8	4	10	5.00E-02	2.50E-02	6.25E-02	0.000430	0.000168	0.000365	0.81	0.21	0.61	3	3	6	1	0.92	1	18 kDa	160	Bm1_06190A
Bm1_48210	14990.m07762	40S ribosomal protein S15 , putative	8	7	27	5.00E-02	4.38E-02	1.69E-01	0.000430	0.000294	0.000985	0.34	0.21	1.36	6	6	11	1	0.99	1	18 kDa	160
Bm1_19505	14424.m00395	haloacid dehalogenase-like hydrolase family protein	15	11	3	4.98E-02	3.65E-02	9.97E-03	0.000428	0.000245	0.000058	1.41	0.50	0.09	4	8	3	1	1	1	33 kDa	301	Bm1_19505A
Bm1_49005	14990.m07925	KH domain containing protein	19	6	28	4.95E-02	1.56E-02	7.29E-02	0.000425	0.000105	0.000425	0.80	0.12	0.80	9	2	10	1	0.93	1	40 kDa	384
Bm1_32450	14961.m04981	Importin alpha-3 subunit, putative	25	19	52	4.95E-02	3.76E-02	1.03E-01	0.000425	0.000253	0.000601	0.50	0.25	0.89	8	6	14	1	1	1	55 kDa	505	BMAL5664.1
Bm1_53510	15059.m00091	myotactin form B, putative	125	176	128	4.95E-02	6.96E-02	5.06E-02	0.000425	0.000467	0.000295	0.56	0.65	0.33	54	80	68	1	1	1	284 kDa	2528
Bm1_35075	14967.m01540	Innexin inx-3, putative	21	3	16	4.93E-02	7.04E-03	3.76E-02	0.000424	0.000047	0.000219	1.59	0.07	0.47	7	1	10	1	0.98	1	50 kDa	426	Bm1_35075A
Bm1_07480	13315.m00139	KH domain containing protein	27	15	64	4.94E-02	2.74E-02	1.17E-01	0.000424	0.000184	0.000683	0.49	0.17	1.12	14	7	22	1	1	1	61 kDa	547	Bm1_07480A
Bm1_48375	14990.m07798	hypothetical protein	9	4	7	4.92E-02	2.19E-02	3.83E-02	0.000423	0.000147	0.000223	1.14	0.23	0.39	5	4	5	1	1	1	20 kDa	183	BMAL8554.1
Bm1_31865	14958.m00349	Probable calcium-binding mitochondrial carrier F55A11.4, putative	25	3	6	4.92E-02	5.91E-03	1.18E-02	0.000423	0.000040	0.000069	3.90	0.08	0.15	3	2	2	1	0.98	1	57 kDa	508	Bm1_31865A
Bm1_00205	12421.m00010	ShTK domain containing protein	13	4	1	4.92E-02	1.52E-02	3.79E-03	0.000423	0.000102	0.000022	3.42	0.23	0.04	3	4	1	1	0.93	1	29 kDa	264	Bm1_00205A
Bm1_49830	14990.m08092	Casein kinase II, alpha chain, putative	19	8	34	4.88E-02	2.06E-02	8.74E-02	0.000420	0.000138	0.000510	0.65	0.15	0.91	10	7	15	1	1	1	46 kDa	389
Bm1_01575	12584.m00067	TraB family protein	19	20	20	4.88E-02	5.14E-02	5.14E-02	0.000420	0.000345	0.000300	0.65	0.48	0.39	12	11	13	1	1	1	44 kDa	389
Bm1_42235	14975.m04384	cisplatin, putative	25	9	27	4.89E-02	1.76E-02	5.28E-02	0.000420	0.000118	0.000308	0.99	0.16	0.57	14	7	15	1	0.99	1	60 kDa	511
Bm1_57565	15549.m00017	Eukaryotic translation initiation factor 5A-2, putative	8	16	12	4.88E-02	9.76E-02	7.32E-02	0.000419	0.000655	0.000427	0.39	0.77	0.40	3	6	5	1	1	1	18 kDa	164
Bm1_32920	14961.m05075	Cytochrome b5-like Heme/Steroid binding domain containing protein	7	8	8	4.86E-02	5.56E-02	5.56E-02	0.000418	0.000373	0.000324	0.60	0.50	0.41	4	2	3	1	0.98	1	16 kDa	144
Bm1_45445	14979.m04604	Suppressor/enhancer of lin-12 protein 9 precursor, putative	10	6	31	4.85E-02	2.91E-02	1.51E-01	0.000417	0.000196	0.000878	0.39	0.15	1.43	5	3	7	1	0.93	1	23 kDa	206
Bm1_07030	13282.m00276	60S ribosomal protein L12, putative	8	3	10	4.85E-02	1.82E-02	6.06E-02	0.000417	0.000122	0.000354	0.88	0.16	0.66	4	3	4	1	1	1	18 kDa	165	Bm1_07030A
Bm1_39445	14972.m07591	RAP1B, member of RAS oncogene family, putative	9	6	13	4.84E-02	3.23E-02	6.99E-02	0.000416	0.000217	0.000408	0.67	0.26	0.65	4	3	6	1	1	1	21 kDa	186	BMAL6920.1
Bm1_20050	14484.m00023	EGF-like domain containing protein	19	26	34	4.82E-02	6.60E-02	8.63E-02	0.000414	0.000443	0.000504	0.44	0.48	0.59	10	17	18	1	1	1	42 kDa	394	Bm1_20050A
Bm1_35585	14968.m01506	Cysteine rich repeat family protein	56	69	120	4.80E-02	5.91E-02	1.03E-01	0.000412	0.000397	0.000600	0.41	0.39	0.74	31	37	57	1	1	1	134 kDa	1167	Bm1_35585A
Bm1_51940	14992.m11170	Serine/threonine protein phosphatase 2A, 56 kDa regulatory subunit,epsilon isoform, putative	25	22	22	4.80E-02	4.22E-02	4.22E-02	0.000412	0.000283	0.000246	0.78	0.43	0.35	16	13	11	1	1	1	60 kDa	521	BMAL9185.1
Bm1_46680	14981.m02375	26S proteasome subunit P45 family protein	42	27	53	4.78E-02	3.08E-02	6.04E-02	0.000411	0.000206	0.000352	0.74	0.27	0.57	13	12	16	1	1	1	100 kDa	878
Bm1_12685	13906.m00035	DNA-binding protein, 42 kDa containing protein	21	12	27	4.77E-02	2.73E-02	6.14E-02	0.000410	0.000183	0.000358	0.76	0.24	0.60	10	9	10	1	1	1	49 kDa	440	Bm1_12685A
Bm1_03625	12864.m00051	hypothetical protein	3	1	0	4.76E-02	1.59E-02	0.00E+00	0.000409	0.000107	0.000000	3.84	0.26	0.00	2	1	0	1	0.89	0.39	7 kDa	63	Bm1_03625A
Bm1_30270	14950.m01870	ras suppressor protein 1, putative	13	34	21	4.76E-02	1.25E-01	7.69E-02	0.000409	0.000836	0.000449	0.32	0.97	0.36	6	12	9	1	1	1	31 kDa	273	Bm1_30270A
Bm1_03910	12902.m00230	40S ribosomal protein S27, putative	4	0	5	4.76E-02	0.00E+00	5.95E-02	0.000409	0.000000	0.000347	1.18	0.00	0.85	3	0	3	1	0	1	9 kDa	84
Bm1_14510	14080.m00070	ATP-dependent helicase DDX48, putative	19	10	50	4.76E-02	2.51E-02	1.25E-01	0.000409	0.000168	0.000731	0.45	0.15	1.27	13	7	22	1	1	1	45 kDa	399	BMAL2529.1
Bm1_49020	14990.m07928	hypothetical protein	4	3	9	4.76E-02	3.57E-02	1.07E-01	0.000409	0.000240	0.000625	0.47	0.23	0.96	2	2	5	1	0.92	1	10 kDa	84	BMAL8664.1
Bm1_09125	13446.m00042	hypothetical protein	8	29	4	4.76E-02	1.73E-01	2.38E-02	0.000409	0.001159	0.000139	0.32	2.11	0.09	6	11	4	1	1	1	20 kDa	168	Bm1_09125A
Bm1_01535	12583.m00116	2-amino-3-ketobutyrate coenzyme A ligase, mitochondrial precursor, putative	20	0	9	4.75E-02	0.00E+00	2.14E-02	0.000408	0.000000	0.000125	3.27	0.00	0.31	9	0	7	1	0.9	1	47 kDa	421	Bm1_01535A
Bm1_28015	14920.m00432	Coatomer epsilon subunit family protein	12	8	14	4.74E-02	3.16E-02	5.53E-02	0.000408	0.000212	0.000323	0.76	0.29	0.52	5	5	7	1	1	1	29 kDa	253	Bm1_28015A
Bm1_16050	14231.m00142	hypothetical protein	12	8	15	4.72E-02	3.15E-02	5.91E-02	0.000406	0.000211	0.000345	0.73	0.28	0.56	8	8	9	1	1	1	30 kDa	254	Bm1_16050A
Bm1_15740	14208.m00924	phosphoglucomutase, putative	27	46	25	4.73E-02	8.06E-02	4.38E-02	0.000406	0.000541	0.000255	0.51	0.82	0.27	12	22	12	1	1	1	63 kDa	571	Bm1_15740A
Bm1_26760	14855.m00192	Calcium binding EGF domain containing protein	42	20	28	4.73E-02	2.25E-02	3.15E-02	0.000406	0.000151	0.000184	1.21	0.26	0.33	20	14	19	1	1	1	100 kDa	888	Bm1_26760A
Bm1_33940	14961.m05285	chromosome 7 open reading frame 20-related	17	4	31	4.71E-02	1.11E-02	8.59E-02	0.000405	0.000074	0.000501	0.70	0.08	1.05	6	2	5	1	0.93	1	42 kDa	361	BMAL5928.1
Bm1_48770	14990.m07877	dolichol monophosphate mannose synthase, putative	8	7	4	4.68E-02	4.09E-02	2.34E-02	0.000402	0.000275	0.000136	0.98	0.51	0.20	4	4	4	1	1	1	20 kDa	171
Bm1_01550	12584.m00062	microfilariae surface-associated protein, putative	5	7	7	4.67E-02	6.54E-02	6.54E-02	0.000402	0.000439	0.000382	0.49	0.56	0.45	3	4	1	1	0.93	1	12 kDa	107	Bm1_01550A
Bm1_18840	14387.m00348	40S ribosomal protein S19S, putative	7	4	7	4.67E-02	2.67E-02	4.67E-02	0.000401	0.000179	0.000272	0.89	0.27	0.47	4	3	4	1	0.93	1	17 kDa	150
Bm1_12185	13819.m00152	hypothetical protein, conserved	60	28	134	4.65E-02	2.17E-02	1.04E-01	0.000400	0.000146	0.000606	0.53	0.14	1.11	34	19	54	1	1	1	145 kDa	1290	Bm1_12185A
Bm1_23100	14654.m00079	Alpha-2-macroglobulin family N-terminal region containing protein	14	36	18	4.64E-02	1.19E-01	5.96E-02	0.000398	0.000800	0.000348	0.35	1.07	0.29	9	14	8	1	1	1	33 kDa	302
Bm1_03855	12902.m00219	ATP synthase F1, delta subunit family protein	5	11	7	4.63E-02	1.02E-01	6.48E-02	0.000398	0.000684	0.000378	0.37	0.88	0.35	1	6	5	0.98	1	1	12 kDa	108	Bm1_03855A
Bm1_49665	14990.m08060	Human spg, putative	41	53	55	4.62E-02	5.97E-02	6.19E-02	0.000397	0.000401	0.000361	0.52	0.53	0.45	20	17	26	1	1	1	99 kDa	888
Bm1_43240	14977.m04892	membrane import protein, putative	15	8	27	4.62E-02	2.46E-02	8.31E-02	0.000397	0.000165	0.000485	0.61	0.19	0.86	8	4	12	1	1	1	36 kDa	325
Bm1_31770	14956.m00535	Ubiquitin conjugating enzyme protein 13, putative	7	6	10	4.61E-02	3.95E-02	6.58E-02	0.000396	0.000265	0.000384	0.61	0.34	0.58	2	4	4	1	1	1	17 kDa	152	Bm1_31770A
Bm1_41085	14973.m02614	hypothetical protein	7	5	2	4.61E-02	3.29E-02	1.32E-02	0.000396	0.000221	0.000077	1.33	0.47	0.12	7	3	2	1	0.94	1	17 kDa	152
Bm1_50525	14992.m10877	ube1-prov protein, putative	47	31	72	4.57E-02	3.02E-02	7.00E-02	0.000393	0.000202	0.000409	0.64	0.25	0.69	17	21	33	1	1	1	116 kDa	1028	BMAL8936.1
Bm1_04825	13066.m00241	glutathione reductase, putative	21	11	19	4.58E-02	2.40E-02	4.14E-02	0.000393	0.000161	0.000242	0.98	0.25	0.44	7	6	11	1	1	1	50 kDa	459	BMAL833.1
	12471.m00032		17	10	10	4.56E-02	2.68E-02	2.68E-02	0.000392	0.000180	0.000156	1.16	0.33	0.27	9	10	7	1	1	1	42 kDa	373
Bm1_48895	14990.m07903	pabpn1-prov protein, putative	10	1	17	4.57E-02	4.57E-03	7.76E-02	0.000392	0.000031	0.000453	0.81	0.04	1.07	6	1	9	1	0.93	1	24 kDa	219	BMAL8644.1
Bm1_04435	13001.m00046	Hypothetical protein	2	2	0	4.55E-02	4.55E-02	0.00E+00	0.000391	0.000305	0.000000	1.28	0.78	0.00	2	1	0	1	0.91	0	5 kDa	44	Bm1_04435A
Bm1_22790	14641.m00158	hypothetical protein	6	25	1	4.55E-02	1.89E-01	7.58E-03	0.000391	0.001271	0.000044	0.30	2.92	0.03	3	8	1	1	1	0.88	17 kDa	132	Bm1_22790A
Bm1_28625	14932.m00515	Mitochondrial glycoprotein	11	17	24	4.55E-02	7.03E-02	9.92E-02	0.000391	0.000472	0.000579	0.37	0.49	0.67	6	7	7	1	1	1	27 kDa	242	Bm1_28625A
Bm1_45040	14979.m04517	hypothetical protein	11	13	4	4.53E-02	5.35E-02	1.65E-02	0.000389	0.000359	0.000096	0.85	0.74	0.13	6	8	2	1	1	1	28 kDa	243
Bm1_47625	14990.m07644	glucose phosphate isomerase a, putative	39	67	40	4.51E-02	7.76E-02	4.63E-02	0.000388	0.000521	0.000270	0.49	0.79	0.30	16	28	19	1	1	1	97 kDa	864
Bm1_37210	14972.m07135	Calcium/calmodulin-dependent protein kinase type II alpha chain, putative	7	20	13	4.52E-02	1.29E-01	8.39E-02	0.000388	0.000866	0.000489	0.29	0.99	0.39	3	5	3	1	1	1	17 kDa	155	BMAL6518.1
Bm1_22910	14649.m00094	Transmembrane 9 superfamily protein member 4, putative	23	16	41	4.52E-02	3.14E-02	8.06E-02	0.000388	0.000211	0.000470	0.57	0.25	0.78	12	10	13	1	1	1	58 kDa	509	Bm1_22910A
Bm1_41265	14973.m02646	Probable 26S proteasome non-ATPase regulatory subunit 6, putative	19	13	28	4.50E-02	3.08E-02	6.64E-02	0.000387	0.000207	0.000387	0.65	0.27	0.65	9	9	15	1	1	1	49 kDa	422
Bm1_03385	12825.m00024	'Cold-shock' DNA-binding domain containing protein	11	3	25	4.51E-02	1.23E-02	1.03E-01	0.000387	0.000083	0.000598	0.57	0.08	1.27	4	3	9	1	0.92	1	28 kDa	244	Bm1_03385A
Bm1_29760	14948.m00285	excretory/secretory protein Juv-p120 precursor, putative	19	4	43	4.49E-02	9.46E-03	1.02E-01	0.000386	0.000063	0.000593	0.59	0.06	1.32	8	3	16	1	1	1	50 kDa	423	Bm1_29760A
Bm1_01900	12616.m00127	Cyclase associated protein homolog protein 1, isoform b-related	3	2	0	4.48E-02	2.99E-02	0.00E+00	0.000385	0.000200	0.000000	1.92	0.52	0.00	2	1	0	1	0.93	0.5	7 kDa	67
Bm1_29970	14950.m01810	oxidoreductase, short chain dehydrogenase/reductase family protein	12	17	2	4.48E-02	6.34E-02	7.46E-03	0.000385	0.000426	0.000044	0.82	0.99	0.05	7	8	2	1	1	1	30 kDa	268	Bm1_29970A
Bm1_46740	14981.m02387	Galactoside-binding lectin family protein	14	93	16	4.47E-02	2.97E-01	5.11E-02	0.000384	0.001995	0.000298	0.17	2.92	0.13	8	18	8	1	1	1	36 kDa	313
Bm1_11190	13686.m00036	hypothetical protein	11	47	11	4.42E-02	1.89E-01	4.42E-02	0.000380	0.001267	0.000258	0.25	1.99	0.16	7	17	7	1	1	1	29 kDa	249	Bm1_11190A
Bm1_48535	14990.m07830	Microsomal signal peptidase 21 kDa subunit, putative	8	3	10	4.40E-02	1.65E-02	5.50E-02	0.000378	0.000111	0.000321	0.88	0.16	0.66	5	2	7	1	0.93	1	21 kDa	182
Bm1_17255	14284.m00376	hypothetical protein	11	3	1	4.38E-02	1.20E-02	3.98E-03	0.000377	0.000080	0.000023	3.64	0.20	0.05	2	3	1	1	1	0.94	29 kDa	251	Bm1_17255A
Bm1_24615	14715.m01255	ATP synthase B chain, mitochondrial precursor, putative	14	26	12	4.38E-02	8.13E-02	3.75E-02	0.000376	0.000545	0.000219	0.49	0.92	0.24	8	7	6	1	1	1	38 kDa	320	Bm1_24615A
Bm1_34790	14965.m00405	crumbs homolog 3-related	8	7	9	4.37E-02	3.83E-02	4.92E-02	0.000376	0.000257	0.000287	0.69	0.39	0.45	5	4	7	1	0.93	1	21 kDa	183	Bm1_34790A
Bm1_57630	15557.m00013	retinoblastoma-binding protein., putative	16	3	70	4.34E-02	8.13E-03	1.90E-01	0.000373	0.000055	0.001107	0.32	0.04	2.6	11	2	27	1	0.92	1	41 kDa	369
Bm1_18055	14339.m00007	conserved hypothetical protein	12	6	7	4.33E-02	2.17E-02	2.53E-02	0.000372	0.000145	0.000147	1.27	0.28	0.28	5	2	4	1	1	1	31 kDa	277
Bm1_49445	14990.m08015	translocon-associated protein alpha, putative	11	8	15	4.33E-02	3.15E-02	5.91E-02	0.000372	0.000211	0.000345	0.67	0.30	0.59	6	4	7	1	1	1	29 kDa	254	BMAL8738.1
Bm1_06635	13260.m00101	60S ribosomal protein L17, putative	8	11	16	4.30E-02	5.91E-02	8.60E-02	0.000370	0.000397	0.000502	0.41	0.46	0.65	2	5	7	1	1	1	22 kDa	186	Bm1_06635A
Bm1_02445	12692.m00025	Pin1-type peptidyl-prolyl cis-trans isomerase, BmPin1	8	3	10	4.30E-02	1.61E-02	5.38E-02	0.000370	0.000108	0.000314	0.88	0.16	0.66	3	3	4	1	0.94	1	21 kDa	186	Bm1_02445A
Bm1_02120	12643.m00031	Thrombospondin type 1 domain containing protein	11	18	17	4.30E-02	7.03E-02	6.64E-02	0.000369	0.000472	0.000387	0.43	0.62	0.46	5	7	6	1	1	1	29 kDa	256	Bm1_02120A
Bm1_15375	14177.m00027	Kelch motif family protein	7	0	20	4.29E-02	0.00E+00	1.23E-01	0.000369	0.000000	0.000716	0.52	0.00	1.94	2	0	4	1	0	1	18 kDa	163	Bm1_15375A
Bm1_49000	14990.m07924	CDP-alcohol phosphatidyltransferase family protein	9	2	13	4.29E-02	9.52E-03	6.19E-02	0.000368	0.000064	0.000361	0.87	0.09	0.84	4	1	6	1	0.92	1	24 kDa	210	BMAL8660.1
Bm1_55915	15317.m00026	hypothetical protein	3	1	1	4.29E-02	1.43E-02	1.43E-02	0.000368	0.000096	0.000083	2.05	0.21	0.18	2	1	1	1	0.91	0.88	8 kDa	70
Bm1_50530	14992.m10878	Aminopeptidase W07G4.4 in chromosome V, putative	22	58	17	4.29E-02	1.13E-01	3.31E-02	0.000368	0.000759	0.000193	0.39	1.35	0.17	14	24	9	1	1	1	57 kDa	513
Bm1_31550	14956.m00491	Tryparedoxin.-related	7	4	5	4.27E-02	2.44E-02	3.05E-02	0.000367	0.000164	0.000178	1.07	0.30	0.34	4	3	3	1	1	1	19 kDa	164	Bm1_31550A
Bm1_17195	14282.m00449	40S ribosomal protein S10, putative	7	8	13	4.27E-02	4.88E-02	7.93E-02	0.000367	0.000327	0.000463	0.46	0.39	0.67	5	5	4	1	1	1	19 kDa	164	Bm1_17195A
Bm1_46100	14980.m02740	TPR Domain containing protein	12	6	16	4.27E-02	2.14E-02	5.69E-02	0.000367	0.000143	0.000332	0.77	0.21	0.65	10	5	9	1	1	1	31 kDa	281	BMAL8134.1
Bm1_14125	14052.m00193	proteasome subunit beta type 1, putative	11	13	18	4.26E-02	5.04E-02	6.98E-02	0.000366	0.000338	0.000407	0.49	0.44	0.58	5	8	7	1	1	1	29 kDa	258	Bm1_14125A
Bm1_23740	14687.m00361	hypothetical protein	8	1	7	4.26E-02	5.32E-03	3.72E-02	0.000366	0.000036	0.000217	1.45	0.06	0.54	2	1	3	1	0.94	1	21 kDa	188	Bm1_23740A
Bm1_37105	14972.m07114	fructose-1,6-bisphosphatase, putative	15	18	6	4.23E-02	5.07E-02	1.69E-02	0.000363	0.000340	0.000099	0.83	0.74	0.14	6	8	5	1	1	1	39 kDa	355	BMAL6497.1
Bm1_54595	15168.m00058	Adducin-related protein 1, putative	32	30	26	4.21E-02	3.95E-02	3.42E-02	0.000362	0.000265	0.000200	0.78	0.47	0.32	12	11	7	1	1	1	84 kDa	760	BMAL9648.1
Bm1_00840	12498.m00044	succinyl-CoA ligase	10	12	14	4.20E-02	5.04E-02	5.88E-02	0.000361	0.000338	0.000343	0.53	0.48	0.49	6	7	5	1	1	1	26 kDa	238	Bm1_00840A
Bm1_54290	15142.m00020	Dehydrogenases, short chain protein 2, isoform a, putative	9	1	6	4.19E-02	4.65E-03	2.79E-02	0.000360	0.000031	0.000163	1.85	0.06	0.42	7	1	3	1	0.92	1	24 kDa	215
Bm1_36655	14972.m07021	protein R08E5.3-related	15	13	5	4.19E-02	3.63E-02	1.40E-02	0.000360	0.000244	0.000081	1.11	0.55	0.14	8	6	4	1	1	1	40 kDa	358	BMAL6419.1
Bm1_57370	15520.m00030	Collagen alpha, putative	74	88	172	4.18E-02	4.97E-02	9.71E-02	0.000359	0.000333	0.000566	0.40	0.36	0.82	25	32	36	1	1	1	172 kDa	1772	Bm1_57370A
Bm1_48045	14990.m07729	Superoxide dismutase , mitochondrial precursor, putative	12	14	23	4.17E-02	4.86E-02	7.99E-02	0.000358	0.000326	0.000466	0.45	0.40	0.68	5	7	8	1	1	1	33 kDa	288	BMAL8493.1
Bm1_22845	14645.m00184	hypothetical protein	3	1	0	4.17E-02	1.39E-02	0.00E+00	0.000358	0.000093	0.000000	3.84	0.26	0.00	3	1	0	1	0.91	0	8 kDa	72	Bm1_22845A
Bm1_00885	12504.m00034	Immunoglobulin I-set domain containing protein	30	28	34	4.16E-02	3.88E-02	4.72E-02	0.000358	0.000261	0.000275	0.67	0.41	0.45	17	18	15	1	1	1	81 kDa	721	Bm1_00885A
Bm1_41310	14973.m02654	Sars1 protein, putative	18	9	25	4.17E-02	2.08E-02	5.79E-02	0.000358	0.000140	0.000338	0.75	0.20	0.68	9	7	13	1	1	1	49 kDa	432	Bm1_41310A
Bm1_49460	14990.m08018	small nuclear ribonucleoprotein-associated protein homolog F9F13.90 - Arabidopsis thaliana, putative	7	3	32	4.17E-02	1.79E-02	1.91E-01	0.000358	0.000120	0.001111	0.29	0.08	2.3	4	3	12	1	0.98	1	18 kDa	168
Bm1_47935	14990.m07707	VAB-10A protein, putative	124	310	94	4.17E-02	1.04E-01	3.16E-02	0.000358	0.000700	0.000184	0.41	1.29	0.17	74	111	60	1	1	1	339 kDa	2973	BMAL8472.1
Bm1_16470	14245.m00085	Metaxin 2.-related	11	17	17	4.15E-02	6.42E-02	6.42E-02	0.000357	0.000431	0.000374	0.44	0.59	0.48	6	6	8	1	1	1	31 kDa	265	Bm1_16470A
Bm1_33950	14961.m05287	heterogeneous ribonuclear particle protein homolog - Caenorhabditis elegans, putative	13	8	30	4.14E-02	2.55E-02	9.55E-02	0.000356	0.000171	0.000558	0.49	0.19	1.06	8	5	13	1	0.99	1	33 kDa	314
Bm1_56335	15376.m00034	TPR Domain containing protein	14	17	24	4.14E-02	5.03E-02	7.10E-02	0.000356	0.000338	0.000414	0.47	0.44	0.60	9	9	13	1	1	1	38 kDa	338	Bm1_56335A
Bm1_20780	14538.m00474	Integrin beta pat-3 precursor, putative	34	61	53	4.15E-02	7.44E-02	6.46E-02	0.000356	0.000499	0.000377	0.41	0.68	0.44	21	26	30	1	1	1	92 kDa	820	Bm1_20780A
Bm1_00810	12496.m00297	Variant SH3 domain containing protein	19	17	20	4.15E-02	3.71E-02	4.37E-02	0.000356	0.000249	0.000255	0.71	0.41	0.42	7	6	10	1	1	1	51 kDa	458	Bm1_00810A
Bm1_57515	15541.m00015	'Cold-shock' DNA-binding domain containing protein	12	13	62	4.14E-02	4.48E-02	2.14E-01	0.000356	0.000301	0.001248	0.23	0.19	1.90	9	5	15	1	1	1	32 kDa	290
Bm1_22670	14637.m00177	conserved hypothetical protein	16	37	41	4.13E-02	9.56E-02	1.06E-01	0.000355	0.000642	0.000618	0.28	0.66	0.62	7	14	17	1	1	1	42 kDa	387	Bm1_22670A
Bm1_31605	14956.m00502	Dcp1-like decapping family protein	14	4	44	4.13E-02	1.18E-02	1.30E-01	0.000355	0.000079	0.000757	0.42	0.07	1.75	7	3	20	1	0.92	1	38 kDa	339	Bm1_31605A
Bm1_13830	14037.m00204	eukaryotic initiation factor 4A, putative	17	9	16	4.12E-02	2.18E-02	3.87E-02	0.000354	0.000146	0.000226	0.95	0.25	0.45	11	6	12	1	1	1	47 kDa	413	Bm1_13830A
Bm1_41720	14974.m00809	Signal recognition particle 19 kDa protein, putative	6	2	1	4.11E-02	1.37E-02	6.85E-03	0.000353	0.000092	0.000040	2.68	0.23	0.09	2	1	1	1	0.92	0.96	16 kDa	146	Bm1_41720A
Bm1_47020	14981.m02443	60S ribosomal protein L26, putative	6	4	8	4.08E-02	2.72E-02	5.44E-02	0.000351	0.000183	0.000318	0.70	0.27	0.60	5	4	5	1	0.93	1	17 kDa	147
Bm1_22535	14634.m00531	hypothetical protein	2	1	10	4.08E-02	2.04E-02	2.04E-01	0.000351	0.000137	0.001191	0.26	0.09	2.4	1	1	2	0.5	0.92	1	6 kDa	49	Bm1_22535A
Bm1_02745	12733.m00091	hypothetical protein, conserved	13	14	29	4.09E-02	4.40E-02	9.12E-02	0.000351	0.000296	0.000532	0.42	0.33	0.82	6	6	14	1	1	1	36 kDa	318	Bm1_02745A
Bm1_14445	14069.m00027	Hexokinase family protein	9	25	2	4.07E-02	1.13E-01	9.05E-03	0.000350	0.000759	0.000053	0.43	1.89	0.05	5	11	1	1	1	0.95	25 kDa	221
Bm1_53655	15076.m00121	Thrombospondin type 1 domain containing protein	43	23	41	4.08E-02	2.18E-02	3.89E-02	0.000350	0.000146	0.000227	0.94	0.25	0.46	17	11	16	1	1	1	117 kDa	1055	Bm1_53655A
Bm1_50500	14992.m10872	Appr-1-p processing enzyme family protein	8	12	14	4.06E-02	6.09E-02	7.11E-02	0.000349	0.000409	0.000415	0.42	0.54	0.55	6	6	5	1	0.93	1	22 kDa	197	BMAL8931.1
Bm1_01435	12575.m00211	cell division control protein 2 homolog, putative	13	0	19	4.06E-02	0.00E+00	5.94E-02	0.000349	0.000000	0.000346	1.01	0.00	0.99	10	0	10	1	0	1	37 kDa	320	Bm1_01435A
Bm1_52125	14992.m11208	Zinc finger protein-like 1, putative	13	7	12	4.06E-02	2.19E-02	3.75E-02	0.000349	0.000147	0.000219	0.95	0.26	0.44	7	4	5	1	1	1	37 kDa	320
Bm1_25035	14737.m00016	Tubulin alpha-2 chain, putative	18	3	9	4.05E-02	6.76E-03	2.03E-02	0.000348	0.000045	0.000118	2.13	0.10	0.30	6	2	6	1	0.93	1	50 kDa	444	Bm1_25035A
Bm1_52915	14992.m11371	signal recognition particle 68, putative	25	15	21	4.04E-02	2.42E-02	3.39E-02	0.000347	0.000163	0.000198	0.96	0.30	0.39	16	11	16	1	1	1	72 kDa	619	BMAL9350.1
Bm1_23175	14656.m00225	Probable 26S proteasome non-ATPase regulatory subunit 3, putative	21	20	28	4.04E-02	3.85E-02	5.39E-02	0.000347	0.000258	0.000314	0.61	0.39	0.52	15	14	18	1	1	1	59 kDa	520	Bm1_23175A
Bm1_54770	15185.m00014	MGC82342 protein, putative	4	4	8	4.04E-02	4.04E-02	8.08E-02	0.000347	0.000271	0.000472	0.47	0.33	0.76	2	3	5	1	0.93	1	11 kDa	99
Bm1_50740	14992.m10922	40S ribosomal protein S6, putative	10	4	19	4.03E-02	1.61E-02	7.66E-02	0.000346	0.000108	0.000447	0.62	0.14	0.98	5	3	8	1	1	1	29 kDa	248	BMAL8977.1
Bm1_32775	14961.m05046	Proteasome/cyclosome repeat family protein	31	22	55	4.02E-02	2.85E-02	7.12E-02	0.000345	0.000191	0.000416	0.57	0.25	0.78	19	14	23	1	1	1	86 kDa	772	BMAL5724.1
Bm1_02775	12737.m00157	1,4-alpha-glucan branching enzyme, putative	26	253	11	4.01E-02	3.90E-01	1.70E-02	0.000345	0.002621	0.000099	0.13	5.91	0.03	15	42	7	1	1	1	75 kDa	648	Bm1_02775A
Bm1_03235	12799.m00009	29kDa protein from Anisakis simplex, putative	9	46	3	4.02E-02	2.05E-01	1.34E-02	0.000345	0.001379	0.000078	0.24	3.26	0.05	6	16	3	1	1	1	27 kDa	224
Bm1_21395	14583.m00118	HIT domain containing protein	7	4	14	4.00E-02	2.29E-02	8.00E-02	0.000344	0.000153	0.000467	0.55	0.19	0.94	4	2	6	1	0.92	1	20 kDa	175	Bm1_21395A
Bm1_26310	14796.m00104	ubiquitin-conjugating enzyme E2 G1, putative	4	5	17	4.00E-02	5.00E-02	1.70E-01	0.000344	0.000336	0.000992	0.26	0.25	1.46	3	3	6	1	0.92	1	11 kDa	100	Bm1_26310A
Bm1_54370	15150.m00065	pinin/SDK/memA/ protein conserved region containing protein	16	3	28	4.00E-02	7.50E-03	7.00E-02	0.000344	0.000050	0.000408	0.75	0.07	1.04	10	3	15	1	0.92	1	46 kDa	400	Bm1_54370A
Bm1_17085	14276.m00250	proteasome subunit alpha type 4, putative	9	15	25	3.98E-02	6.64E-02	1.11E-01	0.000342	0.000446	0.000645	0.31	0.45	0.82	6	6	8	1	1	1	25 kDa	226
Bm1_56570	15411.m00020	Clathrin light chain family protein	8	3	13	3.98E-02	1.49E-02	6.47E-02	0.000342	0.000100	0.000377	0.72	0.14	0.85	6	3	9	1	0.98	1	23 kDa	201
Bm1_32415	14961.m04974	Hypothetical 21.5 kDa protein in SEC15-SAP4 intergenic region.-related	7	0	5	3.98E-02	0.00E+00	2.84E-02	0.000342	0.000000	0.000166	2.06	0.00	0.49	3	0	3	1	0.62	1	20 kDa	176	BMAL5657.1
Bm1_20285	14500.m00158	histone H2A, putative	5	0	127	3.97E-02	0.00E+00	1.01E+00	0.000341	0.000000	0.005881	0.06	0.00	17.2	1	0	2	0.98	0	1	13 kDa	126	Bm1_20285A
Bm1_39950	14972.m07695	atlastin, putative	23	34	31	3.95E-02	5.84E-02	5.33E-02	0.000340	0.000392	0.000311	0.48	0.60	0.42	12	14	19	1	1	1	66 kDa	582
Bm1_44440	14979.m04394	Kinesin motor domain containing protein	42	35	44	3.96E-02	3.30E-02	4.15E-02	0.000340	0.000222	0.000242	0.73	0.38	0.43	22	24	27	1	1	1	119 kDa	1060
Bm1_08205	13367.m00046	Probable ATP-dependent RNA helicase p47 homolog, putative	28	9	51	3.94E-02	1.27E-02	7.18E-02	0.000339	0.000085	0.000419	0.67	0.11	0.99	11	6	13	1	1	1	83 kDa	710	Bm1_08205A
Bm1_33290	14961.m05151	60S ribosomal protein L13a, putative	8	5	8	3.94E-02	2.46E-02	3.94E-02	0.000339	0.000165	0.000230	0.86	0.29	0.46	6	4	5	1	0.99	1	23 kDa	203
Bm1_43950	14977.m05039	hypothetical protein	25	20	15	3.95E-02	3.16E-02	2.37E-02	0.000339	0.000212	0.000138	0.97	0.44	0.25	6	9	11	1	1	1	74 kDa	633
Bm1_09295	13464.m00243	Histone deacetylase 1, putative	19	2	41	3.95E-02	4.16E-03	8.52E-02	0.000339	0.000028	0.000497	0.65	0.03	1.35	8	2	18	1	0.93	1	55 kDa	481	Bm1_09295A
Bm1_11310	13698.m00030	lipoprotein-related	3	0	0	3.95E-02	0.00E+00	0.00E+00	0.000339	0.000000	0.000000	9999.00	0.00	0.00	2	0	0	1	0.56	0.95	8 kDa	76	Bm1_11310A
Bm1_50165	14990.m08162	MIR domain containing protein	8	7	6	3.92E-02	3.43E-02	2.94E-02	0.000337	0.000230	0.000172	0.84	0.45	0.30	1	3	3	0.5	0.93	1	22 kDa	204
Bm1_04790	13066.m00234	Platelet-activating factor acetylhydrolase, plasma/intracellular isoform II family protein	16	13	3	3.92E-02	3.19E-02	7.35E-03	0.000337	0.000214	0.000043	1.31	0.56	0.08	9	10	3	1	1	1	46 kDa	408	Bm1_04790A
Bm1_48165	14990.m07753	Adenosylhomocysteinase, putative	16	7	35	3.91E-02	1.71E-02	8.56E-02	0.000336	0.000115	0.000499	0.55	0.14	1.11	4	4	12	1	1	1	45 kDa	409
Bm1_40745	14972.m07866	Corticotropin releasing factor receptor 2 precursor, putative	13	7	6	3.89E-02	2.10E-02	1.80E-02	0.000334	0.000141	0.000105	1.36	0.32	0.22	10	6	6	1	0.94	1	38 kDa	334
Bm1_05465	13155.m00079	hypothetical protein	8	5	12	3.88E-02	2.43E-02	5.83E-02	0.000334	0.000163	0.000340	0.66	0.24	0.68	4	2	7	1	0.93	1	24 kDa	206	Bm1_05465A
Bm1_01805	12608.m00127	60S ribosomal protein L10a, putative	11	10	27	3.87E-02	3.52E-02	9.51E-02	0.000333	0.000236	0.000555	0.42	0.27	0.97	5	4	5	1	0.93	1	32 kDa	284	Bm1_01805A
Bm1_18705	14380.m00110	PAZ domain containing protein	16	0	22	3.87E-02	0.00E+00	5.31E-02	0.000332	0.000000	0.000310	1.07	0.00	0.93	9	0	16	1	0	1	47 kDa	414	Bm1_18705A
Bm1_22645	14634.m00555	obelix-related	8	3	5	3.87E-02	1.45E-02	2.42E-02	0.000332	0.000097	0.000141	1.39	0.21	0.33	2	3	3	1	1	1	24 kDa	207	Bm1_22645A
Bm1_42425	14975.m04422	Protein c20orf178 homolog, putative	9	8	22	3.86E-02	3.43E-02	9.44E-02	0.000332	0.000230	0.000551	0.42	0.26	0.98	6	7	9	1	1	1	26 kDa	233	BMAL7466.1
Bm1_10125	13555.m00076	uridine phosphorylase family protein	11	7	5	3.83E-02	2.44E-02	1.74E-02	0.000329	0.000164	0.000102	1.24	0.38	0.21	7	4	3	1	0.93	1	32 kDa	287	Bm1_10125A
Bm1_37225	14972.m07138	Calcium/calmodulin-dependent protein kinase type II alpha chain, putative	11	11	11	3.83E-02	3.83E-02	3.83E-02	0.000329	0.000257	0.000224	0.68	0.47	0.38	4	4	5	1	0.93	1	32 kDa	287
Bm1_51875	14992.m11157	Cornichon protein, putative	5	2	9	3.82E-02	1.53E-02	6.87E-02	0.000328	0.000102	0.000401	0.65	0.14	0.93	2	1	2	1	0.93	0.99	15 kDa	131
Bm1_39925	14972.m07690	CPSF A subunit region family protein	25	9	58	3.82E-02	1.37E-02	8.86E-02	0.000328	0.000092	0.000517	0.54	0.11	1.23	9	5	21	1	0.99	1	73 kDa	655
Bm1_22105	14610.m00102	acyl-CoA desaturase, putative	13	3	11	3.81E-02	8.80E-03	3.23E-02	0.000328	0.000059	0.000188	1.33	0.11	0.49	5	3	5	1	0.95	1	40 kDa	341	Bm1_22105A
Bm1_17180	14282.m00446	MiaB-like tRNA modifying enzyme, archaeal-type family protein	17	2	6	3.80E-02	4.47E-03	1.34E-02	0.000327	0.000030	0.000078	3.02	0.07	0.22	2	1	6	1	0.93	1	51 kDa	447	BMAL2999.1
Bm1_50210	14992.m10813	hypothetical protein	12	17	15	3.81E-02	5.40E-02	4.76E-02	0.000327	0.000362	0.000278	0.51	0.60	0.40	7	9	11	1	1	1	36 kDa	315	BMAL8878.1
Bm1_42175	14975.m04371	Dual specificity phosphatase, catalytic domain containing protein	7	9	9	3.78E-02	4.87E-02	4.87E-02	0.000325	0.000327	0.000284	0.53	0.54	0.44	4	2	4	1	0.92	1	21 kDa	185	BMAL7420.1
Bm1_32235	14961.m04939	Flavin-binding monooxygenase-like family protein	20	3	85	3.79E-02	5.68E-03	1.61E-01	0.000325	0.000038	0.000939	0.33	0.03	2.6	13	3	33	1	0.99	1	61 kDa	528	BMAL5628.1
Bm1_53305	15020.m00012	hypothetical protein	4	13	2	3.77E-02	1.23E-01	1.89E-02	0.000324	0.000823	0.000110	0.35	1.90	0.10	1	5	1	0.5	1	0.98	12 kDa	106
Bm1_36410	14972.m06971	Thioredoxin reductase, putative	24	118	21	3.77E-02	1.86E-01	3.30E-02	0.000324	0.001246	0.000193	0.23	2.41	0.12	15	35	12	1	1	1	70 kDa	636	BMAL6376.1
Bm1_20650	14529.m00203	Ras-related protein Rab-14, putative	8	6	21	3.76E-02	2.82E-02	9.86E-02	0.000323	0.000189	0.000575	0.42	0.21	1.12	3	3	9	1	1	1	24 kDa	213	Bm1_20650A
Bm1_00680	12480.m00116	Ras-related protein Rac1, putative	9	17	18	3.75E-02	7.08E-02	7.50E-02	0.000322	0.000476	0.000438	0.35	0.63	0.55	7	9	8	1	1	1	27 kDa	240	Bm1_00680A
Bm1_53060	14992.m11403	diaphorase, putative	12	17	21	3.75E-02	5.31E-02	6.56E-02	0.000322	0.000357	0.000383	0.44	0.51	0.56	10	9	8	1	1	1	36 kDa	320	BMAL9380.1
Bm1_21725	14594.m00167	actin 2, putative	14	35	12	3.72E-02	9.31E-02	3.19E-02	0.000320	0.000625	0.000186	0.39	1.24	0.20	3	6	3	1	1	1	42 kDa	376	Bm1_21725A
Bm1_37115	14972.m07116	Prion-like--related	15	12	9	3.70E-02	2.96E-02	2.22E-02	0.000318	0.000199	0.000130	0.97	0.44	0.25	11	10	7	1	1	1	44 kDa	405	BMAL6499.1
Bm1_05925	13207.m00045	EGF-like domain containing protein	12	5	9	3.70E-02	1.54E-02	2.78E-02	0.000318	0.000104	0.000162	1.20	0.22	0.38	9	5	7	1	1	1	36 kDa	324	Bm1_05925A
Bm1_51600	14992.m11102	Protein C20orf155 homolog, putative	6	3	3	3.70E-02	1.85E-02	1.85E-02	0.000318	0.000124	0.000108	1.37	0.29	0.24	4	2	3	1	0.93	1	18 kDa	162	BMAL9133.1
Bm1_36840	14972.m07059	PRA1 family protein	7	3	6	3.68E-02	1.58E-02	3.16E-02	0.000317	0.000106	0.000184	1.09	0.21	0.44	2	2	5	1	0.98	1	22 kDa	190
Bm1_43250	14977.m04894	UV excision repair protein Rad23 containing protein	13	10	18	3.67E-02	2.83E-02	5.09E-02	0.000316	0.000190	0.000297	0.65	0.31	0.59	4	3	5	1	1	1	39 kDa	354	BMAL7614.1
Bm1_21380	14582.m00061	DnaJ homolog subfamily B member 11 precursor, putative	13	3	14	3.65E-02	8.43E-03	3.93E-02	0.000314	0.000057	0.000229	1.10	0.10	0.62	7	3	7	1	0.98	1	41 kDa	356	Bm1_21380A
Bm1_06760	13269.m00309	zgc:100814 protein-related	13	4	1	3.64E-02	1.12E-02	2.80E-03	0.000313	0.000075	0.000016	3.42	0.23	0.04	9	4	1	1	0.94	0.96	39 kDa	357	Bm1_06760A
Bm1_09130	13447.m00019	hypothetical protein	2	2	1	3.64E-02	3.64E-02	1.82E-02	0.000312	0.000244	0.000106	0.89	0.58	0.19	2	2	1	1	1	0.88	6 kDa	55	Bm1_09130A
Bm1_09285	13464.m00241	BTB/POZ domain containing protein	18	1	18	3.64E-02	2.02E-03	3.64E-02	0.000312	0.000014	0.000212	1.38	0.03	0.65	10	1	9	1	0.91	1	56 kDa	495	Bm1_09285A
Bm1_39720	14972.m07648	Hypothetical 52.8 kDa protein T05E11.5 in chromosome IV, putative	16	7	32	3.63E-02	1.59E-02	7.26E-02	0.000312	0.000107	0.000423	0.59	0.14	1.01	5	6	11	1	1	1	50 kDa	441
Bm1_23080	14653.m00286	ATP synthase f chain, mitochondrial.-related	6	17	9	3.64E-02	1.03E-01	5.46E-02	0.000312	0.000692	0.000318	0.31	1.10	0.32	3	6	6	1	1	1	20 kDa	165	Bm1_23080A
Bm1_28290	14928.m00205	hypothetical protein	6	3	10	3.64E-02	1.82E-02	6.06E-02	0.000312	0.000122	0.000354	0.66	0.18	0.81	4	1	8	1	0.92	1	19 kDa	165
Bm1_27775	14919.m00197	cyanate hydratase family protein	6	17	7	3.64E-02	1.03E-01	4.24E-02	0.000312	0.000692	0.000248	0.33	1.24	0.25	3	6	4	1	1	1	18 kDa	165	Bm1_27775A
Bm1_23615	14680.m00092	Alpha-mannosidase C1orf22.-related	17	7	10	3.63E-02	1.50E-02	2.14E-02	0.000312	0.000100	0.000125	1.39	0.23	0.30	10	7	8	1	1	1	53 kDa	468	Bm1_23615A
Bm1_32260	14961.m04944	conserved hypothetical protein	9	14	1	3.61E-02	5.62E-02	4.02E-03	0.000311	0.000377	0.000023	0.77	1.13	0.03	5	9	1	1	1	0.88	29 kDa	249	BMAL5633.1
Bm1_23310	14663.m00009	hypothetical protein	5	2	2	3.62E-02	1.45E-02	1.45E-02	0.000311	0.000097	0.000085	1.71	0.25	0.21	2	2	1	1	0.93	1	15 kDa	138	Bm1_23310A
Bm1_34425	14962.m00670	Ctr copper transporter family protein	10	1	0	3.62E-02	3.62E-03	0.00E+00	0.000311	0.000024	0.000000	12.80	0.08	0.00	3	1	0	1	0.91	0	31 kDa	276	Bm1_34425A
Bm1_43635	14977.m04975	Hypothetical UPF0205 protein T07C12.7 in chromosome V precursor, putative	5	16	7	3.60E-02	1.15E-01	5.04E-02	0.000309	0.000773	0.000294	0.29	1.28	0.27	3	5	4	1	1	1	15 kDa	139
Bm1_17445	14294.m00134	Hypothetical 55.2 kDa Trp-Asp repeats containing protein T10F2.4 inchromosome III, putative	18	8	49	3.60E-02	1.60E-02	9.80E-02	0.000309	0.000107	0.000572	0.46	0.12	1.37	10	5	16	1	1	1	55 kDa	500	Bm1_17445A
Bm1_05690	13181.m00022	Low-density lipoprotein receptor domain class A containing protein	26	13	34	3.59E-02	1.80E-02	4.70E-02	0.000309	0.000121	0.000274	0.78	0.21	0.64	16	9	16	1	1	1	90 kDa	724	BMAL991.1
Bm1_09610	13488.m00014	Troponin T, putative	11	82	13	3.58E-02	2.67E-01	4.24E-02	0.000308	0.001793	0.000247	0.15	3.23	0.12	7	17	7	1	1	1	36 kDa	307	Bm1_09610A
Bm1_45130	14979.m04535	CX MODULE FAMILY PROTEIN	8	9	4	3.59E-02	4.04E-02	1.79E-02	0.000308	0.000271	0.000105	0.82	0.66	0.18	8	5	3	1	1	1	24 kDa	223
Bm1_33155	14961.m05123	gelsolin, putative	14	38	2	3.57E-02	9.69E-02	5.10E-03	0.000307	0.000651	0.000030	0.45	1.93	0.03	10	17	2	1	1	1	45 kDa	392
Bm1_00275	12429.m00206	S-phase kinase-associated protein SKR-1 , putative	6	0	21	3.57E-02	0.00E+00	1.25E-01	0.000307	0.000000	0.000729	0.42	0.00	2.4	5	0	7	1	0.89	1	19 kDa	168	Bm1_00275B
Bm1_05870	13201.m00008	Innexin inx-7.-related	4	13	16	3.57E-02	1.16E-01	1.43E-01	0.000307	0.000779	0.000834	0.19	0.68	0.77	2	5	5	1	1	1	13 kDa	112	Bm1_05870A
Bm1_43025	14975.m04546	PDZ domain	14	105	5	3.54E-02	2.65E-01	1.26E-02	0.000304	0.001780	0.000074	0.16	4.72	0.04	10	29	5	1	1	1	44 kDa	396	BMAL7570.1
Bm1_42810	14975.m04503	MTAP, putative	10	14	40	3.53E-02	4.95E-02	1.41E-01	0.000304	0.000332	0.000825	0.26	0.29	1.30	6	9	18	1	1	1	32 kDa	283
Bm1_45635	14979.m04646	small heat shock protein 12.6, identical	4	5	1	3.54E-02	4.43E-02	8.85E-03	0.000304	0.000297	0.000052	0.87	0.83	0.09	3	3	1	1	1	0.88	13 kDa	113	BMAL8053.1
Bm1_04900	13073.m00116	eukaryotic translation initiation factor 2 subunit 1, putative	12	8	18	3.54E-02	2.36E-02	5.31E-02	0.000304	0.000158	0.000310	0.65	0.26	0.67	5	4	8	1	1	1	39 kDa	339
Bm1_57090	15479.m00019	Conserved hypothetical protein, putative	10	7	29	3.52E-02	2.47E-02	1.02E-01	0.000303	0.000165	0.000596	0.40	0.18	1.27	5	7	13	1	1	1	31 kDa	284	Bm1_57090A
Bm1_51685	14992.m11118	Aldehyde dehydrogenase protein 4, isoform b, putative	18	31	17	3.53E-02	6.08E-02	3.33E-02	0.000303	0.000408	0.000195	0.50	0.82	0.27	9	11	10	1	1	1	57 kDa	510	BMAL9146.1
Bm1_44395	14979.m04384	translation elongation factor eEF-2 homolog eft-1, putative	35	13	102	3.53E-02	1.31E-02	1.03E-01	0.000303	0.000088	0.000601	0.44	0.10	1.53	16	6	42	1	1	1	112 kDa	991	BMAL7834.1
Bm1_35660	14968.m01521	Succinate dehydrogenase, putative	6	17	12	3.53E-02	1.00E-01	7.06E-02	0.000303	0.000671	0.000412	0.28	0.94	0.42	2	3	6	1	1	1	19 kDa	170	Bm1_35660A
Bm1_48390	14990.m07801	Programmed cell death 6 interacting protein, putative	30	13	22	3.53E-02	1.53E-02	2.59E-02	0.000303	0.000103	0.000151	1.20	0.23	0.37	15	10	14	1	1	1	95 kDa	850	BMAL8556.1
Bm1_51565	14992.m11094	Palmitoyl-protein thioesterase 1 precursor, putative	11	26	16	3.53E-02	8.33E-02	5.13E-02	0.000303	0.000559	0.000299	0.35	0.93	0.35	6	12	7	1	1	1	36 kDa	312
Bm1_33385	14961.m05170	selT/selW/selH selenoprotein domain containing protein	9	8	15	3.52E-02	3.13E-02	5.86E-02	0.000302	0.000210	0.000342	0.55	0.33	0.67	4	5	8	1	1	1	29 kDa	256
Bm1_38125	14972.m07322	Ubiquitin carboxyl-terminal hydrolase family protein	41	20	59	3.52E-02	1.72E-02	5.06E-02	0.000302	0.000115	0.000296	0.74	0.19	0.71	23	13	33	1	1	1	134 kDa	1165
Bm1_23035	14652.m00411	Hypothetical protein	11	1	0	3.50E-02	3.19E-03	0.00E+00	0.000301	0.000021	0.000000	14.08	0.07	0.00	2	1	0	1	0.93	0	38 kDa	314	Bm1_23035A
Bm1_20325	14504.m00061	Hypothetical protein-conserved	17	3	4	3.49E-02	6.16E-03	8.21E-03	0.000300	0.000041	0.000048	3.36	0.12	0.14	4	3	4	1	1	1	55 kDa	487	Bm1_20325A
Bm1_32310	14961.m04954	Innexin family protein	17	2	25	3.49E-02	4.11E-03	5.13E-02	0.000300	0.000028	0.000300	0.92	0.05	0.91	8	2	13	1	0.92	1	56 kDa	487	BMAL5641.1
Bm1_13895	14039.m00115	60S ribosomal protein L3, putative	15	11	35	3.49E-02	2.56E-02	8.14E-02	0.000300	0.000172	0.000475	0.46	0.22	1.01	8	7	13	1	1	1	49 kDa	430	Bm1_13895A
Bm1_42140	14975.m04364	Putative arsenical pump-driving ATPase, putative	12	10	16	3.49E-02	2.91E-02	4.65E-02	0.000300	0.000195	0.000271	0.64	0.34	0.55	6	6	7	1	1	1	38 kDa	344
Bm1_21430	14584.m00108	hypothetical protein	6	7	14	3.49E-02	4.07E-02	8.14E-02	0.000300	0.000273	0.000475	0.40	0.35	0.83	5	7	11	1	1	1	20 kDa	172	Bm1_21430A
Bm1_41755	14974.m00816	Ras family protein	8	1	0	3.48E-02	4.35E-03	0.00E+00	0.000299	0.000029	0.000000	10.24	0.10	0.00	5	1	0	1	0.92	0.71	26 kDa	230
Bm1_09260	13464.m00256	ShTK domain containing protein	12	33	19	3.48E-02	9.57E-02	5.51E-02	0.000299	0.000642	0.000321	0.31	1.04	0.34	6	11	10	1	1	1	38 kDa	345	Bm1_09260B
Bm1_39170	14972.m07535	cAMP-dependent protein kinase regulatory chain, putative	12	16	13	3.47E-02	4.62E-02	3.76E-02	0.000298	0.000310	0.000219	0.56	0.60	0.36	4	8	5	1	1	1	38 kDa	346
Bm1_53115	15002.m00035	hypothetical protein	5	6	17	3.47E-02	4.17E-02	1.18E-01	0.000298	0.000280	0.000689	0.31	0.28	1.19	2	2	5	1	0.93	1	16 kDa	144	Bm1_53115A
Bm1_25860	14773.m00935	probable pyruvate dehydrogenase E1 component alpha subunit, mitochondrial, putative	14	29	39	3.47E-02	7.20E-02	9.68E-02	0.000298	0.000483	0.000565	0.28	0.56	0.72	10	14	18	1	1	1	45 kDa	403	Bm1_25860A
Bm1_15250	14164.m00122	Transthyretin-like family protein	5	3	2	3.47E-02	2.08E-02	1.39E-02	0.000298	0.000140	0.000081	1.35	0.37	0.18	3	1	1	1	0.92	0.99	16 kDa	144	Bm1_15250A
Bm1_28810	14935.m00274	adaptor-related protein complex 2, beta 1 subunit, putative	33	18	49	3.46E-02	1.89E-02	5.14E-02	0.000298	0.000127	0.000300	0.70	0.21	0.71	16	11	23	1	1	1	105 kDa	953	Bm1_28810A
Bm1_46920	14981.m02421	Beta-centractin, putative	13	23	14	3.46E-02	6.12E-02	3.72E-02	0.000297	0.000411	0.000217	0.47	0.80	0.31	6	10	8	1	1	1	42 kDa	376
Bm1_55785	15304.m00117	UDP galactose 4'-epimerase, putative	12	18	10	3.46E-02	5.19E-02	2.88E-02	0.000297	0.000348	0.000168	0.58	0.75	0.26	6	8	6	1	1	1	38 kDa	347
Bm1_53275	15013.m00155	sterol carrier protein, putative	19	20	21	3.46E-02	3.64E-02	3.82E-02	0.000297	0.000244	0.000223	0.64	0.47	0.41	11	15	10	1	1	1	60 kDa	550
Bm1_48545	14990.m07832	40S ribosomal protein S15a, putative	18	4	23	3.46E-02	7.68E-03	4.42E-02	0.000297	0.000052	0.000258	0.96	0.09	0.74	10	3	8	1	0.99	1	59 kDa	521
Bm1_48215	14990.m07764	Vacuolar h atpase protein 16, putative	12	15	8	3.45E-02	4.31E-02	2.30E-02	0.000296	0.000289	0.000134	0.70	0.67	0.23	9	8	4	1	1	1	40 kDa	348
Bm1_01765	12601.m00336	Probable mitochondrial import receptor subunit TOM7-like	2	0	0	3.45E-02	0.00E+00	0.00E+00	0.000296	0.000000	0.000000	9999.00	0.00	0.00	2	0	0	1	0	0	6 kDa	58	Bm1_01765A
Bm1_07530	13317.m00175	Hypothetical 32.4 kDa protein in TAF40-ERV25 intergenic region.-related	6	3	4	3.43E-02	1.71E-02	2.29E-02	0.000295	0.000115	0.000133	1.19	0.27	0.33	3	3	2	1	0.94	0.99	20 kDa	175	Bm1_07530A
Bm1_44045	14977.m05058	Vacuolar protein sorting 35, putative	28	10	20	3.44E-02	1.23E-02	2.45E-02	0.000295	0.000082	0.000143	1.31	0.19	0.38	16	9	12	1	1	1	94 kDa	815
Bm1_28960	14937.m00491	LEM domain containing protein	12	3	26	3.43E-02	8.57E-03	7.43E-02	0.000295	0.000058	0.000433	0.60	0.08	1.23	9	3	13	1	0.92	1	39 kDa	350	Bm1_28960A
Bm1_22165	14612.m00126	COP9 signalosome complex subunit 2, putative	15	6	27	3.43E-02	1.37E-02	6.16E-02	0.000294	0.000092	0.000360	0.65	0.14	0.93	12	3	8	1	1	1	50 kDa	438	BMAL3869.1
Bm1_09515	13477.m00031	Hypothetical protein	5	0	1	3.43E-02	0.00E+00	6.85E-03	0.000294	0.000000	0.000040	7.36	0.00	0.14	4	0	1	1	0.91	0.88	16 kDa	146	Bm1_09515A
Bm1_27755	14918.m00093	hypothetical protein	14	5	4	3.42E-02	1.22E-02	9.78E-03	0.000294	0.000082	0.000057	2.11	0.23	0.15	5	5	3	1	1	1	47 kDa	409	Bm1_27755A
Bm1_37635	14972.m07223	mitofilin, putative	19	34	28	3.42E-02	6.13E-02	5.05E-02	0.000294	0.000411	0.000294	0.42	0.70	0.42	14	17	17	1	1	1	63 kDa	555
Bm1_07780	13333.m00082	immunogenic protein 3, putative	3	10	2	3.41E-02	1.14E-01	2.27E-02	0.000293	0.000763	0.000133	0.33	1.79	0.13	2	4	1	1	0.93	0.88	10 kDa	88	Bm1_07780A
Bm1_41635	14973.m02724	hypothetical protein	23	19	13	3.40E-02	2.81E-02	1.92E-02	0.000292	0.000188	0.000112	0.97	0.47	0.23	5	4	4	1	1	1	78 kDa	677
Bm1_56735	15434.m00032	cathepsin Z-like cysteine proteinase, putative	6	16	20	3.39E-02	9.04E-02	1.13E-01	0.000291	0.000607	0.000659	0.23	0.64	0.73	4	9	11	1	1	1	19 kDa	177
Bm1_45875	14980.m02696	protein C10G11.10-related	4	1	7	3.39E-02	8.48E-03	5.93E-02	0.000291	0.000057	0.000346	0.72	0.09	0.99	4	1	4	1	0.93	1	12 kDa	118
Bm1_16980	14271.m00290	Hypothetical protein	4	0	0	3.39E-02	0.00E+00	0.00E+00	0.000291	0.000000	0.000000	9999.00	0.00	0.00	3	0	0	1	0	0	14 kDa	118	Bm1_16980A
Bm1_39555	14972.m07615	60s Acidic ribosomal protein	4	5	5	3.39E-02	4.24E-02	4.24E-02	0.000291	0.000284	0.000247	0.55	0.53	0.43	3	3	4	1	0.93	1	13 kDa	118	BMAL6940.1
Bm1_12460	13862.m00008	FLJ11749-like, putative	3	1	3	3.37E-02	1.12E-02	3.37E-02	0.000290	0.000075	0.000197	1.06	0.16	0.54	2	1	2	1	0.92	0.99	11 kDa	89	Bm1_12460A
Bm1_02650	12716.m00077	hypothetical protein	9	4	3	3.37E-02	1.50E-02	1.12E-02	0.000290	0.000101	0.000066	1.74	0.28	0.17	6	2	3	1	0.92	1	30 kDa	267	Bm1_02650A
Bm1_39665	14972.m07636	Sec23/Sec24 trunk domain containing protein	37	9	38	3.38E-02	8.21E-03	3.47E-02	0.000290	0.000055	0.000202	1.13	0.11	0.59	16	7	19	1	1	1	121 kDa	1096
Bm1_16790	14255.m00042	SD03319p, putative	12	7	24	3.35E-02	1.96E-02	6.70E-02	0.000288	0.000131	0.000391	0.55	0.19	0.93	7	3	11	1	1	1	40 kDa	358	Bm1_16790A
Bm1_52950	14992.m11379	conserved hypothetical protein	31	13	31	3.36E-02	1.41E-02	3.36E-02	0.000288	0.000094	0.000196	0.99	0.20	0.51	15	6	18	1	1	1	103 kDa	924	BMAL9359.1
Bm1_38025	14972.m07302	Glucosamine--fructose-6-phosphate aminotransferase , putative	24	3	44	3.34E-02	4.18E-03	6.13E-02	0.000287	0.000028	0.000358	0.74	0.04	1.13	13	3	21	1	0.98	1	81 kDa	718
Bm1_56045	15331.m00008	myosin-like protein, putative	19	14	16	3.34E-02	2.46E-02	2.81E-02	0.000287	0.000165	0.000164	0.87	0.37	0.36	6	7	6	1	1	1	65 kDa	569	BMAL9900.1
Bm1_31255	14954.m01718	RNA recognition motif containing protein, putative	10	7	35	3.33E-02	2.33E-02	1.17E-01	0.000286	0.000157	0.000681	0.34	0.16	1.54	4	4	9	1	0.93	1	33 kDa	300	BMAL5446.1
Bm1_02175	12650.m00017	Integrin alpha cytoplasmic region family protein	17	10	9	3.33E-02	1.96E-02	1.77E-02	0.000286	0.000132	0.000103	1.22	0.34	0.25	14	9	7	1	1	1	59 kDa	510
Bm1_33255	14961.m05143	GMP reductase, putative	13	25	21	3.33E-02	6.39E-02	5.37E-02	0.000286	0.000429	0.000313	0.38	0.72	0.44	5	9	11	1	1	1	43 kDa	391	BMAL5803.1
Bm1_23030	14652.m00410	60S ribosomal protein L18a, putative	6	0	15	3.33E-02	0.00E+00	8.33E-02	0.000286	0.000000	0.000486	0.59	0.00	1.70	4	0	7	1	0.75	1	21 kDa	180	Bm1_23030A
Bm1_26375	14799.m00210	Hypothetical 13.5 kDa protein C45G9.7 in chromosome III, putative	4	0	4	3.33E-02	0.00E+00	3.33E-02	0.000286	0.000000	0.000195	1.47	0.00	0.68	2	0	2	1	0	0.99	13 kDa	120	Bm1_26375A
Bm1_24525	14715.m01236	Importin-beta N-terminal domain containing protein	36	13	76	3.33E-02	1.20E-02	7.02E-02	0.000286	0.000081	0.000410	0.58	0.12	1.12	18	10	34	1	1	1	124 kDa	1082	Bm1_24525A
Bm1_20935	14544.m00109	G protein-coupled receptor GPR1, putative	2	4	2	3.33E-02	6.67E-02	3.33E-02	0.000286	0.000448	0.000195	0.45	0.93	0.27	2	4	2	1	0.94	1	7 kDa	60
deleted	12504.m00035	FIBRONECTIN TYPE III DOMAIN CONTAINING PROTEIN 271	9	13	12	3.32E-02	4.80E-02	4.43E-02	0.000285	0.000322	0.000258	0.49	0.59	0.43	7	10	8	1	1	1	30 kDa	271
Bm1_49815	14990.m08089	SCAMP family protein	11	10	9	3.31E-02	3.01E-02	2.71E-02	0.000285	0.000202	0.000158	0.79	0.46	0.32	6	4	5	1	1	1	37 kDa	332
Bm1_52520	14992.m11288	Probable 26S protease regulatory subunit 4, putative	14	16	29	3.32E-02	3.79E-02	6.87E-02	0.000285	0.000255	0.000401	0.43	0.37	0.74	9	5	14	1	1	1	48 kDa	422	BMAL9284.1
Bm1_13030	13941.m00057	conserved hypothetical protein	7	8	11	3.32E-02	3.79E-02	5.21E-02	0.000285	0.000255	0.000304	0.51	0.43	0.56	6	6	7	1	1	1	23 kDa	211	Bm1_13030A
Bm1_18460	14364.m00213	Phosphoglucomutase/phosphomannomutase, C-terminal domain containing protein	4	5	3	3.31E-02	4.13E-02	2.48E-02	0.000284	0.000277	0.000145	0.67	0.65	0.26	1	1	3	1	0.92	1	14 kDa	121
Bm1_08445	13388.m00075	Hypothetical protein	4	6	5	3.31E-02	4.96E-02	4.13E-02	0.000284	0.000333	0.000241	0.49	0.63	0.39	4	6	5	1	1	1	12 kDa	121	Bm1_08445A
Bm1_29310	14943.m00196	Protein transport protein SEC61 beta subunit.-related	4	1	3	3.31E-02	8.26E-03	2.48E-02	0.000284	0.000055	0.000145	1.42	0.13	0.43	3	1	1	1	0.93	0.88	13 kDa	121	Bm1_29310A
Bm1_00830	12498.m00042	Aminopeptidase ZK353.6 in chromosome III, putative	11	11	17	3.29E-02	3.29E-02	5.09E-02	0.000283	0.000221	0.000297	0.55	0.38	0.59	7	8	9	1	1	1	36 kDa	334	BMAL138.1
Bm1_15230	14162.m00046	hypothetical protein	2	1	3	3.28E-02	1.64E-02	4.92E-02	0.000282	0.000110	0.000287	0.71	0.19	0.73	2	1	2	1	0.93	1	7 kDa	61	Bm1_15230A
Bm1_15895	14223.m00097	hypothetical protein	2	3	5	3.28E-02	4.92E-02	8.20E-02	0.000282	0.000330	0.000478	0.35	0.43	0.78	1	3	3	0.99	0.94	1	7 kDa	61	Bm1_15895A
Bm1_25745	14773.m00911	protein ZK1127.6 , putative	7	0	17	3.29E-02	0.00E+00	7.98E-02	0.000282	0.000000	0.000466	0.61	0.00	1.65	5	0	12	1	0	1	26 kDa	213	Bm1_25745A
Bm1_01490	12580.m00012	hypothetical protein, conserved	10	6	11	3.27E-02	1.96E-02	3.60E-02	0.000281	0.000132	0.000210	0.82	0.27	0.51	4	2	3	1	0.92	1	32 kDa	306	BMAL251.1
Bm1_27965	14920.m00422	Leucine Rich Repeat family protein	9	1	17	3.27E-02	3.64E-03	6.18E-02	0.000281	0.000024	0.000361	0.73	0.04	1.18	6	1	7	1	0.92	1	31 kDa	275	Bm1_27965A
Bm1_09750	13501.m00077	RIKEN cDNA 4930579A11, putative	14	3	15	3.26E-02	6.99E-03	3.50E-02	0.000280	0.000047	0.000204	1.12	0.10	0.62	7	2	8	1	0.92	1	48 kDa	429	Bm1_09750A
Bm1_32945	14961.m05080	UDP-glucose:Glycoprotein Glucosyltransferase containing protein	50	28	71	3.26E-02	1.83E-02	4.63E-02	0.000280	0.000123	0.000270	0.71	0.22	0.67	27	17	37	1	1	1	175 kDa	1534
Bm1_54685	15180.m00016	Ubiquitin family protein	12	7	20	3.26E-02	1.90E-02	5.44E-02	0.000280	0.000128	0.000317	0.63	0.21	0.78	6	6	9	1	1	1	40 kDa	368	Bm1_54685A
Bm1_40880	14972.m07893	Chain A, Two Seven-Bladed Beta-Propeller Domains Revealed By The Structure Of A C. Elegans Homologue Of Yeast Actin Interacting Protein 1, putative	20	29	11	3.26E-02	4.72E-02	1.79E-02	0.000280	0.000317	0.000105	0.66	0.82	0.18	14	20	8	1	1	1	67 kDa	614	BMAL7189.1
Bm1_25865	14773.m00936	pyruvate dehydrogenase E1 component alpha subunit, mitochondrial, putative	11	10	16	3.25E-02	2.96E-02	4.73E-02	0.000280	0.000199	0.000276	0.59	0.36	0.58	4	5	6	1	0.93	1	38 kDa	338
deleted	14947.m01132	AMINO ACID PERMEASE FAMILY PROTEIN 862	28	3	1	3.25E-02	3.48E-03	1.16E-03	0.000279	0.000023	0.000007	9.26	0.08	0.02	16	3	1	1	0.99	1	94 kDa	862
Bm1_36960	14972.m07082	conserved hypothetical protein	5	62	5	3.25E-02	4.03E-01	3.25E-02	0.000279	0.002703	0.000189	0.10	5.77	0.06	3	18	3	1	1	1	19 kDa	154
Bm1_52005	14992.m11183	hypothetical protein	5	1	9	3.25E-02	6.49E-03	5.84E-02	0.000279	0.000044	0.000341	0.73	0.07	1.06	4	1	6	1	0.91	1	18 kDa	154	BMAL9194.1
Bm1_49455	14990.m08017	GTP-binding protein W08E3.3, putative	13	8	6	3.24E-02	2.00E-02	1.50E-02	0.000279	0.000134	0.000087	1.26	0.37	0.21	6	6	5	1	1	1	45 kDa	401	BMAL8740.1
Bm1_48590	14990.m07841	Low-density lipoprotein receptor domain class A containing protein	5	2	1	3.25E-02	1.30E-02	6.49E-03	0.000279	0.000087	0.000038	2.23	0.28	0.10	4	2	1	1	0.93	0.94	17 kDa	154	BMAL8589.1
Bm1_05700	13183.m00070	proteasome subunit alpha type 6, putative	8	9	18	3.25E-02	3.66E-02	7.32E-02	0.000279	0.000246	0.000427	0.42	0.35	0.81	5	6	10	1	1	1	27 kDa	246
	14323.m00082		8	13	9	3.24E-02	5.26E-02	3.64E-02	0.000278	0.000353	0.000213	0.49	0.72	0.34	7	12	9	1	1	1	29 kDa	247
Bm1_35060	14967.m01536	Troponin family protein	9	79	11	3.24E-02	2.84E-01	3.96E-02	0.000278	0.001908	0.000231	0.13	3.75	0.11	7	13	8	1	1	1	32 kDa	278	Bm1_35060A
Bm1_24195	14705.m00188	oxidoreductase, short chain dehydrogenase/reductase family protein	11	9	6	3.24E-02	2.65E-02	1.77E-02	0.000278	0.000178	0.000103	0.99	0.47	0.23	9	8	6	1	1	1	38 kDa	340	Bm1_24195A
Bm1_14400	14061.m00056	hypothetical protein, conserved	7	5	10	3.24E-02	2.32E-02	4.63E-02	0.000278	0.000155	0.000270	0.65	0.28	0.62	5	3	5	1	1	1	24 kDa	216
Bm1_12325	13835.m00018	Tubulin beta chain, putative	2	6	2	3.23E-02	9.68E-02	3.23E-02	0.000277	0.000650	0.000188	0.33	1.40	0.20	1	3	2	0.5	0.92	0.99	7 kDa	62	Bm1_12325A
Bm1_17370	14291.m00076	conserved hypothetical protein	4	1	2	3.23E-02	8.07E-03	1.61E-02	0.000277	0.000054	0.000094	1.87	0.15	0.28	3	1	2	1	0.93	1	13 kDa	124	Bm1_17370A
Bm1_50535	14992.m10879	HYPOTHETICAL PROTEIN	5	3	1	3.23E-02	1.94E-02	6.45E-03	0.000277	0.000130	0.000038	1.65	0.41	0.09	5	3	1	1	1	0.99	17 kDa	155
Bm1_33140	14961.m05120	126.9 kDa transcriptional regulatory protein in YSW1-RIB7intergenic region.-related	2	2	1	3.23E-02	3.23E-02	1.61E-02	0.000277	0.000217	0.000094	0.89	0.58	0.19	2	2	1	1	0.94	0.99	7 kDa	62
Bm1_19785	14459.m00242	TB2/DP1, HVA22 family protein	6	2	9	3.23E-02	1.08E-02	4.84E-02	0.000277	0.000072	0.000282	0.78	0.13	0.81	3	2	3	1	0.92	1	21 kDa	186
Bm1_23885	14694.m00009	conserved hypothetical protein	8	4	3	3.21E-02	1.61E-02	1.21E-02	0.000276	0.000108	0.000070	1.55	0.31	0.18	6	4	2	1	1	1	28 kDa	249
Bm1_57105	15480.m00009	Zinc finger, C2H2 type family protein	11	1	9	3.22E-02	2.92E-03	2.63E-02	0.000276	0.000020	0.000154	1.60	0.05	0.52	1	1	2	0.5	0.93	1	39 kDa	342
Bm1_56905	15456.m00010	Prion-like-, putative	16	87	9	3.21E-02	1.74E-01	1.80E-02	0.000276	0.001170	0.000105	0.22	3.07	0.07	9	22	6	1	1	1	55 kDa	499
Bm1_49050	14990.m07934	hypothetical protein	7	2	3	3.21E-02	9.17E-03	1.38E-02	0.000276	0.000062	0.000080	1.94	0.17	0.24	4	2	3	1	0.94	1	25 kDa	218	BMAL8670.1
Bm1_15220	14161.m00011	pyruvate dehydrogenase E1 component beta subunit, mitochondrial, putative	10	25	35	3.21E-02	8.01E-02	1.12E-01	0.000275	0.000538	0.000655	0.23	0.58	0.80	3	5	11	1	1	1	34 kDa	312	Bm1_15220A
Bm1_22450	14628.m00172	hemimethylated DNA binding domain containing protein	4	1	1	3.20E-02	8.00E-03	8.00E-03	0.000275	0.000054	0.000047	2.74	0.17	0.14	2	1	1	1	0.93	0.98	15 kDa	125	Bm1_22450A
Bm1_57135	15484.m00016	Phosphatidylinositol-specific phospholipase C, X domain containing protein	10	3	4	3.20E-02	9.59E-03	1.28E-02	0.000275	0.000064	0.000075	1.98	0.18	0.22	6	3	4	1	1	1	36 kDa	313
Bm1_31405	14954.m01748	126.9 kDa transcriptional regulatory protein in YSW1-RIB7intergenic region, putative	3	3	4	3.19E-02	3.19E-02	4.26E-02	0.000274	0.000214	0.000248	0.59	0.41	0.51	1	3	4	0.99	0.94	1	10 kDa	94	BMAL5473.1
Bm1_56350	15377.m00007	alpha-1 collagen type IX, putative	3	4	6	3.19E-02	4.26E-02	6.38E-02	0.000274	0.000286	0.000372	0.42	0.44	0.67	2	1	3	1	0.94	1	9 kDa	94
Bm1_55355	15253.m00027	Protein FAM34A.-related	5	2	16	3.19E-02	1.27E-02	1.02E-01	0.000274	0.000086	0.000595	0.40	0.10	1.66	3	2	5	1	0.92	1	19 kDa	157	Bm1_55355A
Bm1_00845	12498.m00045	hypothetical protein	4	3	7	3.18E-02	2.38E-02	5.56E-02	0.000273	0.000160	0.000324	0.56	0.27	0.75	2	3	3	1	0.92	1	15 kDa	126	Bm1_00845A
Bm1_50910	14992.m11418	activator of 90 kDa heat shock protein ATPase homolog 1, putative	11	12	31	3.16E-02	3.45E-02	8.91E-02	0.000272	0.000231	0.000520	0.36	0.29	1.03	7	8	17	1	1	1	40 kDa	348
Bm1_32130	14961.m04918	Hsp20/alpha crystallin family protein	10	11	40	3.17E-02	3.48E-02	1.27E-01	0.000272	0.000234	0.000739	0.28	0.23	1.46	7	6	14	1	0.99	1	37 kDa	316	BMAL5611.1
Bm1_11185	13685.m00019	Zinc finger, C2H2 type family protein	16	45	11	3.16E-02	8.89E-02	2.17E-02	0.000272	0.000597	0.000127	0.38	1.50	0.15	1	1	4	0.5	0.98	1	58 kDa	506	Bm1_11185A
Bm1_37480	14972.m07190	Low-density lipoprotein receptor domain class A containing protein	18	6	27	3.16E-02	1.05E-02	4.75E-02	0.000272	0.000071	0.000277	0.78	0.13	0.81	8	6	14	1	1	1	63 kDa	569
Bm1_32595	14961.m05010	Putative choline-phosphate cytidylyltransferase, putative	11	4	42	3.17E-02	1.15E-02	1.21E-01	0.000272	0.000077	0.000706	0.35	0.08	2.0	10	3	19	1	0.93	1	40 kDa	347	BMAL5691.1
Bm1_35885	14971.m02817	MFP2, putative	11	16	13	3.16E-02	4.60E-02	3.74E-02	0.000272	0.000309	0.000218	0.52	0.63	0.38	6	7	8	1	1	1	39 kDa	348	Bm1_35885A
Bm1_54325	15146.m00097	Protein C20orf116 homolog precursor.-related	10	10	8	3.17E-02	3.17E-02	2.53E-02	0.000272	0.000212	0.000148	0.76	0.51	0.31	9	5	8	1	1	1	37 kDa	316	Bm1_54325A
Bm1_34625	14963.m01795	Dihydrolipoyllysine-residue succinyltransferase component of 2-oxoglutarate dehydrogenase complex, mitochondrial precursor, putative	11	13	19	3.14E-02	3.71E-02	5.43E-02	0.000270	0.000249	0.000317	0.48	0.42	0.61	5	5	6	1	1	1	39 kDa	350	Bm1_34625A
Bm1_14455	14071.m00048	The KIAA0153 gene product is related to a C.elegans gene encoded in cosmid F42A8-related	16	16	19	3.14E-02	3.14E-02	3.73E-02	0.000270	0.000211	0.000217	0.63	0.43	0.45	12	11	12	1	1	1	60 kDa	510	BMAL2518.1
Bm1_06110	13230.m00068	RIKEN cDNA 5830427H10 gene-related	6	2	14	3.14E-02	1.05E-02	7.33E-02	0.000270	0.000070	0.000428	0.54	0.10	1.26	3	1	5	1	0.89	1	23 kDa	191	Bm1_06110A
Bm1_22330	14618.m00142	Hypothetical protein	5	15	5	3.15E-02	9.43E-02	3.15E-02	0.000270	0.000633	0.000183	0.33	1.40	0.20	4	8	5	1	1	1	19 kDa	159	Bm1_22330A
Bm1_57575	15550.m00011	Hypothetical RNA-binding protein T28D9.2 in chromosome II, putative	4	0	6	3.13E-02	0.00E+00	4.69E-02	0.000269	0.000000	0.000274	0.98	0.00	1.02	2	0	2	1	0	1	16 kDa	128	Bm1_57575A
Bm1_38390	14972.m07376	protein phosphatase 2A., putative	10	11	25	3.14E-02	3.45E-02	7.84E-02	0.000269	0.000231	0.000457	0.39	0.32	0.91	8	7	11	1	1	1	36 kDa	319	BMAL6731.1
Bm1_47445	14982.m02266	60S ribosomal protein L21, putative	5	2	16	3.13E-02	1.25E-02	1.00E-01	0.000269	0.000084	0.000584	0.40	0.10	1.66	5	2	6	1	0.92	1	19 kDa	160
Bm1_37920	14972.m07279	Egg laying defective protein 4, isoform c, putative	23	16	18	3.12E-02	2.17E-02	2.44E-02	0.000268	0.000146	0.000143	0.93	0.35	0.34	15	14	11	1	1	1	83 kDa	737
Bm1_37305	14972.m07155	selenium donor protein, putative	10	11	12	3.11E-02	3.42E-02	3.73E-02	0.000267	0.000229	0.000217	0.60	0.47	0.44	5	6	7	1	1	1	35 kDa	322
Bm1_07760	13332.m00195	conserved hypothetical protein	6	12	11	3.11E-02	6.22E-02	5.70E-02	0.000267	0.000417	0.000333	0.36	0.70	0.49	4	7	7	1	1	1	22 kDa	193	Bm1_07760A
Bm1_55000	15213.m00007	Troponin T, putative	7	93	10	3.10E-02	4.12E-01	4.43E-02	0.000266	0.002763	0.000258	0.09	5.27	0.09	5	18	7	1	1	1	25 kDa	226
Bm1_01075	12527.m00016	CG15780-PA-related	6	7	2	3.09E-02	3.61E-02	1.03E-02	0.000266	0.000242	0.000060	0.88	0.74	0.12	3	4	2	1	1	1	22 kDa	194	Bm1_01075A
Bm1_48835	14990.m07890	Ras-related protein Rab-10, putative	7	7	9	3.10E-02	3.10E-02	3.98E-02	0.000266	0.000208	0.000232	0.60	0.42	0.49	3	5	3	1	1	1	26 kDa	226	BMAL8635.1
Bm1_12790	13920.m00438	hypothetical protein	6	3	9	3.09E-02	1.55E-02	4.64E-02	0.000266	0.000104	0.000271	0.71	0.19	0.73	6	2	4	1	1	1	22 kDa	194	Bm1_12790A
Bm1_17480	14296.m00065	collagen, putative	3	1	8	3.09E-02	1.03E-02	8.25E-02	0.000266	0.000069	0.000481	0.48	0.09	1.44	1	1	2	0.98	0.93	1	10 kDa	97	Bm1_17480A
Bm1_42550	14975.m04452	NHP2/L7aE family protein YEL026W homolog, putative	4	0	8	3.10E-02	0.00E+00	6.20E-02	0.000266	0.000000	0.000362	0.74	0.00	1.36	2	0	4	1	0.87	1	14 kDa	129	BMAL13351.1
Bm1_56725	15434.m00030	Ubiquitin carboxyl-terminal hydrolase family protein	25	16	61	3.08E-02	1.97E-02	7.51E-02	0.000265	0.000132	0.000438	0.46	0.19	1.11	15	10	28	1	1	1	92 kDa	812
Bm1_41485	14973.m02690	Probable Sin3 associated polypeptide p18, putative	5	0	17	3.09E-02	0.00E+00	1.05E-01	0.000265	0.000000	0.000612	0.43	0.00	2.3	3	0	5	1	0	1	18 kDa	162	Bm1_41485A
Bm1_57365	15519.m00009	interferon gamma-inducible thiol reductase, putative	6	1	5	3.08E-02	5.13E-03	2.56E-02	0.000264	0.000034	0.000150	1.44	0.08	0.50	3	1	3	1	0.91	1	22 kDa	195
Bm1_08720	13411.m00119	ABC transporter N-terminus family protein	5	0	0	3.07E-02	0.00E+00	0.00E+00	0.000264	0.000000	0.000000	9999.00	0.00	0.00	2	0	0	1	0	0	19 kDa	163	Bm1_08720A
Bm1_09945	13529.m00038	hypothetical protein	2	1	0	3.08E-02	1.54E-02	0.00E+00	0.000264	0.000103	0.000000	2.56	0.39	0.00	2	1	0	1	0.93	0	7 kDa	65	Bm1_09945A
Bm1_16115	14232.m00266	acetylcholine regulator unc-18, putative	17	23	24	3.07E-02	4.16E-02	4.34E-02	0.000264	0.000279	0.000253	0.50	0.54	0.47	8	13	12	1	1	1	64 kDa	553
Bm1_09150	13449.m00082	guanylate kinase, putative	6	6	5	3.06E-02	3.06E-02	2.55E-02	0.000263	0.000206	0.000149	0.74	0.50	0.32	4	3	4	1	0.99	1	22 kDa	196	Bm1_09150A
Bm1_31260	14954.m01719	U6 snRNA-associated Sm-like protein LSm8, putative	3	1	10	3.06E-02	1.02E-02	1.02E-01	0.000263	0.000069	0.000595	0.40	0.08	1.80	2	1	5	1	0.93	1	11 kDa	98	BMAL5447.1
Bm1_31055	14954.m01678	RNA recognition motif containing protein, putative	27	12	64	3.04E-02	1.35E-02	7.22E-02	0.000262	0.000091	0.000421	0.51	0.13	1.20	16	10	25	1	1	1	99 kDa	887
Bm1_04620	13038.m00029	40S ribosomal protein S24, putative	4	3	7	3.05E-02	2.29E-02	5.34E-02	0.000262	0.000154	0.000312	0.56	0.27	0.75	3	2	4	1	0.93	1	15 kDa	131	Bm1_04620A
Bm1_32795	14961.m05050	Proteasome/cyclosome repeat family protein	12	7	13	3.05E-02	1.78E-02	3.30E-02	0.000262	0.000119	0.000193	0.84	0.26	0.51	8	5	7	1	1	1	43 kDa	394	BMAL5726.1
Bm1_55530	15272.m00009	beta-G spectrin, identical	13	16	28	3.03E-02	3.73E-02	6.53E-02	0.000260	0.000250	0.000381	0.41	0.39	0.75	6	8	11	1	1	1	50 kDa	429	BMAL9810.1
Bm1_08475	13392.m00051	hypothetical protein	22	4	93	3.03E-02	5.50E-03	1.28E-01	0.000260	0.000037	0.000746	0.33	0.04	2.5	11	3	35	1	1	1	84 kDa	727	Bm1_08475A
Bm1_13840	14037.m00206	zgc:92656-related	3	0	4	3.03E-02	0.00E+00	4.04E-02	0.000260	0.000000	0.000236	1.10	0.00	0.91	2	0	3	1	0	1	12 kDa	99	Bm1_13840A
Bm1_11265	13695.m00209	Single-strand binding protein family protein	6	8	11	3.03E-02	4.04E-02	5.56E-02	0.000260	0.000271	0.000324	0.44	0.46	0.61	2	2	2	1	0.99	1	22 kDa	198	Bm1_11265A
Bm1_09680	13497.m00181	elongation factor 1-alpha, putative	14	16	7	3.02E-02	3.45E-02	1.51E-02	0.000259	0.000231	0.000088	0.81	0.67	0.18	6	6	4	1	1	1	51 kDa	464	Bm1_09680A
Bm1_30200	14950.m01856	germline helicase protein 1, putative	13	10	55	3.01E-02	2.32E-02	1.27E-01	0.000259	0.000155	0.000743	0.29	0.16	1.80	7	6	22	1	1	1	49 kDa	432	Bm1_30200A
Bm1_51270	14992.m11027	oxidoreductase, short chain dehydrogenase/reductase family protein	10	13	10	3.00E-02	3.90E-02	3.00E-02	0.000258	0.000262	0.000175	0.59	0.60	0.34	7	10	8	1	1	1	38 kDa	333
Bm1_38615	14972.m07422	hypothetical protein	6	59	8	3.00E-02	2.95E-01	4.00E-02	0.000258	0.001980	0.000233	0.12	4.03	0.10	5	12	5	1	1	1	24 kDa	200
Bm1_11460	13719.m00032	cytidine deaminase, identical	4	4	1	3.01E-02	3.01E-02	7.52E-03	0.000258	0.000202	0.000044	1.05	0.67	0.10	2	2	1	1	0.92	0.99	14 kDa	133	Bm1_11460A
Bm1_38880	14972.m07478	Mitochondrial ATP synthase g subunit family protein	4	16	9	3.01E-02	1.20E-01	6.77E-02	0.000258	0.000808	0.000395	0.21	1.24	0.37	3	8	6	1	1	1	16 kDa	133
Bm1_18880	14387.m00356	hypothetical protein	7	2	5	2.99E-02	8.55E-03	2.14E-02	0.000257	0.000057	0.000125	1.41	0.15	0.40	3	1	3	1	1	1	28 kDa	234
Bm1_17220	14282.m00454	dimethylglycine dehydrogenase, mitochondrial precursor, putative	25	54	39	2.99E-02	6.46E-02	4.67E-02	0.000257	0.000434	0.000272	0.36	0.82	0.39	14	24	20	1	1	1	95 kDa	836	Bm1_17220A
Bm1_11490	13731.m00025	Cytochrome c oxidase polypeptide Va, mitochondrial precursor, putative	5	13	10	2.99E-02	7.78E-02	5.99E-02	0.000257	0.000523	0.000349	0.30	0.86	0.45	2	4	4	1	1	1	20 kDa	167	Bm1_11490A
Bm1_07360	13314.m00585	NADH-ubiquinone oxidoreductase 30 kDa subunit, mitochondrial precursor, putative	8	13	5	3.00E-02	4.87E-02	1.87E-02	0.000257	0.000327	0.000109	0.59	0.89	0.19	5	8	5	1	1	1	32 kDa	267	Bm1_07360A
Bm1_21080	14554.m00238	proteasome subunit alpha type 2, putative	7	15	23	2.98E-02	6.38E-02	9.79E-02	0.000256	0.000429	0.000571	0.26	0.52	0.83	4	5	7	1	1	1	26 kDa	235	Bm1_21080A
Bm1_21225	14569.m00218	hypothetical protein	5	17	5	2.98E-02	1.01E-01	2.98E-02	0.000256	0.000679	0.000174	0.30	1.58	0.19	5	7	4	1	1	1	19 kDa	168	Bm1_21225A
Bm1_37475	14972.m07189	Major Facilitator Superfamily protein	24	6	8	2.98E-02	7.44E-03	9.93E-03	0.000256	0.000050	0.000058	2.37	0.16	0.19	17	6	8	1	1	1	87 kDa	806	BMAL6566.1
Bm1_33380	14961.m05169	Cab39 protein, putative	10	6	29	2.98E-02	1.79E-02	8.63E-02	0.000256	0.000120	0.000504	0.41	0.16	1.34	7	5	17	1	1	1	39 kDa	336	BMAL5825.1
Bm1_18860	14387.m00352	Lon protease homolog, mitochondrial precursor, putative	28	34	48	2.98E-02	3.62E-02	5.11E-02	0.000256	0.000243	0.000298	0.47	0.44	0.60	16	22	25	1	1	1	105 kDa	939	Bm1_18860A
Bm1_28765	14934.m00272	ubiquitin specific protease 14, putative	5	3	4	2.98E-02	1.79E-02	2.38E-02	0.000256	0.000120	0.000139	0.99	0.30	0.37	2	3	4	1	0.93	1	19 kDa	168	Bm1_28765A
Bm1_16820	14258.m00142	MGC80968 protein-related	3	0	3	2.97E-02	0.00E+00	2.97E-02	0.000255	0.000000	0.000173	1.47	0.00	0.68	2	0	2	1	0	1	11 kDa	101	Bm1_16820A
Bm1_42670	14975.m04476	hypothetical protein	3	7	7	2.97E-02	6.93E-02	6.93E-02	0.000255	0.000465	0.000404	0.29	0.71	0.56	2	3	3	1	1	1	12 kDa	101
Bm1_33010	14961.m05093	interferon-induced double-stranded RNA-activated protein kinase inhibitor - Caenorhabditis elegans, putative	15	4	14	2.97E-02	7.92E-03	2.77E-02	0.000255	0.000053	0.000162	1.19	0.13	0.52	10	3	9	1	0.92	1	58 kDa	505
Bm1_15745	14208.m00925	60S ribosomal protein L37-A, putative	3	1	3	2.97E-02	9.90E-03	2.97E-02	0.000255	0.000066	0.000173	1.06	0.16	0.54	1	1	3	1	0.91	1	12 kDa	101	Bm1_15745A
Bm1_00650	12480.m00110	microfilarial sheath protein, identical	7	0	51	2.95E-02	0.00E+00	2.15E-01	0.000254	0.000000	0.001256	0.20	0.00	5.0	3	0	26	1	0.59	1	26 kDa	237	Bm1_00650A
Bm1_18325	14356.m00520	cell junction protein LIN-7, putative	6	1	3	2.96E-02	4.93E-03	1.48E-02	0.000254	0.000033	0.000086	2.13	0.10	0.30	3	1	1	1	0.89	0.88	23 kDa	203	Bm1_18325A
Bm1_18700	14380.m00109	Piwi domain containing protein	9	2	12	2.95E-02	6.56E-03	3.93E-02	0.000254	0.000044	0.000230	0.93	0.09	0.77	7	2	8	1	0.93	1	35 kDa	305	Bm1_18700A
Bm1_31775	14956.m00536	ARMET-like protein precursor, putative	5	0	16	2.96E-02	0.00E+00	9.47E-02	0.000254	0.000000	0.000552	0.46	0.00	2.2	2	0	6	1	0.62	1	20 kDa	169	Bm1_31775A
Bm1_02495	12698.m00326	histone H3, putative	4	1	182	2.94E-02	7.35E-03	1.34E+00	0.000253	0.000049	0.007809	0.03	0.01	25.9	2	1	13	1	0.93	1	15 kDa	136	BMAL13921.1
Bm1_23235	14659.m00191	RNA lariat debranching enzyme, putative	16	4	3	2.94E-02	7.35E-03	5.52E-03	0.000253	0.000049	0.000032	3.10	0.17	0.11	4	3	3	1	1	1	62 kDa	544	Bm1_23235A
Bm1_44515	14979.m04410	adipocyte-specific protein 4, putative	5	0	5	2.94E-02	0.00E+00	2.94E-02	0.000253	0.000000	0.000172	1.47	0.00	0.68	4	0	3	1	0	1	20 kDa	170
Bm1_39700	14972.m07643	Ubiquitin family protein	4	2	6	2.94E-02	1.47E-02	4.41E-02	0.000253	0.000099	0.000257	0.71	0.19	0.73	3	2	4	1	0.93	1	15 kDa	136
Bm1_44175	14977.m05084	Importin-beta N-terminal domain containing protein	25	21	19	2.95E-02	2.48E-02	2.24E-02	0.000253	0.000166	0.000131	0.85	0.43	0.31	10	13	13	1	1	1	95 kDa	848	BMAL7793.1
Bm1_16700	14250.m00298	60S ribosomal protein L36, putative	3	0	9	2.94E-02	0.00E+00	8.82E-02	0.000253	0.000000	0.000515	0.49	0.00	2.0	2	0	4	1	0	1	12 kDa	102	Bm1_16700A
Bm1_46125	14980.m02745	hypothetical protein	4	6	5	2.94E-02	4.41E-02	3.68E-02	0.000253	0.000296	0.000215	0.49	0.63	0.39	2	3	3	1	0.93	1	15 kDa	136
Bm1_48010	14990.m07722	EGF-like domain containing protein	17	9	2	2.95E-02	1.56E-02	3.47E-03	0.000253	0.000105	0.000020	2.03	0.38	0.06	4	6	2	1	1	1	63 kDa	577
Bm1_51470	14992.m11073	Conserved hypothetical protein, putative	16	5	51	2.94E-02	9.17E-03	9.36E-02	0.000252	0.000062	0.000546	0.42	0.08	1.74	6	4	14	1	0.95	1	59 kDa	545	BMAL9108.1
Bm1_07305	13311.m00340	KH domain containing protein	18	11	42	2.93E-02	1.79E-02	6.84E-02	0.000252	0.000120	0.000399	0.49	0.18	1.07	10	8	21	1	1	1	65 kDa	614	Bm1_07305A
Bm1_51480	14992.m11075	hypothetical protein	7	6	3	2.93E-02	2.51E-02	1.26E-02	0.000252	0.000169	0.000073	1.04	0.52	0.17	3	3	1	1	1	0.95	27 kDa	239
Bm1_34930	14965.m00432	actin 2, putative	11	72	25	2.93E-02	1.92E-01	6.65E-02	0.000251	0.001286	0.000388	0.15	2.01	0.25	1	2	1	0.5	1	0.88	42 kDa	376	Bm1_21725A
Bm1_29090	14939.m00168	conserved hypothetical protein	6	5	3	2.93E-02	2.44E-02	1.46E-02	0.000251	0.000164	0.000085	1.01	0.49	0.21	3	3	3	1	1	1	23 kDa	205	Bm1_29090A
Bm1_52900	14992.m11368	hypothetical protein	3	2	1	2.91E-02	1.94E-02	9.71E-03	0.000250	0.000130	0.000057	1.34	0.42	0.15	2	2	1	1	1	0.88	12 kDa	103
Bm1_49550	14990.m08036	integral type I protein, putative	6	1	6	2.91E-02	4.85E-03	2.91E-02	0.000250	0.000033	0.000170	1.24	0.08	0.60	6	1	5	1	0.92	1	24 kDa	206	BMAL8759.1
Bm1_35920	14971.m02824	hypothetical protein	3	0	4	2.91E-02	0.00E+00	3.88E-02	0.000250	0.000000	0.000227	1.10	0.00	0.91	3	0	4	1	0	1	12 kDa	103
Bm1_22235	14614.m00134	NADH dehydrogenase I, A subunit , putative	5	2	8	2.91E-02	1.16E-02	4.65E-02	0.000250	0.000078	0.000271	0.71	0.15	0.83	4	2	3	1	0.99	1	19 kDa	172	Bm1_22235A
Bm1_13115	13951.m00033	vacuolar protein sorting 26 homolog, putative	9	4	7	2.89E-02	1.29E-02	2.25E-02	0.000249	0.000086	0.000131	1.14	0.23	0.39	4	3	4	1	0.92	1	36 kDa	311	Bm1_13115A
Bm1_51320	14992.m11038	PCI domain containing protein	9	1	9	2.90E-02	3.23E-03	2.90E-02	0.000249	0.000022	0.000169	1.31	0.05	0.62	3	1	4	1	0.93	1	35 kDa	310	BMAL9082.1
Bm1_07200	13298.m00052	Alpha-adaptin homolog, putative	26	19	42	2.89E-02	2.11E-02	4.67E-02	0.000249	0.000142	0.000273	0.60	0.27	0.70	15	15	21	1	1	1	101 kDa	899	BMAL1251.1
Bm1_53150	15003.m00145	FXNA, putative	26	9	26	2.88E-02	9.98E-03	2.88E-02	0.000248	0.000067	0.000168	1.05	0.16	0.53	13	8	16	1	1	1	103 kDa	902	BMAL9394.1
Bm1_07180	13294.m00107	Sly1 protein homolog, putative	18	10	23	2.89E-02	1.60E-02	3.69E-02	0.000248	0.000108	0.000215	0.77	0.23	0.61	9	10	14	1	1	1	71 kDa	624	BMAL1246.1
Bm1_18870	14387.m00354	Bucentaur or craniofacial development family protein	7	2	0	2.88E-02	8.23E-03	0.00E+00	0.000248	0.000055	0.000000	4.48	0.22	0.00	2	1	0	1	0.94	0	27 kDa	243	Bm1_18870A
Bm1_44000	14977.m05049	NADH-ubiquinone oxidoreductase ASHI subunit, mitochondrial precursor, putative	4	5	3	2.88E-02	3.60E-02	2.16E-02	0.000247	0.000241	0.000126	0.67	0.65	0.26	3	3	2	1	0.93	1	16 kDa	139
Bm1_56980	15462.m00010	FF domain containing protein	25	7	57	2.88E-02	8.06E-03	6.56E-02	0.000247	0.000054	0.000383	0.57	0.09	1.27	13	7	24	1	1	1	98 kDa	869	Bm1_56980A
Bm1_53760	15081.m00162	cytochrome-c oxidase, putative	4	8	3	2.88E-02	5.76E-02	2.16E-02	0.000247	0.000386	0.000126	0.48	1.04	0.20	3	6	2	1	1	0.99	17 kDa	139
Bm1_53755	15081.m00161	NADH-ubiquinone oxidoreductase subunit B14.5b.-related	4	11	1	2.88E-02	7.91E-02	7.19E-03	0.000247	0.000531	0.000042	0.43	1.84	0.05	2	4	1	1	1	0.88	17 kDa	139
Bm1_10945	13659.m00015	glyceraldehyde 3-phosphate dehydrogenase	6	3	3	2.87E-02	1.44E-02	1.44E-02	0.000247	0.000096	0.000084	1.37	0.29	0.24	2	1	2	1	0.92	0.99	22 kDa	209	Bm1_10945A
Bm1_35675	14968.m01531	hypothetical protein	8	5	7	2.88E-02	1.80E-02	2.52E-02	0.000247	0.000121	0.000147	0.92	0.31	0.40	8	3	5	1	1	1	31 kDa	278	Bm1_35675A
Bm1_40185	14972.m07743	Calsequestrin family protein	12	104	54	2.86E-02	2.48E-01	1.29E-01	0.000246	0.001666	0.000752	0.10	1.67	0.39	7	22	19	1	1	1	49 kDa	419	BMAL7049.1
Bm1_37205	14972.m07134	hypothetical protein	15	10	12	2.86E-02	1.91E-02	2.29E-02	0.000245	0.000128	0.000133	0.94	0.34	0.36	6	7	7	1	1	1	58 kDa	525
Bm1_16500	14246.m00080	lysyl-tRNA synthetase, putative	17	5	35	2.85E-02	8.38E-03	5.86E-02	0.000245	0.000056	0.000342	0.61	0.10	1.14	5	3	16	1	0.93	1	68 kDa	597	BMAL2882.1
Bm1_39100	14972.m07521	V-ATPase subunit C family protein	11	8	5	2.86E-02	2.08E-02	1.30E-02	0.000245	0.000139	0.000076	1.14	0.43	0.20	9	7	4	1	1	1	44 kDa	385
Bm1_00920	12506.m00098	Hypothetical 30.5 kDa protein ZK1321.3 in chromosome II.-related	5	0	1	2.84E-02	0.00E+00	5.68E-03	0.000244	0.000000	0.000033	7.36	0.00	0.14	3	0	1	1	0	0.98	20 kDa	176	Bm1_00920A
Bm1_02975	12772.m00014	hypothetical protein	6	2	5	2.84E-02	9.48E-03	2.37E-02	0.000244	0.000064	0.000138	1.21	0.17	0.45	3	1	2	1	0.93	0.99	24 kDa	211	Bm1_02975A
Bm1_32535	14961.m04998	Putative carbonic anhydrase 5 precursor, putative	7	11	9	2.82E-02	4.44E-02	3.63E-02	0.000243	0.000298	0.000212	0.48	0.66	0.39	3	5	4	1	0.99	1	28 kDa	248
Bm1_01060	12525.m00011	Calcium-binding protein.-related	7	12	2	2.82E-02	4.84E-02	8.07E-03	0.000243	0.000325	0.000047	0.65	1.12	0.08	3	3	2	1	1	0.99	26 kDa	248	Bm1_01060A
Bm1_00805	12496.m00296	MRG family protein	11	1	37	2.83E-02	2.57E-03	9.51E-02	0.000243	0.000017	0.000555	0.42	0.02	2.1	8	1	17	1	0.92	1	45 kDa	389	Bm1_00805A
Bm1_25755	14773.m00913	hypothetical protein	8	1	0	2.83E-02	3.53E-03	0.00E+00	0.000243	0.000024	0.000000	10.24	0.10	0.00	4	1	0	1	0.93	0	32 kDa	283	Bm1_25755A
Bm1_37840	14972.m07263	neuropeptide F receptor, putative	9	6	2	2.82E-02	1.88E-02	6.27E-03	0.000242	0.000126	0.000037	1.49	0.45	0.10	8	4	2	1	0.93	1	36 kDa	319
Bm1_08755	13411.m00126	splicing factor, CC1-like family protein	18	5	48	2.81E-02	7.81E-03	7.50E-02	0.000242	0.000052	0.000438	0.49	0.08	1.49	10	4	21	1	1	1	72 kDa	640	Bm1_08755A
Bm1_13415	13994.m00022	isocitrate dehydrogenase	10	18	27	2.82E-02	5.07E-02	7.61E-02	0.000242	0.000340	0.000444	0.31	0.50	0.76	7	12	10	1	1	1	39 kDa	355	Bm1_13415A
Bm1_47565	14990.m07632	hnRNP-R, Q splicing factor family protein	20	7	72	2.82E-02	9.87E-03	1.02E-01	0.000242	0.000066	0.000593	0.37	0.08	1.92	11	5	24	1	1	1	78 kDa	709	BMAL8401.1
Bm1_42980	14975.m04537	Immunoglobulin I-set domain containing protein	3	16	6	2.80E-02	1.50E-01	5.61E-02	0.000241	0.001004	0.000327	0.18	1.77	0.26	2	5	2	1	1	0.99	12 kDa	107	BMAL7561.1
Bm1_08615	13401.m00087	eukaryotic translation initiation factor 3 subunit 4, putative	8	3	13	2.79E-02	1.05E-02	4.53E-02	0.000240	0.000070	0.000264	0.72	0.14	0.85	5	3	7	1	1	1	32 kDa	287	Bm1_08615A
Bm1_54145	15133.m00186	conserved hypothetical protein	6	3	3	2.79E-02	1.40E-02	1.40E-02	0.000240	0.000094	0.000081	1.37	0.29	0.24	5	3	2	1	0.93	0.99	25 kDa	215	Bm1_54145A
Bm1_50635	14992.m10901	CDK5RAP3-like protein.-related	14	5	16	2.79E-02	9.96E-03	3.19E-02	0.000240	0.000067	0.000186	0.95	0.16	0.61	6	3	9	1	1	1	58 kDa	502
Bm1_54320	15146.m00096	elongation factor Tu homologue precursor, putative	14	30	47	2.79E-02	5.98E-02	9.36E-02	0.000240	0.000401	0.000546	0.25	0.51	0.85	11	17	23	1	1	1	56 kDa	502
Bm1_38330	14972.m07364	L-plastin, putative	19	0	19	2.79E-02	0.00E+00	2.79E-02	0.000240	0.000000	0.000163	1.47	0.00	0.68	13	0	12	1	0.82	1	77 kDa	681	BMAL6721.1
Bm1_19325	14412.m00158	RNA and export factor binding protein 2.-related	6	2	11	2.79E-02	9.30E-03	5.12E-02	0.000240	0.000062	0.000299	0.66	0.12	0.99	3	2	4	1	1	1	24 kDa	215	Bm1_19325A
Bm1_38835	14972.m07467	conserved hypothetical protein	15	6	21	2.79E-02	1.12E-02	3.90E-02	0.000240	0.000075	0.000228	0.79	0.16	0.72	6	2	6	1	0.98	1	61 kDa	538	BMAL6809.1
Bm1_41550	14973.m02705	Pre-mRNA splicing factor PRP8, putative	64	8	217	2.80E-02	3.49E-03	9.48E-02	0.000240	0.000023	0.000553	0.42	0.03	2.1	39	7	81	1	1	1	267 kDa	2290	BMAL7307.1
Bm1_54755	15183.m00026	Guanine nucleotide-binding protein beta subunit 1, putative	7	14	20	2.79E-02	5.58E-02	7.97E-02	0.000240	0.000374	0.000465	0.29	0.53	0.76	5	9	10	1	1	1	27 kDa	251
Bm1_50195	14991.m00038	Glycogen synthase, putative	3	16	1	2.78E-02	1.48E-01	9.26E-03	0.000239	0.000995	0.000054	0.23	3.40	0.04	2	5	1	1	1	0.99	13 kDa	108	Bm1_50195A
Bm1_49010	14990.m07926	FKBP-type peptidyl-prolyl cis-trans isomerase-12, BmFKBP-12	3	6	5	2.78E-02	5.56E-02	4.63E-02	0.000239	0.000373	0.000270	0.37	0.73	0.44	1	4	3	1	0.93	1	12 kDa	108	BMAL8662.1
Bm1_28235	14927.m00101	Cytochrome c type-1, putative	3	5	4	2.78E-02	4.63E-02	3.70E-02	0.000239	0.000311	0.000216	0.45	0.68	0.39	2	2	2	1	1	1	12 kDa	108	Bm1_28235A
Bm1_43265	14977.m04898	Electron transfer flavoprotein beta-subunit, putative	7	12	3	2.77E-02	4.74E-02	1.19E-02	0.000238	0.000318	0.000069	0.61	1.04	0.12	3	8	2	1	1	1	28 kDa	253	BMAL7617.1
Bm1_06125	13236.m00033	hypothetical protein	5	4	3	2.76E-02	2.21E-02	1.66E-02	0.000237	0.000148	0.000097	0.97	0.44	0.25	2	3	1	1	1	0.88	20 kDa	181	Bm1_06125A
Bm1_50695	14992.m10913	adss-prov protein, putative	12	33	21	2.76E-02	7.59E-02	4.83E-02	0.000237	0.000509	0.000282	0.30	0.98	0.38	9	15	9	1	1	1	48 kDa	435
Bm1_26160	14783.m00057	Ground-like domain containing protein	8	3	16	2.76E-02	1.03E-02	5.52E-02	0.000237	0.000069	0.000322	0.61	0.12	1.05	4	2	6	1	0.98	1	31 kDa	290	Bm1_26160A
Bm1_34045	14961.m05306	type 2A protein phosphatase catalytic subunit, putative	9	1	16	2.75E-02	3.06E-03	4.89E-02	0.000236	0.000021	0.000286	0.77	0.04	1.11	4	1	6	1	0.89	1	37 kDa	327
Bm1_24350	14710.m00261	calcium ATPase, putative	11	4	4	2.75E-02	1.00E-02	1.00E-02	0.000236	0.000067	0.000058	1.88	0.23	0.19	6	3	2	1	0.93	1	43 kDa	400	Bm1_24350A
Bm1_09360	13465.m00049	conserved hypothetical protein	14	23	14	2.72E-02	4.47E-02	2.72E-02	0.000234	0.000300	0.000159	0.51	0.76	0.30	8	14	10	1	1	1	60 kDa	515	Bm1_09360A
Bm1_30820	14954.m01628	aspartate aminotransferase, identical	11	11	20	2.72E-02	2.72E-02	4.95E-02	0.000234	0.000183	0.000289	0.50	0.35	0.69	6	6	12	1	1	1	46 kDa	404
Bm1_17270	14284.m00379	Fasciclin domain containing protein	17	5	86	2.73E-02	8.03E-03	1.38E-01	0.000234	0.000054	0.000805	0.27	0.05	2.8	9	3	28	1	1	1	71 kDa	623	BMAL3015.1
Bm1_47000	14981.m02437	F-actin capping protein beta subunit, putative	7	4	13	2.72E-02	1.56E-02	5.06E-02	0.000234	0.000104	0.000295	0.59	0.20	0.87	5	3	5	1	0.93	1	29 kDa	257	Bm1_47000A
Bm1_46590	14980.m02842	zgc:85812-related	6	4	12	2.73E-02	1.82E-02	5.46E-02	0.000234	0.000122	0.000318	0.53	0.22	0.89	2	3	4	1	0.93	1	24 kDa	220
Bm1_04095	12932.m00087	Ser/Thr protein phosphatase family protein	12	13	11	2.73E-02	2.96E-02	2.50E-02	0.000234	0.000198	0.000146	0.68	0.52	0.34	10	7	6	1	1	1	50 kDa	440	Bm1_04095A
Bm1_31235	14954.m01714	Golgi vesicular membrane trafficking protein p18, putative	3	1	6	2.73E-02	9.09E-03	5.46E-02	0.000234	0.000061	0.000318	0.62	0.11	1.08	1	1	4	1	0.92	1	12 kDa	110
Bm1_11260	13695.m00208	hypothetical protein	5	6	9	2.72E-02	3.26E-02	4.89E-02	0.000233	0.000219	0.000285	0.46	0.42	0.63	2	3	3	1	0.93	1	20 kDa	184	Bm1_11260A
Bm1_13740	14036.m00108	Hypothetical 37.7 kDa protein ZK686.3 in chromosome III, putative	8	4	12	2.70E-02	1.35E-02	4.05E-02	0.000232	0.000091	0.000237	0.71	0.19	0.73	6	4	7	1	1	1	34 kDa	296	Bm1_13740A
Bm1_28280	14928.m00203	protein phosphatase 2A, regulatory subunit B', putative	9	4	10	2.70E-02	1.20E-02	3.00E-02	0.000232	0.000081	0.000175	0.91	0.20	0.56	6	4	6	1	0.92	1	38 kDa	333	Bm1_28280A
Bm1_31935	14959.m00543	hypothetical protein	2	2	0	2.70E-02	2.70E-02	0.00E+00	0.000232	0.000181	0.000000	1.28	0.78	0.00	2	1	0	1	0.92	0.45	9 kDa	74	Bm1_31935A
Bm1_17505	14298.m00108	RNA recognition motif domain containing protein	11	4	18	2.70E-02	9.80E-03	4.41E-02	0.000232	0.000066	0.000257	0.72	0.13	0.87	9	2	12	1	0.93	1	46 kDa	408	Bm1_17505A
Bm1_06285	13247.m00697	cleft lip and palate associated transmembrane protein 1, putative	17	4	15	2.70E-02	6.36E-03	2.39E-02	0.000232	0.000043	0.000139	1.28	0.12	0.51	8	3	7	1	1	1	73 kDa	629	Bm1_06285A
Bm1_30395	14952.m01377	Probable phospholipid hydroperoxide glutathione peroxidase, putative	5	15	9	2.69E-02	8.07E-02	4.84E-02	0.000231	0.000541	0.000282	0.28	1.06	0.37	5	6	4	1	1	1	21 kDa	186	Bm1_30395A
Bm1_01050	12524.m00108	1810045K07Rik protein, putative	4	1	4	2.69E-02	6.71E-03	2.69E-02	0.000231	0.000045	0.000157	1.14	0.12	0.57	2	1	3	1	0.92	1	17 kDa	149
Bm1_28300	14928.m00207	microsomal signal peptidase 25 kDa subunit, putative	5	7	18	2.69E-02	3.76E-02	9.68E-02	0.000231	0.000253	0.000565	0.28	0.32	1.17	4	6	5	1	1	1	22 kDa	186	Bm1_28300A
Bm1_53420	15042.m00020	Glycogen synthase, putative	7	61	8	2.67E-02	2.33E-01	3.05E-02	0.000230	0.001563	0.000178	0.13	3.83	0.10	6	19	5	1	1	1	30 kDa	262
Bm1_43145	14977.m04872	U5 small nuclear ribonucleoprotein 200 kDa helicase, putative	57	8	167	2.67E-02	3.75E-03	7.83E-02	0.000230	0.000025	0.000457	0.48	0.04	1.79	37	7	74	1	1	1	243 kDa	2134
Bm1_06360	13247.m00712	3-hydroxyacyl-CoA dehydrogenase type II, putative	7	9	13	2.68E-02	3.45E-02	4.98E-02	0.000230	0.000231	0.000291	0.44	0.44	0.63	4	4	9	1	0.99	1	28 kDa	261	Bm1_06360A
Bm1_44975	14979.m04504	KH domain containing protein	17	12	34	2.68E-02	1.89E-02	5.36E-02	0.000230	0.000127	0.000313	0.52	0.23	0.88	10	8	18	1	1	1	69 kDa	634	BMAL7932.1
Bm1_37930	14972.m07281	hypothetical protein	9	8	8	2.68E-02	2.38E-02	2.38E-02	0.000230	0.000160	0.000139	0.77	0.43	0.36	5	6	7	1	1	1	38 kDa	336	BMAL6647.1
Bm1_21630	14590.m00348	transcription elongation factor B polypeptide 1, putative	3	4	7	2.68E-02	3.57E-02	6.25E-02	0.000230	0.000240	0.000365	0.38	0.40	0.78	1	4	2	1	0.93	0.99	12 kDa	112	Bm1_21630A
Bm1_05580	13166.m00048	Glycine-rich cell wall structural protein 1 precursor, putative	8	6	8	2.67E-02	2.00E-02	2.67E-02	0.000229	0.000134	0.000156	0.79	0.35	0.43	6	3	7	1	0.99	1	26 kDa	300	Bm1_05580A
Bm1_12165	13818.m00242	methionyl-tRNA synthetase, putative	25	15	30	2.66E-02	1.60E-02	3.19E-02	0.000229	0.000107	0.000186	0.78	0.26	0.55	22	12	19	1	1	1	107 kDa	940	Bm1_12165A
Bm1_54565	15165.m00048	Membrane calcium atpase protein 3, isoform b, putative	31	52	24	2.67E-02	4.47E-02	2.06E-02	0.000229	0.000300	0.000120	0.54	0.86	0.23	13	23	14	1	1	1	128 kDa	1163	Bm1_54565A
Bm1_27160	14894.m00088	vesicle-fusing ATPase, putative	20	7	21	2.67E-02	9.33E-03	2.80E-02	0.000229	0.000063	0.000163	1.01	0.16	0.56	15	6	16	1	1	1	83 kDa	750	Bm1_27160A
Bm1_07545	13317.m00177	ARP2/3 complex 16 kDa subunit, putative	4	0	5	2.65E-02	0.00E+00	3.31E-02	0.000228	0.000000	0.000193	1.18	0.00	0.85	2	0	3	1	0	1	17 kDa	151	Bm1_07545A
Bm1_46960	14981.m02429	ethe1-prov protein, putative	4	5	1	2.65E-02	3.31E-02	6.62E-03	0.000228	0.000222	0.000039	0.87	0.83	0.09	2	4	1	1	1	0.98	17 kDa	151
Bm1_47035	14981.m02446	MSP domain protein with Glu-rich domain	4	2	5	2.65E-02	1.33E-02	3.31E-02	0.000228	0.000089	0.000193	0.81	0.21	0.61	1	1	2	0.98	0.93	1	18 kDa	151	Bm1_47035A
Bm1_47925	14990.m07705	Growth-Arrest-Specific Protein 2 Domain containing protein	96	8	45	2.65E-02	2.21E-03	1.24E-02	0.000228	0.000015	0.000072	2.61	0.05	0.30	58	6	32	1	0.99	1	416 kDa	3625	BMAL8469.1
Bm1_43535	14977.m04953	oxidoreductase, aldo/keto reductase family protein	8	8	9	2.65E-02	2.65E-02	2.98E-02	0.000228	0.000178	0.000174	0.65	0.44	0.43	6	6	5	1	0.93	1	35 kDa	302
Bm1_30115	14950.m01839	Hypothetical protein	3	0	0	2.66E-02	0.00E+00	0.00E+00	0.000228	0.000000	0.000000	9999.00	0.00	0.00	2	0	0	1	0.67	0.73	12 kDa	113	Bm1_30115A
Bm1_40815	14972.m07880	PCI domain containing protein	11	7	24	2.64E-02	1.68E-02	5.77E-02	0.000227	0.000113	0.000337	0.51	0.20	0.99	5	5	12	1	1	1	47 kDa	416
Bm1_46445	14980.m02814	vacuolar proton pump homolog - Caenorhabditis elegans, putative	24	30	30	2.64E-02	3.30E-02	3.30E-02	0.000227	0.000222	0.000193	0.55	0.53	0.43	15	14	10	1	1	1	104 kDa	908	BMAL8200.1
Bm1_51835	14992.m11149	SNAP25 fusion protein, putative	5	4	7	2.65E-02	2.12E-02	3.70E-02	0.000227	0.000142	0.000216	0.63	0.32	0.59	4	3	3	1	1	1	21 kDa	189	BMAL9168.1
Bm1_10415	13603.m00018	hypothetical protein	2	0	1	2.63E-02	0.00E+00	1.32E-02	0.000226	0.000000	0.000077	2.95	0.00	0.34	2	0	1	1	0	0.88	9 kDa	76	Bm1_10415A
Bm1_31070	14954.m01681	conserved hypothetical protein	7	4	2	2.63E-02	1.50E-02	7.52E-03	0.000226	0.000101	0.000044	1.56	0.37	0.13	4	3	1	1	0.93	1	30 kDa	266	BMAL5416.1
Bm1_50100	14990.m08149	EST embl|AI107989|AI107989 comes from the 3' UTR, putative	16	24	20	2.63E-02	3.94E-02	3.28E-02	0.000226	0.000265	0.000192	0.49	0.63	0.39	10	16	13	1	1	1	69 kDa	609
Bm1_32990	14961.m05089	Apical junction molecule protein 1, isoform d-related	28	3	24	2.63E-02	2.82E-03	2.25E-02	0.000226	0.000019	0.000131	1.50	0.05	0.54	15	3	15	1	0.93	1	130 kDa	1065	BMAL5758.1
Bm1_27850	14920.m00399	CG4686-PA-related	5	6	4	2.62E-02	3.14E-02	2.09E-02	0.000225	0.000211	0.000122	0.68	0.61	0.28	3	4	2	1	1	1	21 kDa	191	Bm1_27850A
Bm1_42905	14975.m04522	mitochondrial carrier homolog 2-related	9	24	36	2.62E-02	7.00E-02	1.05E-01	0.000225	0.000470	0.000612	0.21	0.56	0.88	6	10	13	1	1	1	39 kDa	343	BMAL7546.1
Bm1_14420	14062.m00073	UMP-CMP kinase family protein	6	15	10	2.62E-02	6.55E-02	4.37E-02	0.000225	0.000440	0.000255	0.32	0.92	0.38	5	6	6	1	1	1	26 kDa	229	Bm1_14420A
Bm1_46000	14980.m02720	Adhesion regulating molecule conserved region family protein	11	15	13	2.62E-02	3.57E-02	3.10E-02	0.000225	0.000240	0.000181	0.54	0.59	0.39	7	7	8	1	1	1	45 kDa	420
Bm1_40010	14972.m07707	NRAMP-like transporter K11G12.4, putative	13	0	2	2.62E-02	0.00E+00	4.03E-03	0.000225	0.000000	0.000024	9.57	0.00	0.10	7	0	2	1	0.69	1	56 kDa	496
Bm1_31215	14954.m01710	conserved hypothetical protein	7	18	12	2.61E-02	6.72E-02	4.48E-02	0.000224	0.000451	0.000261	0.32	0.93	0.39	7	10	8	1	1	1	32 kDa	268	BMAL5438.1
Bm1_19300	14412.m00153	Hypothetical protein	6	2	25	2.61E-02	8.70E-03	1.09E-01	0.000224	0.000058	0.000634	0.32	0.07	2.2	4	1	11	1	0.92	1	26 kDa	230	Bm1_19300A
Bm1_54945	15206.m00014	Splicing factor 3B subunit 1, putative	33	7	99	2.60E-02	5.51E-03	7.80E-02	0.000223	0.000037	0.000455	0.45	0.05	1.75	19	6	43	1	1	1	142 kDa	1270	BMAL9709.1
Bm1_09760	13501.m00079	U2 auxiliary factor 65 kDa subunit, putative	13	2	35	2.59E-02	3.98E-03	6.97E-02	0.000223	0.000027	0.000407	0.51	0.04	1.63	8	2	18	1	0.93	1	57 kDa	502	Bm1_09760A
Bm1_08535	13398.m00094	phenylalanyl (f) trna synthetase protein 1, isoform b, putative	15	8	19	2.58E-02	1.38E-02	3.27E-02	0.000222	0.000092	0.000191	0.78	0.22	0.61	11	8	9	1	1	1	66 kDa	581	Bm1_08535A
Bm1_28440	14930.m00338	hypothetical protein	3	3	3	2.59E-02	2.59E-02	2.59E-02	0.000222	0.000174	0.000151	0.68	0.47	0.38	3	3	2	1	1	1	12 kDa	116	Bm1_28440A
Bm1_22775	14641.m00155	hypothetical protein	8	1	2	2.59E-02	3.24E-03	6.47E-03	0.000222	0.000022	0.000038	3.74	0.08	0.15	5	1	2	1	0.93	1	35 kDa	309
Bm1_26290	14794.m00099	dihydrolipoyl dehydrogenase, mitochondrial precursor, putative	12	11	10	2.58E-02	2.37E-02	2.15E-02	0.000222	0.000159	0.000125	0.78	0.46	0.33	10	4	6	1	0.99	1	49 kDa	465	Bm1_26290A
Bm1_25765	14773.m00915	Hypothetical 22.6 kDa protein F46C5.8 in chromosome II, putative	5	0	5	2.58E-02	0.00E+00	2.58E-02	0.000221	0.000000	0.000150	1.47	0.00	0.68	4	0	3	1	0	1	23 kDa	194	Bm1_25765A
Bm1_47580	14990.m07635	Tropomodulin family protein	10	9	4	2.58E-02	2.32E-02	1.03E-02	0.000221	0.000156	0.000060	1.03	0.55	0.16	7	9	3	1	1	1	44 kDa	388	BMAL8404.1
Bm1_20815	14538.m00481	integrin-linked kinase, putative	12	30	25	2.57E-02	6.42E-02	5.35E-02	0.000221	0.000431	0.000312	0.30	0.81	0.48	8	11	15	1	1	1	52 kDa	467	Bm1_20815A
Bm1_54240	15135.m00171	Endonuclease/Exonuclease/phosphatase family protein	10	3	1	2.56E-02	7.67E-03	2.56E-03	0.000220	0.000052	0.000015	3.31	0.22	0.06	5	3	1	1	0.93	0.88	45 kDa	391
Bm1_38150	14972.m07327	conserved hypothetical protein	6	18	7	2.56E-02	7.69E-02	2.99E-02	0.000220	0.000516	0.000175	0.32	1.31	0.24	4	9	3	1	1	1	26 kDa	234
Bm1_52130	14992.m11209	NADH-ubiquinone oxidoreductase 75 kDa subunit, mitochondrial precursor, putative	19	32	19	2.55E-02	4.30E-02	2.55E-02	0.000219	0.000288	0.000149	0.50	0.78	0.29	11	17	10	1	1	1	82 kDa	745
Bm1_33530	14961.m05200	Conserved hypothetical protein, putative	15	4	37	2.55E-02	6.79E-03	6.28E-02	0.000219	0.000046	0.000367	0.53	0.08	1.39	12	2	19	1	0.98	1	67 kDa	589	BMAL5850.1
Bm1_47575	14990.m07634	Rab family protein 8, putative	6	5	3	2.53E-02	2.11E-02	1.27E-02	0.000218	0.000142	0.000074	1.01	0.49	0.21	3	3	3	1	1	1	27 kDa	237	BMAL8403.1
Bm1_30440	14952.m01389	Small membrane protein, putative	4	2	3	2.53E-02	1.27E-02	1.90E-02	0.000218	0.000085	0.000111	1.11	0.26	0.37	4	2	2	1	0.94	1	18 kDa	158	Bm1_30440A
Bm1_17980	14331.m00085	Arp2/3 complex component protein 1, putative	10	6	6	2.54E-02	1.52E-02	1.52E-02	0.000218	0.000102	0.000089	1.14	0.33	0.28	7	4	5	1	0.93	1	45 kDa	394	Bm1_17980A
Bm1_38630	14972.m07425	conserved hypothetical protein	4	13	3	2.53E-02	8.23E-02	1.90E-02	0.000218	0.000552	0.000111	0.33	1.68	0.14	4	4	3	1	0.98	1	20 kDa	158	BMAL6773.1
Bm1_53540	15062.m00045	NAD-dependent malic enzyme, mitochondrial precursor, putative	14	2	2	2.52E-02	3.60E-03	3.60E-03	0.000217	0.000024	0.000021	4.79	0.10	0.09	9	1	2	1	0.91	1	63 kDa	555
Bm1_19735	14455.m00021	P-glycoprotein related protein 2, putative	5	1	1	2.53E-02	5.05E-03	5.05E-03	0.000217	0.000034	0.000029	3.42	0.14	0.12	3	1	1	1	0.94	1	22 kDa	198	Bm1_19735A
Bm1_57505	15539.m00008	Protein C20orf11 homolog.-related	6	3	8	2.51E-02	1.26E-02	3.35E-02	0.000216	0.000084	0.000195	0.77	0.21	0.65	4	2	7	1	0.98	1	27 kDa	239
Bm1_54465	15161.m00140	Uso1 / p115 like vesicle tethering protein, head region containing protein	22	16	33	2.51E-02	1.82E-02	3.76E-02	0.000216	0.000122	0.000220	0.63	0.28	0.65	11	11	19	1	1	1	99 kDa	877	Bm1_54465A
Bm1_23105	14654.m00080	A-macroglobulin complement component family protein	21	65	27	2.52E-02	7.79E-02	3.24E-02	0.000216	0.000523	0.000189	0.30	1.29	0.26	13	27	19	1	1	1	94 kDa	834
Bm1_22905	14649.m00093	hypothetical protein	10	7	8	2.51E-02	1.76E-02	2.01E-02	0.000216	0.000118	0.000117	0.92	0.35	0.35	9	7	8	1	1	1	45 kDa	398	Bm1_22905A
Bm1_46370	14980.m02799	chromosome 9 open reading frame 5-related	19	13	13	2.52E-02	1.72E-02	1.72E-02	0.000216	0.000116	0.000100	1.00	0.37	0.30	11	6	6	1	1	1	85 kDa	755	BMAL8188.1
Bm1_46305	14980.m02786	Deoxynucleoside kinase family protein	11	28	13	2.50E-02	6.36E-02	2.96E-02	0.000215	0.000427	0.000172	0.36	1.10	0.27	8	15	8	1	1	1	52 kDa	440
Bm1_44810	14979.m04471	RH58203p-related	4	14	18	2.50E-02	8.75E-02	1.13E-01	0.000215	0.000587	0.000656	0.17	0.67	0.82	4	8	9	1	1	1	18 kDa	160	BMAL7905.1
Bm1_35760	14971.m02792	hnrpc-prov protein, putative	7	2	11	2.50E-02	7.14E-03	3.93E-02	0.000215	0.000048	0.000229	0.78	0.11	0.87	3	2	5	1	0.93	1	30 kDa	280	Bm1_35760A
Bm1_32650	14961.m05021	CG11577-PA-related	4	3	6	2.50E-02	1.88E-02	3.75E-02	0.000215	0.000126	0.000219	0.62	0.29	0.64	4	3	6	1	0.99	1	19 kDa	160
Bm1_45105	14979.m04530	Developmentally regulated GTP-binding protein 1, putative	8	3	7	2.50E-02	9.38E-03	2.19E-02	0.000215	0.000063	0.000128	1.13	0.18	0.46	4	3	6	1	0.92	1	36 kDa	320
Bm1_34915	14965.m00429	Mitochondrial ATPase inhibitor, IATP family protein	3	5	6	2.50E-02	4.17E-02	5.00E-02	0.000215	0.000280	0.000292	0.38	0.55	0.59	3	3	4	1	0.93	1	14 kDa	120	Bm1_34915A
Bm1_23270	14660.m00011	ARP2/3 complex 21 kDa subunit, putative	4	2	4	2.50E-02	1.25E-02	2.50E-02	0.000215	0.000084	0.000146	0.93	0.23	0.49	3	1	4	1	0.92	1	18 kDa	160
Bm1_06345	13247.m00709	High temperature-induced dauer formation protein 1, isoform b, putative	18	8	23	2.49E-02	1.11E-02	3.18E-02	0.000214	0.000074	0.000185	0.82	0.19	0.64	9	3	13	1	1	1	82 kDa	724	BMAL1100.1
Bm1_09715	13499.m00138	hypothetical protein	6	2	7	2.49E-02	8.30E-03	2.91E-02	0.000214	0.000056	0.000169	0.95	0.15	0.63	3	2	6	1	0.98	1	27 kDa	241	Bm1_09715A
Bm1_36180	14971.m02878	CG1749-PA, putative	10	4	11	2.49E-02	9.98E-03	2.74E-02	0.000214	0.000067	0.000160	0.94	0.18	0.57	7	3	8	1	0.97	1	45 kDa	401	Bm1_36180A
Bm1_41010	14973.m02600	Pyridine nucleotide-disulphide oxidoreductase family protein	17	51	23	2.50E-02	7.49E-02	3.38E-02	0.000214	0.000503	0.000197	0.31	1.22	0.27	9	23	14	1	1	1	76 kDa	681	BMAL7212.1
Bm1_22185	14612.m00130	La domain containing protein	11	4	42	2.47E-02	8.99E-03	9.44E-02	0.000212	0.000060	0.000551	0.35	0.08	2.0	6	4	19	1	0.92	1	51 kDa	445	Bm1_22185A
Bm1_11105	13673.m00035	recombinant antigen R1, identical	5	0	5	2.46E-02	0.00E+00	2.46E-02	0.000212	0.000000	0.000144	1.47	0.00	0.68	3	0	3	1	0	1	24 kDa	203	Bm1_11105A
Bm1_22820	14643.m00076	hypothetical protein	2	0	0	2.47E-02	0.00E+00	0.00E+00	0.000212	0.000000	0.000000	9999.00	0.00	0.00	2	0	0	1	0	0	10 kDa	81	Bm1_22820A
Bm1_17190	14282.m00448	trans-Golgi protein GMx33, putative	7	7	17	2.47E-02	2.47E-02	5.99E-02	0.000212	0.000165	0.000349	0.41	0.29	0.93	4	4	8	1	1	1	33 kDa	284	Bm1_17190A
Bm1_56490	15401.m00009	Talin 1, putative	14	49	24	2.45E-02	8.58E-02	4.20E-02	0.000211	0.000576	0.000245	0.26	1.26	0.31	9	17	14	1	1	1	65 kDa	571	Bm1_56490A
Bm1_12145	13818.m00238	CG8793-PA-related	3	2	7	2.46E-02	1.64E-02	5.74E-02	0.000211	0.000110	0.000335	0.48	0.20	1.04	2	1	2	1	0.92	0.99	13 kDa	122	Bm1_12145A
Bm1_29435	14944.m00553	Hypothetical protein	5	2	0	2.45E-02	9.80E-03	0.00E+00	0.000211	0.000066	0.000000	3.20	0.31	0.00	3	2	0	1	0.94	0	23 kDa	204	Bm1_29435A
Bm1_32865	14961.m05064	60S ribosomal protein L35, putative	3	2	4	2.44E-02	1.63E-02	3.25E-02	0.000210	0.000109	0.000190	0.70	0.27	0.60	3	1	3	1	0.91	1	14 kDa	123
Bm1_45245	14979.m04558	GH15213p-related	12	11	18	2.44E-02	2.24E-02	3.67E-02	0.000210	0.000150	0.000214	0.58	0.35	0.59	11	8	13	1	1	1	55 kDa	491	BMAL7979.1
Bm1_55030	15215.m00045	hypothetical protein	5	15	7	2.44E-02	7.32E-02	3.42E-02	0.000210	0.000491	0.000199	0.30	1.20	0.28	4	12	6	1	1	1	22 kDa	205	Bm1_55030A
Bm1_56100	15340.m00029	splicing factor U2AF35, putative	6	1	16	2.43E-02	4.05E-03	6.48E-02	0.000209	0.000027	0.000378	0.52	0.05	1.60	3	1	7	1	0.94	1	28 kDa	247	Bm1_56100A
Bm1_02865	12750.m00012	hypothetical protein	3	3	3	2.42E-02	2.42E-02	2.42E-02	0.000208	0.000162	0.000141	0.68	0.47	0.38	2	3	2	1	0.92	1	14 kDa	124	Bm1_02865A
Bm1_19675	14450.m00177	Serine/threonine protein phosphatase F56C9.1 in chromosomeIII, putative	8	8	17	2.42E-02	2.42E-02	5.14E-02	0.000208	0.000162	0.000300	0.45	0.32	0.81	3	5	7	1	1	1	38 kDa	331	Bm1_19675A
Bm1_42470	14975.m04436	hypothetical protein	8	16	8	2.42E-02	4.83E-02	2.42E-02	0.000208	0.000325	0.000141	0.45	0.93	0.27	7	11	7	1	1	1	38 kDa	331
Bm1_37935	14972.m07282	vinculin, putative	24	63	65	2.42E-02	6.35E-02	6.55E-02	0.000208	0.000426	0.000382	0.26	0.72	0.60	15	31	34	1	1	1	110 kDa	992
deleted	14947.m01131	NO NAME 374	9	1	0	2.41E-02	2.67E-03	0.00E+00	0.000207	0.000018	0.000000	11.52	0.09	0.00	4	1	0	1	0.94	0.99	42 kDa	374
Bm1_21910	14602.m00122	hypothetical protein	4	0	1	2.41E-02	0.00E+00	6.02E-03	0.000207	0.000000	0.000035	5.89	0.00	0.17	4	0	1	1	0.83	0.98	19 kDa	166
Bm1_18185	14354.m00021	5'-AMP-activated protein kinase, beta subunit, complex-interacting region containing protein	7	8	6	2.41E-02	2.75E-02	2.06E-02	0.000207	0.000185	0.000120	0.68	0.56	0.31	3	8	5	1	1	1	32 kDa	291	Bm1_18185A
Bm1_39790	14972.m07663	conserved hypothetical protein	13	43	36	2.41E-02	7.96E-02	6.67E-02	0.000207	0.000535	0.000389	0.22	0.90	0.52	8	16	14	1	1	1	61 kDa	540
Bm1_36295	14972.m06948	Resistance to inhibitors of cholinesterase protein 3-related	5	2	11	2.40E-02	9.62E-03	5.29E-02	0.000207	0.000065	0.000309	0.55	0.13	1.14	3	2	3	1	0.92	1	24 kDa	208
Bm1_52435	14992.m11272	putative Sec23 protein	19	7	27	2.40E-02	8.84E-03	3.41E-02	0.000206	0.000059	0.000199	0.80	0.15	0.75	10	6	14	1	1	1	88 kDa	792
Bm1_51640	14992.m11109	Proteasome A-type and B-type family protein	5	9	10	2.39E-02	4.31E-02	4.79E-02	0.000206	0.000289	0.000279	0.36	0.60	0.56	4	7	5	1	1	1	23 kDa	209
Bm1_30575	14954.m01579	Major Facilitator Superfamily protein	14	4	7	2.40E-02	6.85E-03	1.20E-02	0.000206	0.000046	0.000070	1.78	0.17	0.28	9	4	5	1	1	1	64 kDa	584	BMAL5329.1
Bm1_25455	14765.m00800	Gamma-glutamyltranspeptidase family protein	15	55	11	2.40E-02	8.80E-02	1.76E-02	0.000206	0.000591	0.000103	0.30	1.91	0.13	8	15	5	1	1	1	69 kDa	625	Bm1_25455A
Bm1_18970	14389.m00203	ANTH domain containing protein	23	9	15	2.39E-02	9.37E-03	1.56E-02	0.000206	0.000063	0.000091	1.34	0.21	0.34	14	7	10	1	1	1	109 kDa	961	Bm1_18970A
Bm1_33315	14961.m05156	hypothetical protein	4	1	2	2.40E-02	5.99E-03	1.20E-02	0.000206	0.000040	0.000070	1.87	0.15	0.28	3	1	1	1	0.93	0.88	19 kDa	167	BMAL5813.1
Bm1_16030	14230.m00220	GPI-anchor transamidase, putative	8	2	4	2.40E-02	5.99E-03	1.20E-02	0.000206	0.000040	0.000070	1.87	0.15	0.28	5	2	3	1	0.93	1	38 kDa	334	Bm1_16030A
Bm1_47265	14982.m02226	Polypeptide N-acetylgalactosaminyltransferase 3, putative	14	3	12	2.40E-02	5.14E-03	2.06E-02	0.000206	0.000034	0.000120	1.33	0.11	0.50	6	2	7	1	0.93	1	67 kDa	584	Bm1_47265A
Bm1_46575	14980.m02839	Ras-related protein Rab-35, putative	5	6	14	2.39E-02	2.87E-02	6.70E-02	0.000206	0.000193	0.000391	0.35	0.32	0.98	3	3	6	1	1	1	24 kDa	209	BMAL8219.1
Bm1_49630	14990.m08053	60S acidic ribosomal protein P2, putative	3	1	9	2.40E-02	8.00E-03	7.20E-02	0.000206	0.000054	0.000420	0.44	0.09	1.62	2	1	5	1	0.93	1	13 kDa	125
Bm1_28320	14929.m00389	elongation factor 1-beta/1-delta, putative	5	9	7	2.39E-02	4.31E-02	3.35E-02	0.000206	0.000289	0.000195	0.42	0.72	0.40	3	5	3	1	0.93	1	23 kDa	209	Bm1_28320A
Bm1_17285	14284.m00382	conserved hypothetical protein	3	0	0	2.38E-02	0.00E+00	0.00E+00	0.000205	0.000000	0.000000	9999.00	0.00	0.00	3	0	0	1	0.82	0.99	15 kDa	126	Bm1_17285A
Bm1_10990	13662.m00129	Hypothetical 90.8 kDa protein T05H10.7 in chromosome II, putative	13	6	13	2.39E-02	1.10E-02	2.39E-02	0.000205	0.000074	0.000139	0.96	0.21	0.50	8	5	8	1	0.98	1	62 kDa	545	Bm1_10990A
Bm1_52440	14992.m11273	40S ribosomal protein S25, putative	3	1	5	2.38E-02	7.94E-03	3.97E-02	0.000205	0.000053	0.000232	0.72	0.12	0.90	3	1	3	1	0.92	1	14 kDa	126
Bm1_11550	13736.m00399	hypothetical protein	9	1	17	2.38E-02	2.64E-03	4.49E-02	0.000204	0.000018	0.000262	0.73	0.04	1.18	7	1	4	1	0.94	1	44 kDa	379	Bm1_11550A
Bm1_09230	13460.m00195	S-adenosylmethionine synthetase, putative	10	4	10	2.36E-02	9.43E-03	2.36E-02	0.000203	0.000063	0.000138	1.01	0.19	0.52	6	4	7	1	0.99	1	47 kDa	424	Bm1_09230A
Bm1_13600	14015.m00090	major sperm protein 2 , putative cytoskeletal MSP	3	5	3	2.36E-02	3.94E-02	2.36E-02	0.000203	0.000264	0.000138	0.50	0.78	0.30	1	1	2	0.5	0.93	1	14 kDa	127	Bm1_13600A
Bm1_11005	13662.m00132	MGC84665 protein-related	4	1	1	2.37E-02	5.92E-03	5.92E-03	0.000203	0.000040	0.000035	2.74	0.17	0.14	2	1	1	1	0.93	0.88	20 kDa	169
Bm1_56860	15450.m00008	Hypothetical 60.2 kDa protein T27F2.1 in chromosome V, putative	11	0	19	2.36E-02	0.00E+00	4.08E-02	0.000203	0.000000	0.000238	0.85	0.00	1.17	4	0	13	1	0.88	1	53 kDa	466
Bm1_41280	14973.m02649	uncharacterized hypothalamus protein HTMP, putative	7	0	3	2.37E-02	0.00E+00	1.01E-02	0.000203	0.000000	0.000059	3.44	0.00	0.29	3	0	2	1	0.51	1	32 kDa	296	Bm1_41280A
Bm1_25770	14773.m00916	Hypothetical protein-conserved	13	7	13	2.36E-02	1.27E-02	2.36E-02	0.000203	0.000085	0.000138	0.91	0.25	0.48	9	5	11	1	1	1	64 kDa	550	Bm1_25770A
Bm1_39730	14972.m07650	Transmembrane 9 superfamily protein member 3 precursor, putative	13	2	17	2.35E-02	3.62E-03	3.07E-02	0.000202	0.000024	0.000179	0.99	0.06	0.79	6	2	8	1	0.93	1	64 kDa	553	BMAL6969.1
Bm1_55550	15274.m00010	kettin, putative	31	262	33	2.35E-02	1.99E-01	2.50E-02	0.000202	0.001333	0.000146	0.14	3.83	0.10	13	64	19	1	1	1	147 kDa	1319	Bm1_55550A
Bm1_02560	12701.m00056	Sodium/calcium exchanger protein	8	2	2	2.34E-02	5.85E-03	5.85E-03	0.000201	0.000039	0.000034	2.74	0.17	0.14	2	2	2	1	0.99	1	38 kDa	342	Bm1_02560A
Bm1_19865	14467.m00094	hypothetical protein	4	0	1	2.34E-02	0.00E+00	5.85E-03	0.000201	0.000000	0.000034	5.89	0.00	0.17	3	0	1	1	0	1	19 kDa	171
Bm1_44745	14979.m04458	26S proteasome non-ATPase regulatory subunit Nin1/mts3 family protein	6	5	10	2.34E-02	1.95E-02	3.91E-02	0.000201	0.000131	0.000228	0.56	0.31	0.69	5	2	7	1	1	1	30 kDa	256	BMAL7894.1
Bm1_52990	14992.m11389	Roadblock/LC7 domain containing protein	3	0	2	2.34E-02	0.00E+00	1.56E-02	0.000201	0.000000	0.000091	2.21	0.00	0.45	3	0	2	1	0.32	1	14 kDa	128	BMAL9367.1
Bm1_46745	14981.m02388	cyclophilin-type peptidyl-prolyl cis-trans isomerase-3, Bmcyp-3, putative	4	4	4	2.34E-02	2.34E-02	2.34E-02	0.000201	0.000157	0.000136	0.68	0.47	0.38	4	3	3	1	0.98	1	19 kDa	171	Bm1_46745A
Bm1_42675	14975.m04477	Alpha amylase, catalytic domain containing protein	13	27	36	2.34E-02	4.87E-02	6.49E-02	0.000201	0.000327	0.000378	0.29	0.56	0.72	7	9	12	1	1	1	63 kDa	555
Bm1_21685	14593.m00153	histidyl-tRNA synthetase, putative	6	1	12	2.34E-02	3.89E-03	4.67E-02	0.000201	0.000026	0.000272	0.67	0.06	1.20	3	1	5	1	0.93	1	30 kDa	257	Bm1_21685A
Bm1_50815	14992.m10938	hypothetical protein	13	1	44	2.33E-02	1.79E-03	7.87E-02	0.000200	0.000012	0.000459	0.42	0.02	2.2	8	1	23	1	0.94	1	65 kDa	559
Bm1_38585	14972.m07416	probable transport protein Sec61 alpha subunit, putative	11	7	26	2.33E-02	1.48E-02	5.50E-02	0.000200	0.000099	0.000321	0.48	0.19	1.07	6	5	11	1	1	1	52 kDa	473
Bm1_02045	12628.m00036	cysteine-rich protein 1, putative	2	1	2	2.33E-02	1.16E-02	2.33E-02	0.000200	0.000078	0.000136	0.93	0.23	0.49	2	1	2	1	0.91	0.99	9 kDa	86	Bm1_02045A
Bm1_57385	15520.m00033	IBR domain containing protein	8	4	1	2.33E-02	1.17E-02	2.92E-03	0.000200	0.000078	0.000017	2.10	0.36	0.06	6	3	1	1	0.99	1	39 kDa	343
Bm1_20630	14529.m00199	ubiquitin C-terminal hydrolase UCH-L5, putative	7	11	19	2.33E-02	3.65E-02	6.31E-02	0.000200	0.000245	0.000368	0.33	0.43	0.83	7	8	10	1	1	1	34 kDa	301
Bm1_47310	14982.m02235	acetyl-Coenzyme A synthetase 2, putative	16	21	20	2.33E-02	3.06E-02	2.92E-02	0.000200	0.000206	0.000170	0.53	0.55	0.42	12	10	11	1	1	1	76 kDa	686	Bm1_47310A
Bm1_44715	14979.m04452	Coronin-like protein, putative	14	29	13	2.33E-02	4.83E-02	2.16E-02	0.000200	0.000324	0.000126	0.44	0.99	0.24	10	14	11	1	1	1	68 kDa	601	BMAL7889.1
Bm1_44640	14979.m04435	Mospd2 protein, putative	13	1	1	2.33E-02	1.79E-03	1.79E-03	0.000200	0.000012	0.000010	8.90	0.06	0.05	8	1	1	1	0.95	0.88	64 kDa	558
Bm1_47280	14982.m02229	WD-repeat protein WDC146.-related	7	1	11	2.33E-02	3.33E-03	3.67E-02	0.000200	0.000022	0.000214	0.85	0.05	0.96	5	1	7	1	0.99	1	32 kDa	300	Bm1_47280A
Bm1_48645	14990.m07852	Probable NADH-ubiquinone oxidoreductase 20 kDa subunit, mitochondrialprecursor , putative	5	10	5	2.32E-02	4.63E-02	2.32E-02	0.000199	0.000311	0.000135	0.45	0.93	0.27	4	7	3	1	1	1	24 kDa	216	BMAL8600.1
Bm1_18975	14389.m00204	conserved hypothetical protein	7	9	11	2.32E-02	2.98E-02	3.64E-02	0.000199	0.000200	0.000213	0.48	0.49	0.53	7	8	9	1	1	1	33 kDa	302	Bm1_18975A
Bm1_28430	14930.m00336	PWWP domain containing protein	14	0	40	2.32E-02	0.00E+00	6.62E-02	0.000199	0.000000	0.000386	0.52	0.00	1.94	10	0	19	1	0.86	1	68 kDa	604
Bm1_03800	12897.m00018	hypothetical protein	11	88	5	2.32E-02	1.86E-01	1.06E-02	0.000199	0.001246	0.000062	0.15	4.78	0.04	9	27	3	1	1	1	54 kDa	474	BMAL649.1
Bm1_27955	14920.m00420	EF-1 guanine nucleotide exchange domain containing protein	13	4	18	2.31E-02	7.12E-03	3.20E-02	0.000199	0.000048	0.000187	0.85	0.12	0.76	8	3	11	1	0.99	1	64 kDa	562	Bm1_27955A
Bm1_41935	14974.m00852	hypothetical protein	5	1	8	2.30E-02	4.61E-03	3.69E-02	0.000198	0.000031	0.000215	0.80	0.07	0.94	4	1	6	1	1	1	25 kDa	217
Bm1_28885	14936.m00266	Arsenite-resistance protein 2 containing protein	13	0	39	2.30E-02	0.00E+00	6.90E-02	0.000198	0.000000	0.000403	0.49	0.00	2.0	10	0	18	1	0	1	64 kDa	565	Bm1_28885A
Bm1_38360	14972.m07371	major facilitator superfamily protein	13	2	7	2.30E-02	3.54E-03	1.24E-02	0.000198	0.000024	0.000072	2.06	0.09	0.33	4	2	5	1	0.91	1	64 kDa	565
Bm1_13260	13973.m00022	intermediate filament protein Ov71 (fragment), putative	3	1	0	2.31E-02	7.69E-03	0.00E+00	0.000198	0.000052	0.000000	3.84	0.26	0.00	2	1	0	1	0.93	0	15 kDa	130	Bm1_13260A
Bm1_02805	12744.m00070	conserved hypothetical protein	8	16	15	2.31E-02	4.61E-02	4.32E-02	0.000198	0.000310	0.000252	0.35	0.69	0.50	6	8	10	1	1	1	40 kDa	347	Bm1_02805A
Bm1_34095	14961.m05316	hypothetical protein	3	0	0	2.29E-02	0.00E+00	0.00E+00	0.000197	0.000000	0.000000	9999.00	0.00	0.00	3	0	0	1	0	0	16 kDa	131
Bm1_49060	14990.m07936	putative anaphase promoting complex subunit 11	3	0	2	2.29E-02	0.00E+00	1.53E-02	0.000197	0.000000	0.000089	2.21	0.00	0.45	1	0	2	0.5	0	1	15 kDa	131	BMAL8672.1
Bm1_21040	14554.m00230	Hypothetical thiol protease C06G4.2 in chromosome III.-related	5	5	5	2.28E-02	2.28E-02	2.28E-02	0.000196	0.000153	0.000133	0.68	0.47	0.38	2	2	2	1	0.91	1	22 kDa	219	Bm1_21040A
Bm1_54455	15161.m00137	ADP-ribosylation factor 6, putative	4	2	4	2.29E-02	1.14E-02	2.29E-02	0.000196	0.000077	0.000133	0.93	0.23	0.49	3	1	2	1	0.92	1	20 kDa	175
Bm1_37040	14972.m07101	ATP:guanido phosphotransferase, C-terminal catalytic domain containing protein	9	22	6	2.28E-02	5.57E-02	1.52E-02	0.000196	0.000374	0.000089	0.42	1.32	0.16	7	12	4	1	1	1	44 kDa	395
Bm1_40095	14972.m07724	conserved hypothetical protein	11	5	22	2.27E-02	1.03E-02	4.54E-02	0.000195	0.000069	0.000265	0.58	0.15	1.00	5	3	12	1	0.93	1	54 kDa	485	BMAL7032.1
Bm1_21170	14563.m00109	WD domain containing protein	18	10	21	2.27E-02	1.26E-02	2.65E-02	0.000195	0.000085	0.000155	0.82	0.24	0.55	12	6	12	1	0.99	1	88 kDa	793	Bm1_21170A
Bm1_54365	15150.m00064	RNA polymerase Rpb7, N-terminal domain containing protein	5	3	10	2.27E-02	1.36E-02	4.55E-02	0.000195	0.000092	0.000265	0.55	0.20	0.92	4	3	6	1	0.94	1	25 kDa	220	Bm1_54365A
Bm1_55795	15304.m00119	Probable NADH-ubiquinone oxidoreductase B18 subunit, putative	3	4	3	2.27E-02	3.03E-02	2.27E-02	0.000195	0.000203	0.000133	0.58	0.62	0.33	2	2	2	1	0.93	0.99	16 kDa	132
Bm1_22805	14643.m00073	Hypothetical protein	1	2	6	2.27E-02	4.55E-02	1.36E-01	0.000195	0.000305	0.000796	0.18	0.31	1.59	1	2	2	0.5	0.93	0.99	5 kDa	44
Bm1_18450	14364.m00211	SH3 domain containing protein	6	5	3	2.26E-02	1.89E-02	1.13E-02	0.000195	0.000127	0.000066	1.01	0.49	0.21	5	4	3	1	0.93	1	29 kDa	265	Bm1_18450A
Bm1_06585	13258.m00173	hypotetical protein, conserved	8	4	0	2.27E-02	1.14E-02	0.00E+00	0.000195	0.000076	0.000000	2.56	0.39	0.00	3	4	0	1	0.98	0	40 kDa	352	Bm1_06585A
Bm1_16245	14237.m00398	symbol-related	5	9	7	2.25E-02	4.05E-02	3.15E-02	0.000194	0.000272	0.000184	0.42	0.72	0.40	5	5	4	1	1	1	26 kDa	222	Bm1_16245A
Bm1_04205	12950.m00042	Delta-1-pyrroline-5-carboxylate dehydrogenase, mitochondrial precursor, putative	11	9	25	2.25E-02	1.84E-02	5.12E-02	0.000194	0.000124	0.000299	0.46	0.25	0.94	9	7	12	1	1	1	54 kDa	488	Bm1_04205A
Bm1_32150	14961.m04922	photoreceptor-specific nuclear receptor, putative	11	4	4	2.26E-02	8.23E-03	8.23E-03	0.000194	0.000055	0.000048	1.88	0.23	0.19	3	1	2	1	0.93	1	54 kDa	486
Bm1_31960	14959.m00548	GH25683p, putative	4	3	6	2.26E-02	1.70E-02	3.39E-02	0.000194	0.000114	0.000198	0.62	0.29	0.64	2	2	4	1	0.93	1	20 kDa	177	Bm1_31960A
Bm1_27525	14916.m00497	importin beta family protein 5, putative	22	6	52	2.24E-02	6.12E-03	5.30E-02	0.000193	0.000041	0.000309	0.55	0.08	1.32	10	5	25	1	1	1	111 kDa	981	BMAL4793.1
Bm1_04840	13066.m00244	KH domain containing protein	13	4	15	2.25E-02	6.91E-03	2.59E-02	0.000193	0.000046	0.000151	0.98	0.13	0.63	4	3	7	1	0.93	1	61 kDa	579	Bm1_04840A
Bm1_57235	15503.m00022	hypothetical protein	2	0	1	2.25E-02	0.00E+00	1.12E-02	0.000193	0.000000	0.000066	2.95	0.00	0.34	2	0	1	1	0	0.96	9 kDa	89
Bm1_01430	12575.m00210	Protein kinase domain containing protein	7	0	19	2.24E-02	0.00E+00	6.09E-02	0.000193	0.000000	0.000355	0.54	0.00	1.84	5	0	11	1	0	1	36 kDa	312	Bm1_01430A
Bm1_14070	14050.m00016	conserved hypothetical protein	6	1	6	2.23E-02	3.72E-03	2.23E-02	0.000192	0.000025	0.000130	1.24	0.08	0.60	5	1	5	1	0.99	1	31 kDa	269
Bm1_15980	14227.m00028	guanine nucleotide-binding protein G(o), alpha subunit, putative	3	6	4	2.24E-02	4.48E-02	2.99E-02	0.000192	0.000301	0.000174	0.41	0.82	0.35	2	4	3	1	1	1	16 kDa	134
Bm1_30220	14950.m01860	ARP2/3 complex 34 kDa subunit, putative	7	10	16	2.24E-02	3.20E-02	5.11E-02	0.000192	0.000214	0.000298	0.37	0.44	0.73	5	9	9	1	1	1	36 kDa	313	BMAL5263.1
Bm1_22180	14612.m00129	Peptidase family M48 containing protein	10	5	12	2.22E-02	1.11E-02	2.67E-02	0.000191	0.000075	0.000156	0.83	0.22	0.59	6	5	7	1	0.98	1	53 kDa	450	Bm1_22180A
Bm1_41435	14973.m02680	CG7507-PA, putative	88	147	110	2.23E-02	3.72E-02	2.78E-02	0.000191	0.000250	0.000162	0.46	0.71	0.37	55	91	70	1	1	1	452 kDa	3954	Bm1_41435A
Bm1_45455	14979.m04607	prolyl 4-hydroxylase, putative	12	38	53	2.22E-02	7.02E-02	9.80E-02	0.000191	0.000472	0.000572	0.18	0.62	0.86	6	17	24	1	1	1	62 kDa	541	BMAL8020.1
Bm1_30935	14954.m01654	hypothetical protein	2	0	1	2.22E-02	0.00E+00	1.11E-02	0.000191	0.000000	0.000065	2.95	0.00	0.34	2	0	1	1	0	1	10 kDa	90
Bm1_46150	14980.m02751	ubiquinol-cytochrome c reductase, iron-sulfur subunit family protein	6	33	9	2.21E-02	1.21E-01	3.31E-02	0.000190	0.000814	0.000193	0.19	2.13	0.19	4	10	6	1	1	1	30 kDa	272	BMAL8144.1
Bm1_44720	14979.m04453	Nucleolar protein K01G5.5, putative	10	4	21	2.21E-02	8.85E-03	4.65E-02	0.000190	0.000059	0.000271	0.58	0.13	1.09	6	4	11	1	0.99	1	51 kDa	452	BMAL7890.1
Bm1_33705	14961.m05237	Endophilin-related protein protein 1, isoform b, putative	6	6	6	2.21E-02	2.21E-02	2.21E-02	0.000190	0.000148	0.000129	0.68	0.47	0.38	4	4	4	1	0.98	1	31 kDa	272	BMAL5882.1
Bm1_25100	14745.m00041	Cytochrome c oxidase subunit VIa family protein	3	5	5	2.21E-02	3.68E-02	3.68E-02	0.000190	0.000247	0.000215	0.41	0.61	0.49	3	2	3	1	1	1	16 kDa	136	Bm1_25100A
Bm1_31190	14954.m01705	emp24/gp25L/p24 family protein	4	4	2	2.20E-02	2.20E-02	1.10E-02	0.000189	0.000148	0.000064	0.89	0.58	0.19	3	3	2	1	0.93	1	21 kDa	182
Bm1_45495	14979.m04617	DNA-directed RNA polymerase II second largest subunit, putative	26	7	33	2.19E-02	5.91E-03	2.79E-02	0.000189	0.000040	0.000162	0.93	0.11	0.71	13	6	20	1	1	1	135 kDa	1185
Bm1_17150	14282.m00440	hypothetical protein, conserved	50	87	95	2.21E-02	3.84E-02	4.19E-02	0.000189	0.000258	0.000244	0.38	0.59	0.55	32	49	56	1	1	1	258 kDa	2268	Bm1_17150A
Bm1_06090	13229.m00018	MAS20 protein import receptor containing protein	4	1	2	2.20E-02	5.50E-03	1.10E-02	0.000189	0.000037	0.000064	1.87	0.15	0.28	1	1	2	0.5	0.91	0.99	20 kDa	182	Bm1_06090A
Bm1_26545	14824.m00122	C15orf24 protein-related	5	3	6	2.20E-02	1.32E-02	2.64E-02	0.000189	0.000089	0.000154	0.78	0.26	0.55	3	3	5	1	0.93	1	26 kDa	227	Bm1_26545A
Bm1_19890	14469.m00105	Phosphoribosyl transferase domain containing protein	5	17	13	2.19E-02	7.46E-02	5.70E-02	0.000188	0.000501	0.000333	0.23	0.96	0.48	2	6	4	1	1	1	26 kDa	228	Bm1_19890A
Bm1_27000	14873.m00237	arginyl aa-tRNA synthetase protein 1, isoform b, putative	16	9	30	2.19E-02	1.23E-02	4.10E-02	0.000188	0.000083	0.000239	0.58	0.19	0.88	11	6	19	1	1	1	83 kDa	732	Bm1_27000A
Bm1_01890	12613.m00116	Surp module family protein	18	0	44	2.19E-02	0.00E+00	5.36E-02	0.000188	0.000000	0.000313	0.60	0.00	1.66	11	0	19	1	0.53	1	91 kDa	821	Bm1_01890A
Bm1_03920	12902.m00232	Cytochrome c oxidase subunit IV family protein	4	13	6	2.16E-02	7.03E-02	3.24E-02	0.000186	0.000472	0.000189	0.28	1.26	0.29	2	6	4	1	1	1	22 kDa	185	Bm1_03920A
Bm1_21695	14593.m00155	hypothetical protein	10	1	23	2.17E-02	2.17E-03	4.99E-02	0.000186	0.000015	0.000291	0.61	0.03	1.45	4	1	11	1	0.93	1	52 kDa	461	Bm1_21695A
Bm1_44010	14977.m05051	hypothetical protein	4	1	1	2.16E-02	5.41E-03	5.41E-03	0.000186	0.000036	0.000032	2.74	0.17	0.14	2	1	1	1	0.92	0.88	21 kDa	185
Bm1_43590	14977.m04965	Conserved hypothetical protein, putative	8	1	20	2.16E-02	2.70E-03	5.41E-02	0.000186	0.000018	0.000315	0.56	0.04	1.55	3	1	8	1	0.92	1	41 kDa	370	BMAL7683.1
Bm1_12405	13847.m00045	Hypothetical protein	7	4	12	2.16E-02	1.24E-02	3.70E-02	0.000186	0.000083	0.000216	0.62	0.21	0.80	5	4	8	1	1	1	36 kDa	324	Bm1_12405A
Bm1_17945	14330.m00198	ribonucleoside-diphosphate reductase large chain, putative	23	5	47	2.17E-02	4.71E-03	4.43E-02	0.000186	0.000032	0.000258	0.64	0.07	1.19	12	4	24	1	1	1	121 kDa	1061	Bm1_17945A
Bm1_04875	13068.m00023	hypothetical protein	2	0	1	2.15E-02	0.00E+00	1.08E-02	0.000185	0.000000	0.000063	2.95	0.00	0.34	2	0	1	1	0	0.88	10 kDa	93	Bm1_04875A
Bm1_31610	14956.m00503	Dynamin central region family protein	16	16	45	2.16E-02	2.16E-02	6.07E-02	0.000185	0.000145	0.000354	0.37	0.27	1.07	9	12	18	1	1	1	83 kDa	742	Bm1_31610A
Bm1_28000	14920.m00429	Will die slowly protein, putative	7	1	12	2.15E-02	3.07E-03	3.68E-02	0.000185	0.000021	0.000215	0.78	0.05	1.05	3	1	8	1	0.93	1	35 kDa	326	Bm1_28000A
Bm1_24925	14731.m01009	MGC68616 protein, putative	13	12	19	2.15E-02	1.98E-02	3.14E-02	0.000185	0.000133	0.000183	0.58	0.36	0.58	9	8	13	1	1	1	69 kDa	605
Bm1_50865	14992.m10948	Protein KIAA0174.-related	8	6	13	2.15E-02	1.61E-02	3.50E-02	0.000185	0.000108	0.000204	0.59	0.28	0.70	5	6	8	1	1	1	41 kDa	372
Bm1_26985	14873.m00234	hypothetical protein	7	9	2	2.15E-02	2.76E-02	6.14E-03	0.000185	0.000185	0.000036	0.83	0.84	0.10	3	5	1	1	1	1	38 kDa	326	Bm1_26985A
Bm1_46935	14981.m02424	FAM18-like protein CG5021.-related	4	1	9	2.14E-02	5.35E-03	4.81E-02	0.000184	0.000036	0.000281	0.58	0.08	1.28	2	1	4	1	0.89	1	22 kDa	187
Bm1_56370	15380.m00008	Hypothetical WD-repeats containing protein YFR021w.-related	4	0	7	2.14E-02	0.00E+00	3.74E-02	0.000184	0.000000	0.000218	0.84	0.00	1.19	3	0	6	1	0	1	21 kDa	187	Bm1_56370A
Bm1_51650	14992.m11111	Peptidase family M1 containing protein	23	284	15	2.14E-02	2.65E-01	1.40E-02	0.000184	0.001777	0.000082	0.10	6.69	0.04	16	47	14	1	1	1	125 kDa	1073	BMAL9140.1
Bm1_40265	14972.m07759	Mannosyl oligosaccharide glucosidase family protein	17	17	25	2.14E-02	2.14E-02	3.15E-02	0.000184	0.000144	0.000183	0.56	0.39	0.56	10	12	17	1	1	1	91 kDa	795	BMAL7067.1
Bm1_40995	14973.m02598	conserved hypothetical protein	5	3	4	2.14E-02	1.28E-02	1.71E-02	0.000184	0.000086	0.000100	0.99	0.30	0.37	5	3	2	1	0.94	1	26 kDa	234	Bm1_40995A
	14992.m10974		19	110	77	2.14E-02	1.24E-01	8.65E-02	0.000183	0.000830	0.000505	0.14	1.21	0.50	9	28	26	1	1	1	107 kDa	890	BMAL9025.1
Bm1_45200	14979.m04549	High mobility group protein 1.2, putative	5	1	13	2.13E-02	4.26E-03	5.53E-02	0.000183	0.000029	0.000323	0.52	0.06	1.53	5	1	5	1	0.91	1	27 kDa	235
Bm1_46025	14980.m02725	Hypothetical 26.6 kDa protein T19C3.4 in chromosome III, putative	5	4	9	2.13E-02	1.70E-02	3.83E-02	0.000183	0.000114	0.000223	0.54	0.28	0.75	4	3	5	1	1	1	28 kDa	235	BMAL8120.1
Bm1_11985	13796.m00040	eukaryotic translation initiation factor 3 subunit 6, putative	9	5	19	2.12E-02	1.18E-02	4.48E-02	0.000182	0.000079	0.000261	0.54	0.18	1.00	7	5	11	1	1	1	50 kDa	424	Bm1_11985A
Bm1_23335	14667.m00128	hypothetical protein	6	3	4	2.12E-02	1.06E-02	1.41E-02	0.000182	0.000071	0.000082	1.19	0.27	0.33	2	1	3	1	0.93	1	33 kDa	283
Bm1_28920	14937.m00485	Ubqln2 protein, putative	4	3	10	2.12E-02	1.59E-02	5.29E-02	0.000182	0.000107	0.000309	0.44	0.22	1.07	2	1	5	1	0.93	1	20 kDa	189	Bm1_28920A
Bm1_02880	12753.m00022	conserved hypothetical protein	3	0	1	2.11E-02	0.00E+00	7.04E-03	0.000182	0.000000	0.000041	4.42	0.00	0.23	3	0	1	1	0	0.99	14 kDa	142	Bm1_02880A
Bm1_25145	14747.m00206	NADH-ubiquinone oxidoreductase 49 kDa subunit, mitochondrial, putative	10	22	17	2.12E-02	4.67E-02	3.61E-02	0.000182	0.000314	0.000211	0.35	0.80	0.42	6	9	9	1	1	1	54 kDa	471	Bm1_25145A
Bm1_57075	15477.m00016	RNA-binding protein lark, putative	6	0	10	2.12E-02	0.00E+00	3.53E-02	0.000182	0.000000	0.000206	0.88	0.00	1.13	3	0	5	1	0	1	31 kDa	283	Bm1_57075A
Bm1_39520	14972.m07607	DnaJ domain containing protein	5	8	10	2.12E-02	3.39E-02	4.24E-02	0.000182	0.000228	0.000247	0.38	0.53	0.60	4	5	8	1	0.99	1	26 kDa	236
Bm1_19905	14469.m00108	Peroxisomal farnesylated protein.-related	3	0	3	2.11E-02	0.00E+00	2.11E-02	0.000182	0.000000	0.000123	1.47	0.00	0.68	2	0	1	1	0	0.99	16 kDa	142	Bm1_19905A
Bm1_16950	14271.m00284	hypothetical protein	7	5	5	2.10E-02	1.50E-02	1.50E-02	0.000181	0.000101	0.000088	0.96	0.38	0.31	4	5	3	1	0.99	1	38 kDa	333
Bm1_09370	13466.m00197	hypothetical protein	8	2	7	2.11E-02	5.28E-03	1.85E-02	0.000181	0.000035	0.000108	1.27	0.12	0.50	6	2	4	1	0.93	1	42 kDa	379	Bm1_09370A
Bm1_23555	14677.m00168	UcrQ family protein	2	4	5	2.11E-02	4.21E-02	5.26E-02	0.000181	0.000283	0.000307	0.31	0.58	0.66	1	3	3	0.99	0.93	1	11 kDa	95	Bm1_23555A
Bm1_41845	14974.m00834	Copper type II ascorbate-dependent monooxygenase, C-terminal domain containing protein	17	13	27	2.10E-02	1.61E-02	3.34E-02	0.000181	0.000108	0.000195	0.60	0.29	0.68	12	12	17	1	1	1	91 kDa	808	Bm1_41845A
Bm1_31720	14956.m00525	hypothetical protein	6	2	28	2.11E-02	7.02E-03	9.83E-02	0.000181	0.000047	0.000573	0.29	0.06	2.5	5	2	13	1	0.94	1	31 kDa	285	Bm1_31720A
Bm1_05740	13185.m00099	Vinculin family protein	19	2	34	2.10E-02	2.21E-03	3.76E-02	0.000181	0.000015	0.000219	0.77	0.04	1.12	10	2	17	1	1	1	102 kDa	904	Bm1_05740A
Bm1_55025	15215.m00044	conserved hypothetical protein	6	2	1	2.09E-02	6.97E-03	3.48E-03	0.000180	0.000047	0.000020	2.68	0.23	0.09	6	2	1	1	0.93	0.99	33 kDa	287
Bm1_51225	14992.m11018	glutaredoxin-related protein	8	4	4	2.09E-02	1.05E-02	1.05E-02	0.000180	0.000070	0.000061	1.37	0.29	0.24	6	4	4	1	0.94	1	44 kDa	382
Bm1_11890	13788.m00140	hypothetical protein	8	5	9	2.09E-02	1.31E-02	2.36E-02	0.000180	0.000088	0.000137	0.80	0.28	0.51	6	5	5	1	0.99	1	43 kDa	382	Bm1_11890A
Bm1_18810	14387.m00342	hypothetical protein	4	1	1	2.09E-02	5.24E-03	5.24E-03	0.000180	0.000035	0.000031	2.74	0.17	0.14	3	1	1	1	0.94	0.99	21 kDa	191	Bm1_18810A
Bm1_01325	12560.m00053	conserved hypothetical protein	11	11	12	2.10E-02	2.10E-02	2.29E-02	0.000180	0.000141	0.000133	0.66	0.45	0.42	4	4	8	1	1	1	59 kDa	525	Bm1_01325A
Bm1_15170	14152.m00013	unc-45 protein, putative	7	5	7	2.10E-02	1.50E-02	2.10E-02	0.000180	0.000100	0.000122	0.81	0.33	0.44	6	2	4	1	0.99	1	37 kDa	334	Bm1_15170A
Bm1_09490	13473.m00076	60S ribosomal protein L14, putative	3	3	11	2.10E-02	2.10E-02	7.69E-02	0.000180	0.000141	0.000449	0.31	0.22	1.40	2	2	4	1	0.93	1	17 kDa	143	Bm1_09490A
Bm1_23460	14673.m00023	serine/threonine protein phosphatase 2A, putative	10	4	18	2.08E-02	8.32E-03	3.74E-02	0.000179	0.000056	0.000218	0.65	0.14	0.93	5	2	8	1	0.94	1	55 kDa	481	Bm1_23460A
Bm1_10175	13562.m00090	Patched related family protein 12, isoform b-related	5	9	5	2.08E-02	3.75E-02	2.08E-02	0.000179	0.000252	0.000122	0.48	0.84	0.28	5	8	5	1	1	1	27 kDa	240	Bm1_10175A
Bm1_21915	14602.m00123	hypothetical protein	19	13	45	2.08E-02	1.42E-02	4.92E-02	0.000179	0.000095	0.000287	0.47	0.20	1.05	13	10	29	1	1	1	105 kDa	914	Bm1_21915A
Bm1_13775	14037.m00193	Hypothetical Ke4-like protein H13N06.5 in chromosome X, putative	9	0	8	2.08E-02	0.00E+00	1.85E-02	0.000179	0.000000	0.000108	1.66	0.00	0.60	5	0	6	1	0	1	49 kDa	432	Bm1_13775A
Bm1_33925	14961.m05282	kap beta 3 protein, putative	23	12	30	2.09E-02	1.09E-02	2.72E-02	0.000179	0.000073	0.000159	0.77	0.22	0.63	17	10	16	1	1	1	123 kDa	1103	BMAL5925.1
Bm1_47205	14982.m02214	hypothetical protein	3	0	0	2.08E-02	0.00E+00	0.00E+00	0.000179	0.000000	0.000000	9999.00	0.00	0.00	3	0	0	1	0.45	0	17 kDa	144
Bm1_25210	14750.m00026	Hypothetical subtilase-type proteinase F21H12.6 in chromosome II, putative	5	2	4	2.07E-02	8.26E-03	1.65E-02	0.000178	0.000055	0.000096	1.17	0.20	0.41	3	1	4	1	0.93	1	27 kDa	242	Bm1_25210A
Bm1_46230	14980.m02768	hypothetical protein	6	0	4	2.08E-02	0.00E+00	1.38E-02	0.000178	0.000000	0.000081	2.21	0.00	0.45	5	0	4	1	0	1	33 kDa	289
Bm1_07905	13350.m00135	metallophosphoesterase 1-related	8	3	16	2.07E-02	7.77E-03	4.15E-02	0.000178	0.000052	0.000242	0.61	0.12	1.05	4	2	6	1	0.92	1	45 kDa	386	Bm1_07905A
Bm1_36520	14972.m06993	NADH-ubiquinone oxidoreductase subunit B17.2, putative	3	5	3	2.07E-02	3.45E-02	2.07E-02	0.000178	0.000231	0.000121	0.50	0.78	0.30	2	4	2	1	0.99	1	18 kDa	145
Bm1_04725	13058.m00015	Helix-loop-helix DNA-binding domain containing protein	3	2	1	2.07E-02	1.38E-02	6.90E-03	0.000178	0.000093	0.000040	1.34	0.42	0.15	3	2	1	1	0.99	0.88	15 kDa	145
Bm1_44330	14978.m00012	P-glycoprotein, putative	5	0	0	2.07E-02	0.00E+00	0.00E+00	0.000178	0.000000	0.000000	9999.00	0.00	0.00	3	0	0	1	0	0.37	27 kDa	242	Bm1_44330A
Bm1_42530	14975.m04448	hypothetical protein	2	0	3	2.06E-02	0.00E+00	3.09E-02	0.000177	0.000000	0.000180	0.98	0.00	1.02	2	0	3	1	0	1	11 kDa	97
Bm1_57180	15495.m00008	Probable electron transfer flavoprotein-ubiquinone oxidoreductase,mitochondrial precursor, putative	9	23	5	2.06E-02	5.25E-02	1.14E-02	0.000177	0.000353	0.000067	0.42	1.45	0.13	6	11	4	1	1	1	49 kDa	438	Bm1_57180A
Bm1_21035	14554.m00229	calpain family protein 1, isoform d, putative	17	14	31	2.07E-02	1.70E-02	3.77E-02	0.000177	0.000114	0.000220	0.53	0.29	0.75	10	12	15	1	1	1	92 kDa	823	Bm1_21035A
Bm1_04110	12933.m00072	linker histone H1 and H5 family protein	5	1	40	2.06E-02	4.12E-03	1.65E-01	0.000177	0.000028	0.000961	0.18	0.02	4.7	3	1	12	1	1	1	25 kDa	243	Bm1_04110A
Bm1_31535	14956.m00488	Ubiquitin-conjugating enzyme E2 1, putative	4	1	2	2.06E-02	5.16E-03	1.03E-02	0.000177	0.000035	0.000060	1.87	0.15	0.28	4	1	2	1	0.93	1	22 kDa	194	Bm1_31535A
Bm1_06940	13278.m00101	Oligosaccharyl transferase STT3 subunit homolog, putative	16	3	18	2.06E-02	3.86E-03	2.32E-02	0.000177	0.000026	0.000135	1.10	0.08	0.67	7	3	12	1	1	1	88 kDa	777	Bm1_06940A
Bm1_43910	14977.m05029	Lipoamide acyltransferase component of branched-chain alpha-keto aciddehydrogenase complex, mitochondrial precursor, putative	9	57	5	2.06E-02	1.30E-01	1.14E-02	0.000177	0.000876	0.000067	0.19	3.59	0.06	6	21	5	1	1	1	49 kDa	437
Bm1_11790	13777.m00011	cAMP-dependent protein kinase catalytic subunit, putative	3	5	1	2.06E-02	3.43E-02	6.85E-03	0.000177	0.000230	0.000040	0.65	1.06	0.10	2	2	1	1	0.92	0.97	17 kDa	146
Bm1_04440	13001.m00047	60S ribosomal protein L11, putative	4	1	23	2.05E-02	5.13E-03	1.18E-01	0.000176	0.000034	0.000688	0.24	0.04	3.3	3	1	7	1	1	1	22 kDa	195	Bm1_04440A
Bm1_38285	14972.m07355	Ser/Thr protein phosphatase family protein	6	1	0	2.05E-02	3.41E-03	0.00E+00	0.000176	0.000023	0.000000	7.68	0.13	0.00	4	1	0	1	0.94	0.31	33 kDa	293	BMAL6712.1
Bm1_06450	13250.m00032	Ubiquitin family protein	28	11	54	2.04E-02	8.03E-03	3.94E-02	0.000176	0.000054	0.000230	0.62	0.13	1.00	20	11	29	1	1	1	152 kDa	1370	BMAL1120.1
Bm1_27535	14916.m00481	Uncharacterized protein family UPF0005 containing protein	5	5	11	2.04E-02	2.04E-02	4.49E-02	0.000175	0.000137	0.000262	0.44	0.31	0.84	4	4	5	1	0.93	1	28 kDa	245	Bm1_27535A
Bm1_17225	14282.m00455	Nucleoporin interacting component family protein	16	2	30	2.04E-02	2.55E-03	3.82E-02	0.000175	0.000017	0.000223	0.73	0.04	1.16	7	2	16	1	0.99	1	88 kDa	785	BMAL3007.1
Bm1_25640	14770.m00165	hypothetical protein	33	163	46	2.03E-02	1.00E-01	2.83E-02	0.000175	0.000674	0.000165	0.21	1.98	0.19	10	31	16	1	1	1	179 kDa	1623	Bm1_25640A
Bm1_35085	14967.m01542	api5-prov protein, putative	10	5	37	2.04E-02	1.02E-02	7.55E-02	0.000175	0.000069	0.000441	0.34	0.11	1.81	7	5	17	1	1	1	57 kDa	490	Bm1_35085A
Bm1_26265	14794.m00094	Zinc knuckle family protein	3	1	1	2.04E-02	6.80E-03	6.80E-03	0.000175	0.000046	0.000040	2.05	0.21	0.18	2	1	1	1	1	0.98	16 kDa	147	Bm1_26265A
Bm1_18965	14389.m00202	Hypothetical protein	5	1	2	2.04E-02	4.08E-03	8.16E-03	0.000175	0.000027	0.000048	2.34	0.12	0.23	3	1	2	1	0.92	1	27 kDa	245	Bm1_18965A
Bm1_15100	14138.m00019	high-glycine tyrosine keratin type II.4-related	4	4	6	2.02E-02	2.02E-02	3.03E-02	0.000174	0.000136	0.000177	0.56	0.39	0.57	4	4	5	1	1	1	21 kDa	198	Bm1_15100A
Bm1_34290	14961.m05353	Transmembrane 9 superfamily protein member 2 precursor, putative	11	4	19	2.03E-02	7.37E-03	3.50E-02	0.000174	0.000049	0.000204	0.69	0.13	0.91	8	4	12	1	1	1	62 kDa	543	BMAL5993.1
Bm1_15605	14204.m00111	RuvB-like 1, putative	10	5	36	2.02E-02	1.01E-02	7.29E-02	0.000174	0.000068	0.000425	0.35	0.11	1.76	8	4	20	1	0.98	1	54 kDa	494	Bm1_15605A
Bm1_45335	14979.m04577	CG17219-PA-related	5	7	5	2.02E-02	2.83E-02	2.02E-02	0.000174	0.000190	0.000118	0.56	0.65	0.32	3	4	3	1	0.98	1	28 kDa	247
Bm1_04250	12959.m00012	Hypothetical protein	2	1	2	2.02E-02	1.01E-02	2.02E-02	0.000174	0.000068	0.000118	0.93	0.23	0.49	2	1	1	1	0.93	0.88	11 kDa	99
Bm1_12965	13930.m00128	glutaminyl-tRNA synthetase, putative	16	16	37	2.03E-02	2.03E-02	4.68E-02	0.000174	0.000136	0.000273	0.43	0.30	0.88	11	7	19	1	1	1	91 kDa	790	Bm1_12965A
Bm1_34685	14963.m01807	hypothetical protein	3	0	8	2.01E-02	0.00E+00	5.37E-02	0.000173	0.000000	0.000313	0.55	0.00	1.81	1	0	3	0.5	0	1	17 kDa	149	Bm1_34685A
Bm1_44820	14979.m04473	Histone acetyltransferase type B catalytic subunit.-related	9	2	8	2.01E-02	4.47E-03	1.79E-02	0.000173	0.000030	0.000104	1.29	0.11	0.51	3	1	3	1	0.93	1	52 kDa	447	BMAL7907.1
Bm1_48755	14990.m07874	SAP domain containing protein	24	7	40	2.01E-02	5.86E-03	3.35E-02	0.000173	0.000039	0.000195	0.74	0.11	0.92	12	6	20	1	1	1	134 kDa	1194	BMAL8621.1
Bm1_24720	14719.m00182	Protein C14orf166 homolog.-related	5	6	6	2.01E-02	2.41E-02	2.41E-02	0.000173	0.000162	0.000141	0.57	0.52	0.42	4	4	5	1	0.93	1	28 kDa	249	Bm1_24720A
Bm1_39205	14972.m07543	AT08590p-related	11	5	13	2.02E-02	9.16E-03	2.38E-02	0.000173	0.000061	0.000139	0.86	0.20	0.59	9	4	8	1	0.99	1	61 kDa	546	BMAL6876.1
Bm1_51830	14992.m11148	Protein kinase domain containing protein	12	7	9	2.01E-02	1.17E-02	1.51E-02	0.000173	0.000079	0.000088	1.04	0.30	0.35	6	5	6	1	0.94	1	69 kDa	597
Bm1_34895	14965.m00425	RuvB-like 2, putative	9	7	24	2.00E-02	1.56E-02	5.35E-02	0.000172	0.000105	0.000312	0.41	0.22	1.13	8	6	14	1	1	1	50 kDa	449	Bm1_34895A
Bm1_33015	14961.m05094	sf3a2-prov protein, putative	5	0	17	2.00E-02	0.00E+00	6.80E-02	0.000172	0.000000	0.000397	0.43	0.00	2.3	2	0	10	1	0	1	29 kDa	250
Bm1_38575	14972.m07414	hypothetical protein	2	1	3	2.00E-02	1.00E-02	3.00E-02	0.000172	0.000067	0.000175	0.71	0.19	0.73	2	1	2	1	0.93	0.99	11 kDa	100
Bm1_49980	14990.m08122	hypothetical protein	2	0	0	2.00E-02	0.00E+00	0.00E+00	0.000172	0.000000	0.000000	9999.00	0.00	0.00	2	0	0	1	0.71	0.5	12 kDa	100
Bm1_22895	14648.m00053	Synaptobrevin homolog YKT6.-related	4	4	4	2.00E-02	2.00E-02	2.00E-02	0.000172	0.000134	0.000117	0.68	0.47	0.38	4	4	4	1	1	1	23 kDa	200	Bm1_22895A
Bm1_29045	14938.m00338	eukaryotic translation initiation factor 3 subunit 10, putative	22	7	28	2.01E-02	6.39E-03	2.56E-02	0.000172	0.000043	0.000149	0.90	0.13	0.69	17	7	24	1	1	1	127 kDa	1096	BMAL5056.1
Bm1_14985	14124.m00051	KE2 family protein	3	2	8	2.00E-02	1.33E-02	5.33E-02	0.000172	0.000090	0.000311	0.43	0.19	1.19	3	2	3	1	0.91	1	18 kDa	150	Bm1_14985A
Bm1_21420	14584.m00106	cullin homolog 1, putative	16	3	33	1.99E-02	3.73E-03	4.10E-02	0.000171	0.000025	0.000239	0.65	0.06	1.22	10	3	16	1	1	1	93 kDa	805
Bm1_25620	14768.m00190	high mobility group protein, putative	2	0	30	1.98E-02	0.00E+00	2.97E-01	0.000170	0.000000	0.001733	0.10	0.00	10.2	1	0	7	1	0.62	1	11 kDa	101	Bm1_25620A
Bm1_55690	15295.m00028	NADH-ubiquinone oxidoreductase B12 subunit .-related	2	7	2	1.98E-02	6.93E-02	1.98E-02	0.000170	0.000465	0.000116	0.29	1.63	0.18	2	4	2	1	1	0.99	12 kDa	101	Bm1_55690A
Bm1_49220	14990.m07970	Hypothetical UPF0027 protein F16A11.2 in chromosome I, putative	10	6	14	1.98E-02	1.19E-02	2.77E-02	0.000170	0.000080	0.000162	0.70	0.24	0.65	7	6	9	1	1	1	55 kDa	505	BMAL8700.1
Bm1_15490	14191.m00025	ABC transporter family protein	14	5	3	1.96E-02	7.01E-03	4.21E-03	0.000169	0.000047	0.000025	2.36	0.24	0.11	9	4	2	1	0.97	1	81 kDa	713	Bm1_15490A
Bm1_14300	14058.m00570	DEK protein.-related	8	3	19	1.96E-02	7.35E-03	4.66E-02	0.000168	0.000049	0.000272	0.52	0.11	1.25	7	3	7	1	0.92	1	45 kDa	408	Bm1_14300A
Bm1_20955	14544.m00114	60S ribosomal protein L15, putative	4	6	21	1.96E-02	2.94E-02	1.03E-01	0.000168	0.000197	0.000601	0.21	0.26	1.64	2	3	6	1	0.98	1	24 kDa	204	Bm1_20955A
Bm1_44930	14979.m04495	HT014, PUTATIVE	4	0	2	1.95E-02	0.00E+00	9.76E-03	0.000168	0.000000	0.000057	2.95	0.00	0.34	4	0	2	1	0	0.99	24 kDa	205
Bm1_16320	14239.m00338	HSP20/ALPHA CRYSTALLIN FAMILY PROTEIN	7	3	2	1.96E-02	8.38E-03	5.59E-03	0.000168	0.000056	0.000033	1.89	0.28	0.15	1	2	2	0.99	0.93	1	41 kDa	358	Bm1_16320A
Bm1_07420	13314.m00596	aconitate hydratase, mitochondrial, putative	15	45	18	1.94E-02	5.81E-02	2.33E-02	0.000167	0.000390	0.000136	0.32	1.29	0.24	9	22	12	1	1	1	85 kDa	774	Bm1_07420A
Bm1_47275	14982.m02228	Splicing factor, proline-and glutamine-rich, putative	6	2	22	1.94E-02	6.47E-03	7.12E-02	0.000167	0.000043	0.000415	0.36	0.07	1.98	5	2	12	1	0.98	1	34 kDa	309	BMAL8344.1
Bm1_51295	14992.m11032	hypothetical protein	9	20	2	1.95E-02	4.33E-02	4.33E-03	0.000167	0.000291	0.000025	0.53	1.51	0.06	8	13	2	1	1	1	52 kDa	462	BMAL9077.1
Bm1_27395	14907.m00577	PDZ domain containing protein	16	0	11	1.94E-02	0.00E+00	1.34E-02	0.000167	0.000000	0.000078	2.14	0.00	0.47	13	0	9	1	0.93	1	90 kDa	823	Bm1_27395A
Bm1_11320	13700.m00011	Tensin, putative	2	8	10	1.94E-02	7.77E-02	9.71E-02	0.000167	0.000521	0.000567	0.15	0.71	0.82	2	6	3	1	1	1	11 kDa	103
Bm1_35400	14968.m01470	Hsp90 co-chaperone Cdc37, putative	7	4	25	1.93E-02	1.11E-02	6.91E-02	0.000166	0.000074	0.000403	0.35	0.13	1.68	4	3	12	1	0.93	1	42 kDa	362
Bm1_34535	14963.m01780	hypothetical protein	20	7	6	1.93E-02	6.74E-03	5.78E-03	0.000166	0.000045	0.000034	2.10	0.23	0.16	13	5	5	1	0.99	1	121 kDa	1038	Bm1_34535A
Bm1_31380	14954.m01743	glycogen synthase kinase 3 alpha, putative	7	3	9	1.93E-02	8.26E-03	2.48E-02	0.000166	0.000055	0.000145	0.83	0.18	0.65	5	3	4	1	1	1	40 kDa	363
Bm1_32435	14961.m04978	ITM1 protein, putative	13	4	15	1.93E-02	5.94E-03	2.23E-02	0.000166	0.000040	0.000130	0.98	0.13	0.63	9	3	10	1	0.99	1	77 kDa	673
Bm1_14405	14061.m00057	hypothetical protein	3	1	4	1.94E-02	6.45E-03	2.58E-02	0.000166	0.000043	0.000151	0.86	0.14	0.72	2	1	3	1	0.93	1	18 kDa	155	Bm1_14405A
Bm1_39930	14972.m07691	Xeroderma Pigmentosum Group E Complementing protein, putative	10	3	20	1.92E-02	5.76E-03	3.84E-02	0.000165	0.000039	0.000224	0.63	0.10	1.10	7	2	9	1	0.93	1	58 kDa	521	BMAL7003.1
Bm1_57540	15544.m00028	Importin beta-1 subunit, putative	17	8	51	1.92E-02	9.05E-03	5.77E-02	0.000165	0.000061	0.000337	0.42	0.12	1.49	8	5	29	1	1	1	98 kDa	884	Bm1_57540A
Bm1_41790	14974.m00823	Armadillo/beta-catenin-like repeat family protein	26	3	41	1.93E-02	2.22E-03	3.04E-02	0.000165	0.000015	0.000177	0.86	0.04	0.98	14	3	21	1	1	1	149 kDa	1350
Bm1_33440	14961.m05181	Innexin family protein	8	8	11	1.92E-02	1.92E-02	2.64E-02	0.000165	0.000129	0.000154	0.58	0.40	0.52	5	5	8	1	1	1	48 kDa	416
Bm1_20605	14528.m00113	26S proteasome regulatory subunit rpn11, putative	6	4	17	1.91E-02	1.27E-02	5.41E-02	0.000164	0.000086	0.000316	0.41	0.18	1.27	6	4	7	1	0.99	1	35 kDa	314	Bm1_20605A
Bm1_32530	14961.m04997	hypothetical protein	2	0	9	1.91E-02	0.00E+00	8.57E-02	0.000164	0.000000	0.000500	0.33	0.00	3.1	1	0	4	0.5	0	1	12 kDa	105	BMAL5680.1
Bm1_31790	14956.m00539	LEM domain containing protein	10	2	21	1.91E-02	3.82E-03	4.01E-02	0.000164	0.000026	0.000234	0.63	0.06	1.23	9	2	14	1	0.99	1	60 kDa	524	Bm1_31790A
Bm1_45800	14980.m02681	Probable mitochondrial import inner membrane translocase subunitTim17, putative	4	5	6	1.91E-02	2.38E-02	2.86E-02	0.000164	0.000160	0.000167	0.50	0.48	0.52	2	2	3	1	0.93	1	22 kDa	210	BMAL8083.1
Bm1_49030	14990.m07930	Immunoglobulin I-set domain containing protein	5	22	6	1.91E-02	8.40E-02	2.29E-02	0.000164	0.000564	0.000134	0.24	1.89	0.18	5	11	5	1	1	1	29 kDa	262	BMAL8666.1
Bm1_56230	15360.m00009	GH25683p, putative	3	5	2	1.91E-02	3.19E-02	1.27E-02	0.000164	0.000214	0.000074	0.57	0.90	0.20	2	4	2	1	1	0.99	17 kDa	157	Bm1_56230A
Bm1_33760	14961.m05248	40S ribosomal protein S11, putative	3	9	12	1.90E-02	5.70E-02	7.60E-02	0.000163	0.000382	0.000443	0.20	0.63	0.81	3	4	6	1	1	1	18 kDa	158	BMAL5891.1
Bm1_09350	13464.m00254	threonyl-tRNA synthetase, cytoplasmic, putative	13	11	29	1.90E-02	1.61E-02	4.23E-02	0.000163	0.000108	0.000247	0.46	0.26	0.91	10	9	18	1	1	1	79 kDa	685	Bm1_09350A
Bm1_17455	14294.m00136	hypothetical protein	5	5	4	1.89E-02	1.89E-02	1.52E-02	0.000163	0.000127	0.000088	0.76	0.51	0.31	4	3	2	1	1	0.99	29 kDa	264	Bm1_17455A
Bm1_34000	14961.m05297	hypothetical protein	5	4	4	1.90E-02	1.52E-02	1.52E-02	0.000163	0.000102	0.000089	0.86	0.41	0.33	4	3	4	1	0.93	1	29 kDa	263
Bm1_11195	13687.m00015	P40, putative	7	6	6	1.90E-02	1.63E-02	1.63E-02	0.000163	0.000109	0.000095	0.80	0.42	0.35	5	5	5	1	1	1	41 kDa	368	BMAL16468.1
Bm1_48685	14990.m07860	SKD1 protein, putative	3	2	7	1.90E-02	1.27E-02	4.43E-02	0.000163	0.000085	0.000259	0.48	0.20	1.04	2	2	3	1	0.93	1	18 kDa	158	BMAL8608.1
Bm1_57145	15487.m00008	Fibronectin type III domain containing protein	7	8	4	1.89E-02	2.16E-02	1.08E-02	0.000162	0.000145	0.000063	0.78	0.64	0.21	5	4	3	1	1	1	44 kDa	371	Bm1_57145A
Bm1_10760	13637.m00289	Ras-related protein M-Ras, putative	4	2	4	1.89E-02	9.43E-03	1.89E-02	0.000162	0.000063	0.000110	0.93	0.23	0.49	2	2	1	1	0.93	0.88	24 kDa	212	Bm1_10760A
Bm1_43290	14977.m04902	Cleavage stimulation factor, 50 kDa subunit, putative	8	2	17	1.89E-02	4.72E-03	4.01E-02	0.000162	0.000032	0.000234	0.61	0.08	1.21	2	2	11	1	0.93	1	48 kDa	424	BMAL7622.1
Bm1_13615	14015.m00093	glutamate dehydrogenase, mitochondrial precursor, putative	10	12	17	1.89E-02	2.27E-02	3.21E-02	0.000162	0.000152	0.000188	0.48	0.44	0.60	8	9	9	1	1	1	59 kDa	529	Bm1_13615A
Bm1_01485	12579.m00070	Dynamin, putative	16	15	23	1.88E-02	1.76E-02	2.70E-02	0.000162	0.000118	0.000158	0.59	0.37	0.56	12	10	18	1	1	1	96 kDa	851	Bm1_01485A
Bm1_09665	13497.m00178	hypothetical protein	2	0	1	1.87E-02	0.00E+00	9.35E-03	0.000161	0.000000	0.000055	2.95	0.00	0.34	2	0	1	1	0	0.88	12 kDa	107	Bm1_09665A
Bm1_16735	14253.m00150	BTB/POZ domain containing protein	12	4	42	1.88E-02	6.26E-03	6.57E-02	0.000161	0.000042	0.000384	0.38	0.08	1.89	10	4	23	1	0.99	1	70 kDa	639	Bm1_16735A
Bm1_37685	14972.m07233	LIM domain containing protein	4	11	1	1.88E-02	5.16E-02	4.70E-03	0.000161	0.000347	0.000027	0.43	1.84	0.05	4	7	1	1	1	0.98	24 kDa	213
Bm1_48180	14990.m07756	Amidase family protein	7	1	3	1.88E-02	2.68E-03	8.04E-03	0.000161	0.000018	0.000047	2.48	0.09	0.26	5	1	3	1	0.93	1	42 kDa	373
Bm1_36765	14972.m07044	SD01790p-related	14	11	9	1.87E-02	1.47E-02	1.20E-02	0.000161	0.000099	0.000070	0.95	0.43	0.27	10	8	8	1	1	1	86 kDa	749
Bm1_32095	14961.m04911	Ras-related protein Rab-6B, putative	3	0	3	1.88E-02	0.00E+00	1.88E-02	0.000161	0.000000	0.000109	1.47	0.00	0.68	3	0	2	1	0	0.99	19 kDa	160	BMAL5604.1
Bm1_54260	15138.m00011	Prion-like-, putative	38	306	29	1.87E-02	1.51E-01	1.43E-02	0.000161	0.001010	0.000083	0.15	4.14	0.07	27	88	20	1	1	1	230 kDa	2033
Bm1_56885	15453.m00009	Ubiquitin carboxyl-terminal hydrolase family protein	7	4	10	1.87E-02	1.07E-02	2.67E-02	0.000160	0.000072	0.000156	0.71	0.23	0.67	4	3	8	1	0.93	1	42 kDa	375	Bm1_56885A
Bm1_48810	14990.m07885	EF hand family protein	3	157	14	1.86E-02	9.75E-01	8.70E-02	0.000160	0.006547	0.000507	0.02	9.81	0.08	2	18	7	1	1	1	19 kDa	161
Bm1_11280	13695.m00212	GDP-L-fucose synthetase, putative	9	10	12	1.86E-02	2.07E-02	2.48E-02	0.000160	0.000139	0.000145	0.56	0.46	0.48	4	5	4	1	1	1	55 kDa	483	Bm1_11280A
Bm1_07390	13314.m00590	Nuclear movement protein	6	7	24	1.86E-02	2.17E-02	7.43E-02	0.000160	0.000145	0.000434	0.28	0.25	1.42	5	7	13	1	1	1	37 kDa	323	Bm1_07390A
Bm1_48675	14990.m07858	GTP-binding regulatory protein Gs alpha-S chain, putative	7	8	2	1.86E-02	2.13E-02	5.32E-03	0.000160	0.000143	0.000031	0.92	0.75	0.10	3	5	1	1	1	0.98	44 kDa	376	BMAL8606.1
Bm1_17060	14276.m00244	hypothetical protein	2	5	7	1.85E-02	4.63E-02	6.48E-02	0.000159	0.000311	0.000378	0.23	0.58	0.80	1	3	1	0.98	1	0.98	12 kDa	108	Bm1_17060A
Bm1_02950	12766.m00029	CGI-146 protein, putative	5	1	12	1.85E-02	3.69E-03	4.43E-02	0.000159	0.000025	0.000258	0.56	0.06	1.41	3	1	6	1	0.92	1	30 kDa	271	Bm1_02950A
Bm1_02685	12721.m00014	Hypothetical 45.4 kDa protein in thiaminase I 5'region.-related	2	3	5	1.85E-02	2.78E-02	4.63E-02	0.000159	0.000186	0.000270	0.35	0.43	0.78	1	2	4	0.98	0.92	1	12 kDa	108	Bm1_02685A
Bm1_33605	14961.m05216	hypothetical protein	4	0	0	1.85E-02	0.00E+00	0.00E+00	0.000159	0.000000	0.000000	9999.00	0.00	0.00	3	0	0	1	0	0.73	24 kDa	216	BMAL5863.1
Bm1_09940	13528.m00031	P40, putative	7	2	4	1.85E-02	5.28E-03	1.06E-02	0.000159	0.000035	0.000062	1.64	0.16	0.32	4	2	4	1	0.93	1	43 kDa	379	Bm1_09940A
Bm1_04880	13068.m00024	NADH-ubiquinone oxidoreductase AGGG subunit homolog, mitochondrialprecursor .-related	3	4	4	1.85E-02	2.47E-02	2.47E-02	0.000159	0.000166	0.000144	0.51	0.55	0.44	1	2	3	0.5	0.93	1	18 kDa	162	Bm1_04880A
Bm1_52360	14992.m11256	chromosome 6 open reading frame 211, putative	8	12	13	1.86E-02	2.78E-02	3.02E-02	0.000159	0.000187	0.000176	0.44	0.56	0.51	6	8	10	1	1	1	49 kDa	431
Bm1_50170	14990.m08163	Mov34/MPN/PAD-1 family protein	7	4	14	1.85E-02	1.06E-02	3.69E-02	0.000159	0.000071	0.000216	0.55	0.19	0.94	3	4	8	1	0.99	1	42 kDa	379	BMAL8870.1
Bm1_51535	14992.m11089	hypothetical protein	3	0	0	1.84E-02	0.00E+00	0.00E+00	0.000158	0.000000	0.000000	9999.00	0.00	0.00	2	0	0	1	0.93	0	18 kDa	163	BMAL9120.1
Bm1_14805	14101.m00155	nuclear anchorage defective protein ANC-1, putative	36	38	33	1.84E-02	1.94E-02	1.69E-02	0.000158	0.000130	0.000098	0.69	0.51	0.34	25	27	22	1	1	1	226 kDa	1958	Bm1_14805A
Bm1_48300	14990.m07783	Eukaryotic initiation factor protein 3.I, putative	6	5	11	1.84E-02	1.53E-02	3.36E-02	0.000158	0.000103	0.000196	0.53	0.29	0.75	4	5	6	1	1	1	37 kDa	327	BMAL8538.1
Bm1_47085	14981.m02456	Probable ClpP-like protease, putative	4	6	2	1.84E-02	2.75E-02	9.17E-03	0.000158	0.000185	0.000054	0.66	0.87	0.16	2	3	2	1	0.93	1	24 kDa	218
Bm1_23055	14653.m00281	Hypothetical protein	2	5	4	1.84E-02	4.59E-02	3.67E-02	0.000158	0.000308	0.000214	0.30	0.83	0.46	2	5	4	1	1	1	13 kDa	109	Bm1_23055A
Bm1_02005	12621.m00169	SNF7 family protein	4	3	4	1.83E-02	1.37E-02	1.83E-02	0.000157	0.000092	0.000107	0.79	0.35	0.43	2	3	4	1	1	1	25 kDa	219	Bm1_02005A
Bm1_37925	14972.m07280	initiation factor 2-associated protein., putative	8	5	9	1.83E-02	1.14E-02	2.06E-02	0.000157	0.000077	0.000120	0.80	0.28	0.51	6	3	7	1	0.93	1	49 kDa	438
Bm1_07350	13314.m00584	DNA translocase ftsK.-related	7	1	20	1.83E-02	2.62E-03	5.24E-02	0.000157	0.000018	0.000306	0.49	0.04	1.75	2	1	5	1	0.89	1	38 kDa	382	Bm1_07350A
Bm1_26490	14819.m00068	Sorting nexin 12, putative	3	6	3	1.83E-02	3.66E-02	1.83E-02	0.000157	0.000246	0.000107	0.45	0.93	0.27	3	2	2	1	0.98	1	19 kDa	164	Bm1_26490A
Bm1_38140	14972.m07325	GTP-binding ADP-ribosylation factor homolog 1 protein, putative	4	2	6	1.83E-02	9.13E-03	2.74E-02	0.000157	0.000061	0.000160	0.71	0.19	0.73	3	1	4	1	0.93	1	25 kDa	219
Bm1_54935	15205.m00008	Kazal-type serine protease inhibitor domain containing protein	6	0	2	1.82E-02	0.00E+00	6.06E-03	0.000156	0.000000	0.000035	4.42	0.00	0.23	4	0	1	1	0	0.99	36 kDa	330	Bm1_54935A
Bm1_16520	14247.m00117	conserved hypothetical protein	4	3	1	1.82E-02	1.36E-02	4.55E-03	0.000156	0.000092	0.000027	1.32	0.50	0.11	3	3	1	1	1	0.98	25 kDa	220	Bm1_16520A
Bm1_54645	15175.m00033	Germinal center kinase family protein 1, isoform d-related	3	0	0	1.82E-02	0.00E+00	0.00E+00	0.000156	0.000000	0.000000	9999.00	0.00	0.00	3	0	0	1	0	0.85	18 kDa	165	Bm1_54645A
Bm1_10320	13589.m00011	Protein kinase C and casein kinase substrate in neurons protein 2.-related	5	1	4	1.81E-02	3.62E-03	1.45E-02	0.000156	0.000024	0.000085	1.43	0.10	0.47	4	1	2	1	0.92	1	32 kDa	276
Bm1_36055	14971.m02851	hexokinase, putative	8	0	3	1.82E-02	0.00E+00	6.82E-03	0.000156	0.000000	0.000040	3.93	0.00	0.25	6	0	3	1	0.64	1	49 kDa	440
Bm1_37830	14972.m07261	vab-3 gene, putative	2	0	0	1.82E-02	0.00E+00	0.00E+00	0.000156	0.000000	0.000000	9999.00	0.00	0.00	2	0	0	1	0.63	0	13 kDa	110
Bm1_12060	13808.m00036	hypothetical protein, conserved	9	7	8	1.81E-02	1.41E-02	1.61E-02	0.000156	0.000095	0.000094	0.83	0.38	0.38	8	4	7	1	1	1	56 kDa	497	Bm1_12060A
Bm1_11725	13763.m00025	GLT25D1 protein, putative	2	1	3	1.80E-02	9.01E-03	2.70E-02	0.000155	0.000060	0.000158	0.71	0.19	0.73	1	1	2	0.99	0.93	1	13 kDa	111
Bm1_43080	14977.m04858	hypothetical protein	6	1	21	1.81E-02	3.01E-03	6.33E-02	0.000155	0.000020	0.000369	0.40	0.04	2.1	4	1	9	1	0.99	1	36 kDa	332	BMAL7579.1
Bm1_21165	14563.m00108	Hypothetical protein-conserved	9	3	29	1.80E-02	6.01E-03	5.81E-02	0.000155	0.000040	0.000339	0.41	0.08	1.74	9	3	17	1	0.93	1	58 kDa	499	Bm1_21165A
Bm1_09710	13499.m00137	RanBP1 domain containing protein	17	5	52	1.81E-02	5.31E-03	5.53E-02	0.000155	0.000036	0.000322	0.43	0.07	1.69	11	5	30	1	1	1	101 kDa	941	Bm1_09710A
Bm1_42375	14975.m04412	heavy neurofilament protein-related	6	31	51	1.81E-02	9.34E-02	1.54E-01	0.000155	0.000627	0.000896	0.10	0.60	1.15	5	12	14	1	1	1	37 kDa	332	BMAL7454.1
Bm1_42060	14975.m04344	glucosidase II beta subunit, putative	4	4	12	1.80E-02	1.80E-02	5.41E-02	0.000155	0.000121	0.000315	0.35	0.26	1.14	3	3	8	1	1	1	25 kDa	222
Bm1_35600	14968.m01509	ML domain containing protein	3	2	1	1.81E-02	1.21E-02	6.02E-03	0.000155	0.000081	0.000035	1.34	0.42	0.15	2	2	1	1	0.92	0.98	19 kDa	166	Bm1_35600A
Bm1_15645	14206.m00121	ATP-binding cassette sub-family E member 1 (Ribonuclease 4 inhibitor), putative	11	11	14	1.80E-02	1.80E-02	2.30E-02	0.000155	0.000121	0.000134	0.61	0.42	0.49	8	5	6	1	1	1	69 kDa	610	Bm1_15645A
Bm1_19030	14393.m00060	Amylo-alpha-1,6-glucosidase family protein	9	54	2	1.80E-02	1.08E-01	4.01E-03	0.000155	0.000726	0.000023	0.21	4.07	0.03	6	18	2	1	1	1	57 kDa	499	Bm1_19030A
Bm1_00860	12500.m00063	Transcription factor IIA, alpha/beta subunit family protein	7	3	8	1.80E-02	7.73E-03	2.06E-02	0.000155	0.000052	0.000120	0.90	0.19	0.58	5	3	5	1	0.94	1	42 kDa	388	Bm1_00860A
Bm1_34200	14961.m05335	Filamin/ABP280 repeat family protein	10	32	39	1.79E-02	5.74E-02	6.99E-02	0.000154	0.000385	0.000408	0.19	0.69	0.76	3	15	16	1	1	1	61 kDa	558	BMAL5975.1
Bm1_35995	14971.m02839	PX domain containing protein	8	4	12	1.79E-02	8.97E-03	2.69E-02	0.000154	0.000060	0.000157	0.71	0.19	0.73	8	2	8	1	0.92	1	51 kDa	446
Bm1_39305	14972.m07563	Translocon-associated protein, delta subunit precursor, putative	3	2	4	1.80E-02	1.20E-02	2.40E-02	0.000154	0.000080	0.000140	0.70	0.27	0.60	1	2	2	0.99	0.89	1	19 kDa	167
Bm1_48530	14990.m07829	Groucho/TLE N-terminal Q-rich domain containing protein	11	2	28	1.79E-02	3.25E-03	4.55E-02	0.000154	0.000022	0.000266	0.53	0.05	1.51	5	2	16	1	0.93	1	67 kDa	615
Bm1_32290	14961.m04950	Type I phosphodiesterase / nucleotide pyrophosphatase family protein	13	2	14	1.79E-02	2.75E-03	1.93E-02	0.000154	0.000018	0.000112	1.17	0.07	0.65	10	2	9	1	0.93	1	84 kDa	727
Bm1_19920	14471.m00054	kinesin light chain (KLC), putative	6	13	13	1.79E-02	3.88E-02	3.88E-02	0.000154	0.000261	0.000226	0.32	0.69	0.55	6	9	10	1	1	1	37 kDa	335	Bm1_19920A
Bm1_36305	14972.m06950	Fibronectin type III domain containing protein	9	20	17	1.79E-02	3.98E-02	3.38E-02	0.000154	0.000267	0.000197	0.33	0.76	0.47	4	17	11	1	1	1	57 kDa	503	BMAL6358.1
Bm1_50190	14991.m00037	Glycogen synthase, putative	3	35	1	1.78E-02	2.07E-01	5.92E-03	0.000153	0.001390	0.000035	0.11	7.43	0.02	2	8	1	1	1	0.88	19 kDa	169
Bm1_05890	13204.m00045	B20-1 protein, putative	3	8	4	1.79E-02	4.76E-02	2.38E-02	0.000153	0.000320	0.000139	0.33	1.09	0.29	2	4	2	1	0.93	1	20 kDa	168	Bm1_05890A
Bm1_33220	14961.m05136	60S ribosomal protein L30, putative	2	2	7	1.79E-02	1.79E-02	6.25E-02	0.000153	0.000120	0.000365	0.32	0.23	1.33	1	2	4	0.5	0.91	1	12 kDa	112
Bm1_31340	14954.m01735	vacuolar proton pump, putative	15	49	2	1.78E-02	5.82E-02	2.38E-03	0.000153	0.000391	0.000014	0.38	2.34	0.03	11	20	2	1	1	1	97 kDa	842	BMAL5461.1
Bm1_22825	14643.m00078	Protein prenyltransferase alpha subunit repeat containing protein	11	7	5	1.79E-02	1.14E-02	8.12E-03	0.000153	0.000076	0.000047	1.24	0.38	0.21	7	5	4	1	1	1	73 kDa	616	Bm1_22825A
Bm1_25760	14773.m00914	WD domain containing protein	8	1	13	1.78E-02	2.23E-03	2.90E-02	0.000153	0.000015	0.000169	0.83	0.05	1.01	4	1	8	1	0.93	1	51 kDa	449	Bm1_25760A
Bm1_56650	15425.m00020	SD24044p, putative	3	3	1	1.77E-02	1.77E-02	5.88E-03	0.000152	0.000118	0.000034	0.99	0.64	0.13	3	3	1	1	0.94	0.96	20 kDa	170
Bm1_31220	14954.m01711	phosphofructokinase, putative	15	63	6	1.77E-02	7.42E-02	7.07E-03	0.000152	0.000498	0.000041	0.28	2.58	0.06	11	22	5	1	1	1	93 kDa	849	BMAL5439.1
Bm1_02545	12698.m00336	hypothetical protein	5	3	4	1.77E-02	1.06E-02	1.41E-02	0.000152	0.000071	0.000082	0.99	0.30	0.37	4	1	3	1	0.92	1	32 kDa	283	Bm1_02545A
Bm1_41830	14974.m00831	Alanyl-tRNA synthetase, putative	17	8	30	1.77E-02	8.32E-03	3.12E-02	0.000152	0.000056	0.000182	0.64	0.17	0.88	9	5	18	1	0.99	1	107 kDa	962	BMAL7358.1
Bm1_24950	14731.m01014	beta-lactamase family protein	8	15	12	1.77E-02	3.31E-02	2.65E-02	0.000152	0.000222	0.000155	0.40	0.73	0.41	6	11	9	1	1	1	51 kDa	453	Bm1_24950A
Bm1_34195	14961.m05334	Filamin/ABP280 repeat family protein	18	42	50	1.77E-02	4.13E-02	4.92E-02	0.000152	0.000277	0.000287	0.27	0.63	0.67	13	20	29	1	1	1	114 kDa	1017	BMAL5974.1
Bm1_37910	14972.m07277	GNS1/SUR4 family protein	5	3	6	1.77E-02	1.06E-02	2.12E-02	0.000152	0.000071	0.000124	0.78	0.26	0.55	3	3	6	1	0.98	1	33 kDa	283
Bm1_21920	14602.m00124	MGC53320 protein-related	2	0	1	1.75E-02	0.00E+00	8.77E-03	0.000151	0.000000	0.000051	2.95	0.00	0.34	2	0	1	1	0	0.88	13 kDa	114	Bm1_21920A
Bm1_29935	14950.m01803	HAD-superfamily hydrolase, subfamily IA, variant 3 containing protein	5	9	0	1.75E-02	3.16E-02	0.00E+00	0.000151	0.000212	0.000000	0.71	1.41	0.00	4	5	0	1	1	0	32 kDa	285	Bm1_29935A
Bm1_01830	12609.m00016	collagen protein 99, putative	10	74	5	1.76E-02	1.30E-01	8.80E-03	0.000151	0.000875	0.000051	0.16	4.32	0.05	3	3	3	1	1	1	56 kDa	568
Bm1_44550	14979.m04416	TPR Domain containing protein	15	2	19	1.74E-02	2.33E-03	2.21E-02	0.000150	0.000016	0.000129	1.04	0.06	0.78	12	2	15	1	0.93	1	99 kDa	860
Bm1_37710	14972.m07237	Thioredoxin peroxidase 1, putative	3	12	15	1.74E-02	6.98E-02	8.72E-02	0.000150	0.000468	0.000509	0.15	0.71	0.82	3	4	5	1	0.93	1	19 kDa	172	BMAL6610.1
Bm1_25525	14765.m00816	ThiF family protein	6	1	7	1.75E-02	2.92E-03	2.04E-02	0.000150	0.000020	0.000119	1.08	0.07	0.70	3	1	2	1	0.93	1	39 kDa	343	Bm1_25525A
Bm1_34990	14967.m01520	HT034, putative	5	6	11	1.75E-02	2.10E-02	3.85E-02	0.000150	0.000141	0.000224	0.41	0.38	0.77	4	4	7	1	0.93	1	33 kDa	286	Bm1_34990A
Bm1_56530	15406.m00015	28S ribosomal protein S30, mitochondrial, putative	7	6	2	1.75E-02	1.50E-02	4.99E-03	0.000150	0.000100	0.000029	1.16	0.56	0.12	1	3	1	1	1	1	47 kDa	401
Bm1_12850	13920.m00450	Rhodanese-like domain containing protein	8	13	9	1.74E-02	2.83E-02	1.96E-02	0.000149	0.000190	0.000114	0.49	0.72	0.34	6	6	6	1	1	1	53 kDa	460	Bm1_12850A
Bm1_35685	14968.m01524	Tetratricopeptide repeat protein 4, putative	7	1	23	1.74E-02	2.48E-03	5.71E-02	0.000149	0.000017	0.000333	0.43	0.03	2.0	5	1	11	1	0.91	1	47 kDa	403	BMAL6243.1
Bm1_18900	14387.m00360	hypothetical protein, conserved	17	0	71	1.73E-02	0.00E+00	7.22E-02	0.000149	0.000000	0.000421	0.35	0.00	2.8	11	0	30	1	0.76	1	109 kDa	983
Bm1_20150	14494.m00076	Calcium-binding mitochondrial protein Anon-60Da.-related	13	16	22	1.73E-02	2.13E-02	2.93E-02	0.000149	0.000143	0.000171	0.47	0.45	0.59	9	12	14	1	1	1	86 kDa	751	Bm1_20150A
Bm1_16605	14248.m00676	hypothetical protein	6	10	7	1.73E-02	2.88E-02	2.02E-02	0.000149	0.000193	0.000118	0.48	0.73	0.34	3	3	3	1	1	1	40 kDa	347	Bm1_16605A
Bm1_36250	14971.m02892	hypothetical protein	2	0	0	1.74E-02	0.00E+00	0.00E+00	0.000149	0.000000	0.000000	9999.00	0.00	0.00	2	0	0	1	0	0.3	13 kDa	115
Bm1_42170	14975.m04370	NAD dependent epimerase/dehydratase family protein	11	5	8	1.73E-02	7.87E-03	1.26E-02	0.000149	0.000053	0.000074	1.18	0.24	0.36	9	4	7	1	1	1	72 kDa	635
deleted	12498.m00043	NO NAME 174	3	10	7	1.72E-02	5.75E-02	4.02E-02	0.000148	0.000386	0.000235	0.24	1.01	0.44	3	7	3	1	1	1	19 kDa	174
Bm1_56535	15406.m00016	Ubiquitin interaction motif family protein	6	5	12	1.72E-02	1.43E-02	3.44E-02	0.000148	0.000096	0.000201	0.50	0.28	0.82	3	4	6	1	0.98	1	37 kDa	349
Bm1_20950	14544.m00113	vesicular GABA transporter, putative	4	5	1	1.72E-02	2.15E-02	4.29E-03	0.000148	0.000144	0.000025	0.87	0.83	0.09	2	5	1	1	1	0.88	26 kDa	233	Bm1_20950A
Bm1_21565	14590.m00333	ncbp1-prov protein-like	11	7	19	1.72E-02	1.09E-02	2.97E-02	0.000148	0.000073	0.000173	0.60	0.23	0.78	7	4	15	1	1	1	76 kDa	640	Bm1_21565A
Bm1_18385	14361.m00187	Protein KIAA0286.-related	7	1	11	1.72E-02	2.46E-03	2.71E-02	0.000148	0.000017	0.000158	0.85	0.05	0.96	5	1	7	1	0.93	1	47 kDa	406	Bm1_18385A
Bm1_30410	14952.m01383	conserved hypothetical protein	4	0	1	1.71E-02	0.00E+00	4.27E-03	0.000147	0.000000	0.000025	5.89	0.00	0.17	3	0	1	1	0	0.97	26 kDa	234	Bm1_30410A
Bm1_07970	13355.m00155	hypothetical protein	5	0	15	1.71E-02	0.00E+00	5.12E-02	0.000147	0.000000	0.000299	0.49	0.00	2.0	4	0	9	1	0.8	1	32 kDa	293	Bm1_07970A
Bm1_00120	12415.m00014	ATP synthase epsilon chain, mitochondrial, putative	1	3	3	1.70E-02	5.09E-02	5.09E-02	0.000146	0.000341	0.000297	0.23	0.77	0.61	1	3	2	0.5	0.93	0.99	7 kDa	59	Bm1_00120A
Bm1_08355	13377.m00043	annexin, putative	1	2	3	1.70E-02	3.39E-02	5.09E-02	0.000146	0.000228	0.000297	0.28	0.51	0.80	1	1	3	0.5	0.89	1	7 kDa	59	Bm1_08355A
Bm1_08330	13376.m00017	LOC129285 protein-related	2	2	2	1.70E-02	1.70E-02	1.70E-02	0.000146	0.000114	0.000099	0.68	0.47	0.38	2	2	2	1	0.92	1	14 kDa	118
Bm1_29860	14950.m01788	astacin protease 7, putative	5	13	1	1.70E-02	4.42E-02	3.40E-03	0.000146	0.000297	0.000020	0.46	1.79	0.04	2	4	1	1	1	0.98	33 kDa	294	Bm1_29860A
Bm1_31305	14954.m01728	vesicular acetylcholine transporter unc-17, putative	9	3	2	1.71E-02	5.68E-03	3.79E-03	0.000146	0.000038	0.000022	2.43	0.23	0.12	8	3	2	1	0.94	1	59 kDa	528	BMAL5454.1
Bm1_25650	14770.m00167	Ribosomal protein L7Ae containing protein	3	2	13	1.71E-02	1.14E-02	7.39E-02	0.000146	0.000076	0.000431	0.29	0.13	1.94	2	2	6	1	0.92	1	20 kDa	176	Bm1_25650A
Bm1_57205	15499.m00010	Pip kinase protein 2, putative	7	9	13	1.70E-02	2.18E-02	3.16E-02	0.000146	0.000147	0.000184	0.44	0.44	0.63	5	3	6	1	0.93	1	47 kDa	412	Bm1_57205A
Bm1_06030	13221.m00049	gene 11-1 protein precursor-related	17	4	10	1.70E-02	3.99E-03	9.98E-03	0.000146	0.000027	0.000058	1.71	0.13	0.34	3	3	2	1	0.93	1	114 kDa	1002	Bm1_06030A
Bm1_09550	13480.m00172	glutamate--cysteine ligase, putative	11	5	10	1.69E-02	7.67E-03	1.53E-02	0.000145	0.000051	0.000089	1.03	0.22	0.46	7	4	9	1	0.98	1	74 kDa	652	Bm1_09550A
Bm1_22005	14605.m00049	leukocyte cell-derived chemotaxin 2 precursor, putative	5	16	10	1.69E-02	5.41E-02	3.38E-02	0.000145	0.000363	0.000197	0.26	1.06	0.39	3	5	6	1	1	1	34 kDa	296
Bm1_05035	13093.m00036	excretory/secretory protein Juv-p120 precursor-related	7	0	3	1.69E-02	0.00E+00	7.25E-03	0.000145	0.000000	0.000042	3.44	0.00	0.29	5	0	2	1	0	1	49 kDa	414	Bm1_05035A
Bm1_15855	14221.m00063	D4Ertd196e protein, putative	3	0	1	1.69E-02	0.00E+00	5.62E-03	0.000145	0.000000	0.000033	4.42	0.00	0.23	3	0	1	1	0	0.99	21 kDa	178	Bm1_15855A
Bm1_05445	13154.m00139	Variant SH3 domain containing protein	7	2	10	1.69E-02	4.82E-03	2.41E-02	0.000145	0.000032	0.000141	0.84	0.11	0.79	7	2	7	1	0.93	1	46 kDa	415	Bm1_05445A
Bm1_54330	15146.m00098	Rnp, putative	5	1	16	1.69E-02	3.38E-03	5.41E-02	0.000145	0.000023	0.000315	0.43	0.05	1.88	2	1	5	1	0.93	1	33 kDa	296
Bm1_31830	14958.m00361	dehydrogenases, short chain protein 9, putative	6	14	9	1.68E-02	3.92E-02	2.52E-02	0.000144	0.000263	0.000147	0.35	0.90	0.36	5	7	7	1	1	1	39 kDa	357	Bm1_31830A
Bm1_48585	14990.m07840	Glutaredoxin family protein	2	17	2	1.68E-02	1.43E-01	1.68E-02	0.000144	0.000959	0.000098	0.14	3.96	0.09	1	9	1	1	1	0.98	13 kDa	119
Bm1_29255	14942.m00198	DZF family protein	16	10	33	1.67E-02	1.04E-02	3.45E-02	0.000144	0.000070	0.000201	0.53	0.20	0.94	10	6	19	1	1	1	102 kDa	958	Bm1_29255A
Bm1_30085	14950.m01833	Apoptosis regulator proteins, Bcl-2 family protein	8	9	22	1.68E-02	1.89E-02	4.62E-02	0.000144	0.000127	0.000270	0.36	0.31	0.99	7	6	11	1	1	1	56 kDa	476	Bm1_30085A
Bm1_37035	14972.m07100	Sugar transporter family protein	10	152	5	1.68E-02	2.56E-01	8.40E-03	0.000144	0.001715	0.000049	0.08	8.87	0.03	5	19	4	1	1	1	66 kDa	595	BMAL6483.1
Bm1_38320	14972.m07362	TPR Domain containing protein	8	3	2	1.68E-02	6.30E-03	4.20E-03	0.000144	0.000042	0.000025	2.16	0.25	0.13	4	2	2	1	0.94	1	54 kDa	476	BMAL6719.1
Bm1_50650	14992.m10904	Unc-112 related protein., putative	12	56	32	1.67E-02	7.81E-02	4.46E-02	0.000144	0.000524	0.000260	0.18	1.30	0.39	9	23	17	1	1	1	82 kDa	717	BMAL8959.1
Bm1_15860	14221.m00064	U2 small nuclear ribonucleoprotein A', putative	5	1	18	1.67E-02	3.34E-03	6.02E-02	0.000144	0.000022	0.000351	0.38	0.05	2.1	4	1	11	1	0.99	1	34 kDa	299	Bm1_15860A
Bm1_48910	14990.m07906	eIF2 gamma, putative	8	8	14	1.66E-02	1.66E-02	2.91E-02	0.000143	0.000112	0.000170	0.51	0.36	0.67	6	7	7	1	1	1	52 kDa	481
Bm1_12660	13902.m00089	PCI domain containing protein	8	9	17	1.66E-02	1.87E-02	3.53E-02	0.000143	0.000125	0.000206	0.43	0.36	0.77	7	6	11	1	1	1	55 kDa	482	Bm1_12660A
Bm1_28265	14928.m00200	conserved hypothetical protein	5	5	0	1.67E-02	1.67E-02	0.00E+00	0.000143	0.000112	0.000000	1.28	0.78	0.00	2	3	0	1	1	0.43	34 kDa	300	Bm1_28265A
Bm1_28495	14930.m00349	60S ribosomal protein L32 (RP49), putative	3	3	12	1.67E-02	1.67E-02	6.67E-02	0.000143	0.000112	0.000389	0.29	0.21	1.53	2	3	4	1	0.92	1	21 kDa	180	Bm1_28495A
Bm1_15370	14177.m00026	testis intracellular mediator protein-related	1	0	3	1.67E-02	0.00E+00	5.00E-02	0.000143	0.000000	0.000292	0.49	0.00	2.0	1	0	2	0.5	0	0.99	7 kDa	60
Bm1_19665	14450.m00175	hypothetical protein	3	1	3	1.66E-02	5.53E-03	1.66E-02	0.000142	0.000037	0.000097	1.06	0.16	0.54	3	1	1	1	0.91	0.99	20 kDa	181	Bm1_19665A
Bm1_23965	14697.m00096	tricarboxylate transport protein, mitochondrial precursor, putative	5	1	4	1.66E-02	3.31E-03	1.33E-02	0.000142	0.000022	0.000077	1.43	0.10	0.47	5	1	2	1	0.97	0.99	34 kDa	302	Bm1_23965A
Bm1_15975	14225.m00074	hypothetical protein	7	3	1	1.65E-02	7.08E-03	2.36E-03	0.000142	0.000047	0.000014	2.32	0.31	0.07	3	1	1	1	0.92	1	48 kDa	424	Bm1_15975A
Bm1_39635	14972.m07631	Uridine kinase-like 1, putative	9	13	12	1.66E-02	2.39E-02	2.21E-02	0.000142	0.000161	0.000129	0.49	0.59	0.43	6	5	8	1	1	1	61 kDa	543	BMAL6956.1
Bm1_41185	14973.m02630	trappc3-prov protein, putative	3	2	2	1.66E-02	1.11E-02	1.11E-02	0.000142	0.000074	0.000064	1.03	0.36	0.30	2	1	2	1	0.92	1	20 kDa	181	Bm1_41185A
Bm1_54460	15161.m00138	Myosin XVIIIA, putative	27	6	29	1.64E-02	3.64E-03	1.76E-02	0.000141	0.000024	0.000103	1.11	0.10	0.62	21	6	24	1	1	1	189 kDa	1649
Bm1_07620	13322.m00191	eukaryotic translation initiation factor 4E-1, putative	4	1	8	1.65E-02	4.12E-03	3.29E-02	0.000141	0.000028	0.000192	0.64	0.08	1.14	3	1	4	1	0.94	1	28 kDa	243	Bm1_07620A
Bm1_02380	12681.m00099	SPRY domain containing protein	8	3	21	1.64E-02	6.15E-03	4.30E-02	0.000141	0.000041	0.000251	0.48	0.11	1.38	5	3	13	1	0.94	1	55 kDa	488	Bm1_02380A
Bm1_26825	14857.m00325	conserved hypothetical protein	14	11	16	1.65E-02	1.29E-02	1.88E-02	0.000141	0.000087	0.000110	0.72	0.35	0.48	7	11	15	1	1	1	99 kDa	851
Bm1_50730	14992.m10920	Conserved hypothetical protein, putative	2	0	6	1.64E-02	0.00E+00	4.92E-02	0.000141	0.000000	0.000287	0.49	0.00	2.0	1	0	4	0.5	0	1	14 kDa	122	BMAL8975.1
Bm1_30720	14954.m01608	KE2 family protein	2	1	3	1.64E-02	8.20E-03	2.46E-02	0.000141	0.000055	0.000143	0.71	0.19	0.73	1	1	2	0.5	0.89	1	14 kDa	122	BMAL5352.1
Bm1_36290	14972.m06947	Putative phosphatidate cytidylyltransferase, putative	8	2	0	1.64E-02	4.11E-03	0.00E+00	0.000141	0.000028	0.000000	5.12	0.20	0.00	5	2	0	1	0.93	0.4	56 kDa	487	BMAL6356.1
Bm1_11415	13717.m00171	NADH-ubiquinone oxidoreductase 39 kDa subunit, mitochondrial precursor.-related	7	22	1	1.64E-02	5.15E-02	2.34E-03	0.000141	0.000346	0.000014	0.39	2.24	0.03	5	15	1	1	1	1	49 kDa	427	Bm1_11415A
Bm1_13930	14040.m00265	Low-density lipoprotein receptor-related protein, putative	36	30	46	1.64E-02	1.37E-02	2.09E-02	0.000141	0.000092	0.000122	0.66	0.35	0.53	26	29	29	1	1	1	245 kDa	2198	Bm1_13930A
Bm1_18455	14364.m00212	Phosphoglucomutase/phosphomannomutase, alpha/beta/alpha domain I family protein	13	18	34	1.64E-02	2.27E-02	4.28E-02	0.000141	0.000152	0.000250	0.35	0.39	0.85	10	12	19	1	1	1	90 kDa	794	BMAL3211.1
Bm1_19115	14406.m00030	Dual specificity protein phosphatase CDC14B.-related	3	2	5	1.63E-02	1.09E-02	2.72E-02	0.000140	0.000073	0.000159	0.61	0.24	0.74	3	1	4	1	0.91	1	21 kDa	184	Bm1_19115A
Bm1_43720	14977.m04992	conserved hypothetical protein	4	1	4	1.63E-02	4.07E-03	1.63E-02	0.000140	0.000027	0.000095	1.14	0.12	0.57	4	1	3	1	0.94	1	28 kDa	246
Bm1_28345	14929.m00394	Protein phosphatase 2C containing protein	9	1	15	1.63E-02	1.81E-03	2.71E-02	0.000140	0.000012	0.000158	0.82	0.04	1.04	5	1	8	1	0.93	1	61 kDa	554	Bm1_28345A
Bm1_33020	14961.m05095	LAMP family protein lmp-1 precursor.-related	3	6	3	1.63E-02	3.26E-02	1.63E-02	0.000140	0.000219	0.000095	0.45	0.93	0.27	2	5	2	1	1	1	20 kDa	184
Bm1_07040	13282.m00278	YjeF-related protein, C-terminus containing protein	5	2	4	1.63E-02	6.54E-03	1.31E-02	0.000140	0.000044	0.000076	1.17	0.20	0.41	4	2	3	1	0.98	1	33 kDa	306	Bm1_07040A
Bm1_47050	14981.m02449	CHD4 protein, putative	30	9	72	1.63E-02	4.88E-03	3.90E-02	0.000140	0.000033	0.000228	0.54	0.09	1.32	20	8	44	1	1	1	212 kDa	1846
Bm1_36285	14972.m06946	Protein dif-1, putative	5	9	4	1.63E-02	2.94E-02	1.31E-02	0.000140	0.000197	0.000076	0.51	0.91	0.23	5	7	2	1	1	0.99	33 kDa	306	BMAL6355.1
Bm1_49135	14990.m07953	hypothetical protein	5	1	1	1.63E-02	3.26E-03	3.26E-03	0.000140	0.000022	0.000019	3.42	0.14	0.12	2	1	1	1	0.92	0.94	35 kDa	307	BMAL8686.1
Bm1_48065	14990.m07733	Galactoside-binding lectin family protein	5	38	1	1.63E-02	1.24E-01	3.27E-03	0.000140	0.000834	0.000019	0.16	5.23	0.02	4	14	1	1	1	0.96	36 kDa	306
Bm1_48395	14990.m07802	hypothetical protein	14	5	38	1.63E-02	5.83E-03	4.43E-02	0.000140	0.000039	0.000258	0.47	0.10	1.44	9	5	20	1	0.99	1	98 kDa	858	BMAL8557.1
Bm1_25910	14776.m00033	RIKEN cDNA 2610002M06, putative	3	1	8	1.61E-02	5.38E-03	4.30E-02	0.000139	0.000036	0.000251	0.48	0.09	1.44	2	1	4	1	0.89	1	20 kDa	186	Bm1_25910A
Bm1_26445	14812.m00011	Cuticlin 1 precursor, putative	5	0	11	1.61E-02	0.00E+00	3.55E-02	0.000139	0.000000	0.000207	0.67	0.00	1.49	2	0	4	1	0	1	35 kDa	310	Bm1_26445A
Bm1_11395	13715.m00020	UBA/TS-N domain containing protein	11	6	16	1.62E-02	8.85E-03	2.36E-02	0.000139	0.000059	0.000138	0.71	0.21	0.69	3	5	9	1	1	1	75 kDa	678	Bm1_11395A
Bm1_24600	14715.m01252	hypothetical protein	3	1	5	1.62E-02	5.41E-03	2.70E-02	0.000139	0.000036	0.000158	0.72	0.12	0.90	3	1	2	1	0.93	1	21 kDa	185	Bm1_24600A
Bm1_38065	14972.m07310	Clc-like	5	1	10	1.62E-02	3.24E-03	3.24E-02	0.000139	0.000022	0.000189	0.66	0.07	1.18	3	1	6	1	0.94	1	35 kDa	309
Bm1_22665	14637.m00176	Exportin-like	18	9	49	1.62E-02	8.12E-03	4.42E-02	0.000139	0.000054	0.000258	0.45	0.14	1.33	11	7	24	1	1	1	126 kDa	1109	BMAL3955.1
Bm1_17745	14317.m00269	hypothetical protein	11	1	15	1.62E-02	1.48E-03	2.21E-02	0.000139	0.000010	0.000129	1.00	0.04	0.86	4	1	12	1	0.92	1	78 kDa	678	Bm1_17745A
Bm1_15590	14204.m00108	MGC80099 protein-related	3	14	10	1.60E-02	7.49E-02	5.35E-02	0.000138	0.000503	0.000312	0.17	1.12	0.49	3	2	4	1	1	1	21 kDa	187	Bm1_15590A
Bm1_38960	14972.m07494	Dumpy : shorter than wild-type protein 23, isoform b, putative	7	7	14	1.61E-02	1.61E-02	3.22E-02	0.000138	0.000108	0.000188	0.47	0.33	0.76	5	5	10	1	1	1	50 kDa	435
Bm1_40520	14972.m07815	Lectin C-type domain containing protein	10	5	38	1.61E-02	8.04E-03	6.11E-02	0.000138	0.000054	0.000356	0.34	0.11	1.86	8	3	16	1	0.98	1	68 kDa	622	BMAL7118.1
Bm1_39545	14972.m07613	hypothetical protein	5	4	15	1.61E-02	1.29E-02	4.82E-02	0.000138	0.000086	0.000281	0.38	0.21	1.25	3	3	8	1	1	1	35 kDa	311
Bm1_00635	12475.m00064	conserved hypothetical protein	2	3	1	1.60E-02	2.40E-02	8.00E-03	0.000137	0.000161	0.000047	0.66	0.87	0.16	2	2	1	1	0.94	0.88	14 kDa	125	Bm1_00635A
Bm1_05300	13138.m00176	glutathione synthetase family protein	8	4	3	1.60E-02	7.98E-03	5.99E-03	0.000137	0.000054	0.000035	1.55	0.31	0.18	7	4	3	1	1	1	57 kDa	501	Bm1_05300A
Bm1_43780	14977.m05003	hypothetical protein	2	0	0	1.60E-02	0.00E+00	0.00E+00	0.000137	0.000000	0.000000	9999.00	0.00	0.00	2	0	0	1	0	0	15 kDa	125
Bm1_26245	14790.m00015	ATP-citrate synthase, putative	10	10	19	1.59E-02	1.59E-02	3.03E-02	0.000137	0.000107	0.000177	0.48	0.34	0.72	8	9	14	1	1	1	69 kDa	628	Bm1_26245A
Bm1_41465	14973.m02686	CG9257-PA-related	4	5	9	1.60E-02	2.00E-02	3.60E-02	0.000137	0.000134	0.000210	0.40	0.39	0.77	4	4	6	1	1	1	29 kDa	250
Bm1_14785	14099.m00135	Major Facilitator Superfamily protein	8	7	5	1.59E-02	1.39E-02	9.94E-03	0.000137	0.000093	0.000058	0.90	0.48	0.25	6	6	4	1	1	1	54 kDa	503	BMAL2579.1
	14992.m11230		2	0	1	1.59E-02	0.00E+00	7.94E-03	0.000136	0.000000	0.000046	2.95	0.00	0.34	2	0	1	1	0	0.88	14 kDa	126
Bm1_11345	13706.m00016	Hypothetical protein-conserved	2	1	0	1.59E-02	7.94E-03	0.00E+00	0.000136	0.000053	0.000000	2.56	0.39	0.00	2	1	0	1	0.98	0.92	14 kDa	126
Bm1_55735	15302.m00009	Hypothetical 15.1 kDa protein ZK593.6 in chromosome IV, putative	2	1	2	1.59E-02	7.94E-03	1.59E-02	0.000136	0.000053	0.000093	0.93	0.23	0.49	2	1	2	1	0.92	1	15 kDa	126	Bm1_55735A
Bm1_39165	14972.m07534	cAMP-dependent protein kinase regulatory chain, putative	1	4	3	1.59E-02	6.35E-02	4.76E-02	0.000136	0.000426	0.000278	0.19	1.03	0.49	1	2	2	0.48	0.93	0.99	7 kDa	63
Bm1_39740	14972.m07652	Beta-parvin., putative	6	37	11	1.58E-02	9.76E-02	2.90E-02	0.000136	0.000655	0.000169	0.16	2.15	0.21	6	15	7	1	1	1	44 kDa	379	BMAL6971.1
Bm1_48050	14990.m07730	Negative elongation factor C/D, putative	9	7	11	1.57E-02	1.22E-02	1.92E-02	0.000135	0.000082	0.000112	0.70	0.33	0.52	5	5	7	1	1	1	65 kDa	574	BMAL8494.1
Bm1_23170	14656.m00224	glycyl-tRNA synthetase, putative	12	10	13	1.57E-02	1.31E-02	1.70E-02	0.000135	0.000088	0.000099	0.72	0.38	0.45	10	8	9	1	1	1	88 kDa	763	Bm1_23170A
Bm1_57610	15554.m00028	ATP-dependent Clp protease, ATP-binding subunit, putative	9	3	20	1.58E-02	5.25E-03	3.50E-02	0.000135	0.000035	0.000204	0.57	0.10	1.20	6	3	14	1	1	1	63 kDa	571	BMAL10188.1
Bm1_33945	14961.m05286	heterogeneous ribonuclear particle protein homolog - Caenorhabditis elegans, putative	5	4	9	1.57E-02	1.25E-02	2.82E-02	0.000135	0.000084	0.000165	0.54	0.28	0.75	3	2	3	1	1	1	34 kDa	319
Bm1_55275	15242.m00013	Eif3s9 protein, putative	10	9	26	1.56E-02	1.40E-02	4.05E-02	0.000134	0.000094	0.000236	0.41	0.25	1.04	9	7	13	1	1	1	74 kDa	642	Bm1_55275A
Bm1_23790	14687.m00368	Coelomocyte uptake defective protein 5, isoform c, putative	10	9	5	1.56E-02	1.40E-02	7.78E-03	0.000134	0.000094	0.000045	0.96	0.52	0.20	8	6	5	1	0.98	1	74 kDa	643
Bm1_30790	14954.m01622	Lung seven transmembrane receptor family protein	10	4	15	1.56E-02	6.23E-03	2.34E-02	0.000134	0.000042	0.000136	0.75	0.15	0.78	5	4	7	1	0.93	1	73 kDa	642
Bm1_48815	14990.m07886	Cation transporter family protein	8	8	11	1.56E-02	1.56E-02	2.14E-02	0.000134	0.000105	0.000125	0.58	0.40	0.52	3	5	5	1	1	1	60 kDa	513
Bm1_09685	13497.m00183	NOLA3 protein, putative	1	0	2	1.56E-02	0.00E+00	3.13E-02	0.000134	0.000000	0.000182	0.74	0.00	1.36	1	0	2	1	0	0.99	8 kDa	64	Bm1_09685A
Bm1_10495	13615.m00032	hypothetical protein	4	4	1	1.56E-02	1.56E-02	3.89E-03	0.000134	0.000104	0.000023	1.05	0.67	0.10	3	4	1	1	0.93	1	30 kDa	257	Bm1_10495A
Bm1_11080	13668.m00015	conserved hypothetical protein	9	6	6	1.55E-02	1.03E-02	1.03E-02	0.000133	0.000069	0.000060	1.03	0.36	0.30	2	5	3	1	0.94	1	62 kDa	580
Bm1_08105	13359.m00134	keratinocyte associated protein 2-related	2	2	1	1.55E-02	1.55E-02	7.75E-03	0.000133	0.000104	0.000045	0.89	0.58	0.19	2	2	1	1	0.93	0.99	14 kDa	129	Bm1_08105A
Bm1_47875	14990.m07695	CG4675-PB, putative	16	12	29	1.55E-02	1.16E-02	2.81E-02	0.000133	0.000078	0.000164	0.55	0.26	0.78	11	6	13	1	1	1	116 kDa	1032
Bm1_23945	14696.m00218	Hypothetical protein	2	2	7	1.55E-02	1.55E-02	5.43E-02	0.000133	0.000104	0.000317	0.32	0.23	1.33	1	2	4	0.99	0.93	1	15 kDa	129	Bm1_23945A
Bm1_16550	14248.m00666	PCI domain containing protein	7	4	17	1.55E-02	8.83E-03	3.75E-02	0.000133	0.000059	0.000219	0.48	0.17	1.14	4	3	7	1	1	1	52 kDa	453	Bm1_16550A
Bm1_38210	14972.m07339	Epsin 2, putative	7	2	7	1.55E-02	4.43E-03	1.55E-02	0.000133	0.000030	0.000090	1.11	0.13	0.56	6	2	5	1	1	1	50 kDa	452	BMAL6699.1
Bm1_13855	14037.m00209	SNARE domain containing protein	2	1	1	1.55E-02	7.75E-03	7.75E-03	0.000133	0.000052	0.000045	1.37	0.29	0.24	2	1	1	1	0.89	0.88	15 kDa	129	Bm1_13855A
Bm1_18950	14389.m00199	Chain A, Solution Structure Of Mouse Putative 42-9-9 Protein-related	2	3	1	1.55E-02	2.33E-02	7.75E-03	0.000133	0.000156	0.000045	0.66	0.87	0.16	1	2	1	0.5	1	0.88	15 kDa	129	Bm1_18950A
Bm1_36340	14972.m06957	GDP-mannose 4,6-dehydratase, putative	6	6	4	1.55E-02	1.55E-02	1.03E-02	0.000133	0.000104	0.000060	0.81	0.54	0.25	4	5	4	1	0.98	1	44 kDa	387	BMAL6365.1
Bm1_45700	14979.m04661	phosphatidylinositol transfer protein, putative	4	7	5	1.54E-02	2.70E-02	1.93E-02	0.000133	0.000181	0.000113	0.45	0.74	0.36	4	4	4	1	1	1	30 kDa	259
Bm1_17550	14300.m00049	hypothetical protein	2	1	0	1.55E-02	7.75E-03	0.00E+00	0.000133	0.000052	0.000000	2.56	0.39	0.00	2	1	0	1	0.93	0	14 kDa	129	Bm1_17550A
Bm1_25095	14744.m00193	cyclophilin-type peptidyl-prolyl cis-trans isomerase-1, Bmcyp-1 fragment	10	1	16	1.55E-02	1.55E-03	2.48E-02	0.000133	0.000010	0.000145	0.86	0.04	1.01	5	1	8	1	0.92	1	76 kDa	646	Bm1_25095A
Bm1_15475	14187.m00208	hypothetical protein	4	5	2	1.53E-02	1.92E-02	7.66E-03	0.000132	0.000129	0.000045	0.76	0.73	0.17	4	4	2	1	0.94	1	31 kDa	261	Bm1_15475A
Bm1_31730	14956.m00527	phosphatidate cytidylyltransferase-related	2	0	1	1.54E-02	0.00E+00	7.69E-03	0.000132	0.000000	0.000045	2.95	0.00	0.34	2	0	1	1	0	0.88	15 kDa	130	Bm1_31730A
Bm1_32085	14961.m04909	rab6, putative	2	0	1	1.54E-02	0.00E+00	7.69E-03	0.000132	0.000000	0.000045	2.95	0.00	0.34	2	0	1	1	0	0.99	15 kDa	130	BMAL5602.1
Bm1_18610	14372.m00207	Suppressor of forked protein, putative	9	3	27	1.53E-02	5.11E-03	4.60E-02	0.000132	0.000034	0.000268	0.44	0.09	1.62	6	3	15	1	0.94	1	68 kDa	587	Bm1_18610A
Bm1_12615	13895.m00084	Flavoprotein	8	4	25	1.53E-02	7.63E-03	4.77E-02	0.000131	0.000051	0.000278	0.40	0.13	1.53	7	3	13	1	0.98	1	60 kDa	524	BMAL14582.1
Bm1_31240	14954.m01715	inosine-5'-monophosphate dehydrogenase family protein	11	9	16	1.53E-02	1.25E-02	2.22E-02	0.000131	0.000084	0.000129	0.61	0.32	0.60	8	8	10	1	1	1	80 kDa	721	BMAL5443.1
Bm1_39120	14972.m07525	Zinc finger, C2H2 type family protein	6	6	8	1.52E-02	1.52E-02	2.03E-02	0.000131	0.000102	0.000118	0.59	0.41	0.51	4	5	6	1	0.99	1	44 kDa	394	BMAL6858.1
Bm1_23510	14676.m00103	RNB-like protein	13	1	29	1.52E-02	1.17E-03	3.40E-02	0.000131	0.000008	0.000198	0.63	0.02	1.43	12	1	16	1	0.99	1	96 kDa	854	Bm1_23510A
Bm1_10825	13644.m00290	GTP-ase activating protein for Arf containing protein	8	3	7	1.53E-02	5.74E-03	1.34E-02	0.000131	0.000039	0.000078	1.13	0.18	0.46	5	3	4	1	0.93	1	58 kDa	523	Bm1_10825A
Bm1_07345	13313.m00086	hypothetical protein	14	22	20	1.53E-02	2.40E-02	2.19E-02	0.000131	0.000161	0.000128	0.46	0.62	0.44	11	14	15	1	1	1	100 kDa	915	Bm1_07345A
Bm1_51030	14992.m10980	Conserved hypothetical protein, putative	2	2	1	1.53E-02	1.53E-02	7.63E-03	0.000131	0.000102	0.000045	0.89	0.58	0.19	2	1	1	1	0.89	0.88	15 kDa	131
Bm1_10965	13662.m00124	F-box domain containing protein	10	8	9	1.52E-02	1.22E-02	1.37E-02	0.000131	0.000082	0.000080	0.81	0.39	0.38	10	5	7	1	0.99	1	74 kDa	656	Bm1_10965A
Bm1_03310	12811.m00148	Ferm domain (protein4.1-ezrin-radixin-moesin) family protein 4-like	7	11	12	1.52E-02	2.39E-02	2.60E-02	0.000130	0.000160	0.000152	0.42	0.57	0.52	3	10	9	1	1	1	53 kDa	461	Bm1_03310A
Bm1_36760	14972.m07043	Prefoldin subunit 4, putative	2	0	0	1.52E-02	0.00E+00	0.00E+00	0.000130	0.000000	0.000000	9999.00	0.00	0.00	2	0	0	1	0	0	15 kDa	132
Bm1_30450	14952.m01391	Calsequestrin, skeletal muscle isoform precursor.-related	1	2	2	1.52E-02	3.03E-02	3.03E-02	0.000130	0.000203	0.000177	0.34	0.66	0.53	1	1	2	0.99	0.98	0.99	7 kDa	66	Bm1_30450A
Bm1_05745	13185.m00100	conserved hypothetical protein	26	9	30	1.52E-02	5.25E-03	1.75E-02	0.000130	0.000035	0.000102	0.95	0.15	0.62	21	5	21	1	0.99	1	191 kDa	1716	Bm1_05745A
Bm1_45950	14980.m02710	Leucine Rich Repeat family protein	9	2	12	1.51E-02	3.36E-03	2.02E-02	0.000130	0.000023	0.000118	0.93	0.09	0.77	7	2	8	1	0.96	1	66 kDa	595	BMAL8107.1
Bm1_36755	14972.m07042	glucose-6-phosphate dehydrogenase, putative	8	25	5	1.52E-02	4.74E-02	9.47E-03	0.000130	0.000318	0.000055	0.35	1.71	0.12	7	17	4	1	1	1	61 kDa	528	BMAL6435.1
Bm1_26615	14833.m00143	insulin-degrading enzyme, putative	15	12	49	1.52E-02	1.21E-02	4.95E-02	0.000130	0.000081	0.000289	0.35	0.19	1.37	11	11	29	1	1	1	114 kDa	990
Bm1_31295	14954.m01726	Choline O-acetyltransferase, putative	6	45	4	1.51E-02	1.13E-01	1.01E-02	0.000130	0.000761	0.000059	0.16	4.03	0.07	4	14	4	1	1	1	45 kDa	397	BMAL5452.1
Bm1_11255	13695.m00207	SNARE domain containing protein	4	1	1	1.51E-02	3.77E-03	3.77E-03	0.000130	0.000025	0.000022	2.74	0.17	0.14	3	1	1	1	0.92	0.96	30 kDa	265	Bm1_11255A
Bm1_01855	12612.m00253	ethanolamine-phosphate cytidylyltransferase, putative	6	3	4	1.51E-02	7.56E-03	1.01E-02	0.000130	0.000051	0.000059	1.19	0.27	0.33	4	2	2	1	0.92	1	45 kDa	397	Bm1_01855A
Bm1_40990	14973.m02597	conserved hypothetical protein	11	6	15	1.51E-02	8.23E-03	2.06E-02	0.000130	0.000055	0.000120	0.74	0.22	0.65	9	6	10	1	1	1	84 kDa	729
Bm1_14965	14122.m00164	hypothetical protein	5	2	11	1.52E-02	6.06E-03	3.33E-02	0.000130	0.000041	0.000195	0.55	0.13	1.14	5	2	7	1	0.94	1	37 kDa	330	Bm1_14965A
Bm1_02760	12737.m00154	Neurotransmitter-gated ion-channel ligand binding domain containing protein	5	36	15	1.52E-02	1.09E-01	4.55E-02	0.000130	0.000732	0.000265	0.13	1.85	0.31	3	9	9	1	1	1	38 kDa	330	Bm1_02760A
Bm1_54695	15181.m00019	Polyprenyl synthetase family protein	5	3	6	1.50E-02	8.98E-03	1.80E-02	0.000129	0.000060	0.000105	0.78	0.26	0.55	4	3	4	1	0.94	1	38 kDa	334	Bm1_54695A
Bm1_29570	14946.m00537	Glycosyl hydrolases family 38 protein	18	18	37	1.50E-02	1.50E-02	3.08E-02	0.000129	0.000101	0.000180	0.46	0.33	0.78	15	16	27	1	1	1	139 kDa	1202	Bm1_29570A
Bm1_34005	14961.m05298	RNA polymerase II., putative	2	0	5	1.50E-02	0.00E+00	3.76E-02	0.000129	0.000000	0.000219	0.59	0.00	1.70	2	0	3	1	0	1	15 kDa	133
Bm1_50690	14992.m10912	Zinc finger, ZZ type family protein	6	6	9	1.50E-02	1.50E-02	2.25E-02	0.000129	0.000101	0.000131	0.56	0.39	0.57	3	4	8	1	1	1	45 kDa	400
Bm1_14745	14097.m00078	transcription initiation factor IIF, alpha subunit, putative	12	6	10	1.49E-02	7.46E-03	1.24E-02	0.000128	0.000050	0.000073	1.05	0.25	0.41	9	6	9	1	1	1	92 kDa	804	Bm1_14745A
Bm1_08760	13411.m00127	ShTK domain containing protein	4	0	3	1.49E-02	0.00E+00	1.12E-02	0.000128	0.000000	0.000065	1.96	0.00	0.51	3	0	3	1	0.85	1	32 kDa	269	Bm1_08760A
Bm1_18850	14387.m00350	TPR Domain containing protein	4	4	7	1.49E-02	1.49E-02	2.60E-02	0.000128	0.000100	0.000152	0.51	0.36	0.67	3	3	5	1	0.99	1	31 kDa	269	Bm1_18850A
Bm1_16240	14237.m00397	phenylalanyl-tRNA synthetase beta chain, putative	9	7	6	1.50E-02	1.16E-02	9.97E-03	0.000128	0.000078	0.000058	0.94	0.42	0.28	6	5	5	1	0.99	1	68 kDa	602	Bm1_16240A
Bm1_02820	12745.m00039	EGF-like domain containing protein	4	0	0	1.49E-02	0.00E+00	0.00E+00	0.000128	0.000000	0.000000	9999.00	0.00	0.00	3	0	0	1	0	1	29 kDa	269	Bm1_02820A
Bm1_24010	14700.m00144	Cadherin cytoplasmic region family protein	16	1	24	1.48E-02	9.23E-04	2.21E-02	0.000127	0.000006	0.000129	0.94	0.02	0.97	11	1	16	1	0.98	1	119 kDa	1084	Bm1_24010A
Bm1_11850	13785.m00209	TRAF4-associated factor 2, putative	4	4	2	1.48E-02	1.48E-02	7.41E-03	0.000127	0.000099	0.000043	0.89	0.58	0.19	4	4	2	1	0.93	1	31 kDa	270	Bm1_11850A
Bm1_13825	14037.m00203	Variant SH3 domain containing protein	7	2	6	1.48E-02	4.23E-03	1.27E-02	0.000127	0.000028	0.000074	1.24	0.14	0.48	2	1	5	1	0.93	1	53 kDa	473	Bm1_13825A
Bm1_23875	14693.m00122	hypothetical protein	2	6	3	1.48E-02	4.44E-02	2.22E-02	0.000127	0.000298	0.000130	0.30	1.16	0.30	2	2	1	1	0.93	1	16 kDa	135	Bm1_23875A
Bm1_49745	14990.m08075	Clathrin coat assembly protein AP47, putative	6	4	8	1.48E-02	9.85E-03	1.97E-02	0.000127	0.000066	0.000115	0.70	0.27	0.60	5	4	7	1	0.99	1	47 kDa	406
Bm1_57460	15533.m00022	nuclear protein-related	4	1	6	1.48E-02	3.70E-03	2.22E-02	0.000127	0.000025	0.000130	0.82	0.10	0.85	2	1	3	1	0.92	1	32 kDa	270
	14040.m00264		15	20	28	1.46E-02	1.95E-02	2.73E-02	0.000126	0.000131	0.000159	0.43	0.46	0.62	13	12	19	1	1	1	115 kDa	1025
Bm1_28085	14922.m00063	hypothetical protein, conserved	9	6	15	1.46E-02	9.74E-03	2.44E-02	0.000126	0.000065	0.000142	0.61	0.24	0.74	4	4	7	1	1	1	69 kDa	616	Bm1_28085A
Bm1_14550	14084.m00022	Casein kinase I homolog cki2.-related	2	1	1	1.47E-02	7.35E-03	7.35E-03	0.000126	0.000049	0.000043	1.37	0.29	0.24	2	1	1	1	0.94	0.88	16 kDa	136	Bm1_14550A
Bm1_35310	14968.m01454	N-acetylglucosamine kinase, putative	5	7	3	1.47E-02	2.06E-02	8.82E-03	0.000126	0.000138	0.000051	0.67	0.78	0.19	4	6	2	1	0.99	1	37 kDa	340	Bm1_35310A
Bm1_39285	14972.m07559	UTP--glucose-1-phosphate uridylyltransferase family protein	7	5	21	1.47E-02	1.05E-02	4.41E-02	0.000126	0.000071	0.000257	0.39	0.18	1.31	2	4	14	1	1	1	54 kDa	476	BMAL6892.1
Bm1_19495	14424.m00393	SAP domain containing protein	11	1	45	1.45E-02	1.32E-03	5.95E-02	0.000125	0.000009	0.000347	0.35	0.02	2.6	7	1	22	1	0.93	1	86 kDa	757	Bm1_19495A
Bm1_31690	14956.m00519	SPARC precursor, putative	4	7	7	1.46E-02	2.55E-02	2.55E-02	0.000125	0.000171	0.000149	0.39	0.62	0.50	2	5	5	1	1	1	32 kDa	275	Bm1_31690A
Bm1_51810	14992.m11144	NLI interacting factor-like phosphatase family protein	7	7	6	1.46E-02	1.46E-02	1.25E-02	0.000125	0.000098	0.000073	0.73	0.49	0.33	3	3	4	1	1	1	55 kDa	480
Bm1_19350	14415.m00060	Cam kinase kinase protein 1, isoform a, putative	2	1	0	1.45E-02	7.25E-03	0.00E+00	0.000125	0.000049	0.000000	2.56	0.39	0.00	2	1	0	1	0.89	0.34	16 kDa	138	Bm1_19350A
Bm1_34190	14961.m05333	Filamin/ABP280 repeat family protein	22	63	67	1.46E-02	4.17E-02	4.43E-02	0.000125	0.000280	0.000259	0.23	0.73	0.64	16	35	34	1	1	1	166 kDa	1511	BMAL5973.1
Bm1_05715	13183.m00073	60S ribosomal protein L28, putative	2	5	9	1.45E-02	3.62E-02	6.52E-02	0.000125	0.000243	0.000381	0.20	0.48	1.04	2	3	3	1	0.91	1	16 kDa	138	Bm1_05715A
Bm1_54690	15181.m00018	WH2 motif family protein	6	3	3	1.46E-02	7.30E-03	7.30E-03	0.000125	0.000049	0.000043	1.37	0.29	0.24	6	3	3	1	0.93	1	46 kDa	411	Bm1_54690A
Bm1_52870	14992.m11359	Splicing factor, arginine/serine-rich 4, putative	5	2	17	1.44E-02	5.76E-03	4.90E-02	0.000124	0.000039	0.000286	0.38	0.09	1.76	3	2	7	1	0.93	1	39 kDa	347
Bm1_55815	15305.m00011	PET112 family, N terminal region containing protein	2	1	2	1.44E-02	7.19E-03	1.44E-02	0.000124	0.000048	0.000084	0.93	0.23	0.49	2	1	2	1	0.93	0.99	16 kDa	139
Bm1_15330	14174.m00063	Glycosyl hydrolase family 20, catalytic domain containing protein	7	16	13	1.44E-02	3.29E-02	2.67E-02	0.000124	0.000221	0.000156	0.33	0.79	0.45	3	9	7	1	1	1	57 kDa	487	BMAL2678.1
Bm1_26690	14848.m00007	Prion-like-, putative	9	75	5	1.44E-02	1.20E-01	7.99E-03	0.000124	0.000804	0.000047	0.15	4.73	0.05	6	27	5	1	1	1	70 kDa	626	Bm1_26690A
Bm1_20440	14518.m00083	Biotin/lipoate A/B protein ligase family protein	5	2	27	1.43E-02	5.73E-03	7.74E-02	0.000123	0.000038	0.000451	0.25	0.07	2.8	4	2	13	1	0.93	1	39 kDa	349	BMAL3562.1
Bm1_44525	14979.m04412	HsGCN1-related	34	27	83	1.43E-02	1.13E-02	3.49E-02	0.000123	0.000076	0.000203	0.44	0.23	1.02	21	17	40	1	1	1	264 kDa	2381
Bm1_30500	14953.m00216	60S ribosomal protein L38, putative	1	0	5	1.43E-02	0.00E+00	7.14E-02	0.000123	0.000000	0.000417	0.29	0.00	3.4	1	0	3	0.5	0	1	8 kDa	70	Bm1_30500A
Bm1_28420	14930.m00334	DnaJ protein, putative	3	0	1	1.44E-02	0.00E+00	4.79E-03	0.000123	0.000000	0.000028	4.42	0.00	0.23	2	0	1	1	0.8	0.94	24 kDa	209	Bm1_28420A
Bm1_47235	14982.m02220	DnaJ domain containing protein	5	1	8	1.44E-02	2.87E-03	2.30E-02	0.000123	0.000019	0.000134	0.80	0.07	0.94	4	1	6	1	0.91	1	40 kDa	348	Bm1_47235A
Bm1_09375	13466.m00199	Fukutin.-related	5	1	3	1.44E-02	2.87E-03	8.62E-03	0.000123	0.000019	0.000050	1.77	0.11	0.35	3	1	3	1	0.92	1	41 kDa	348	Bm1_09375A
Bm1_01270	12555.m00139	protein 2, putative	2	0	3	1.42E-02	0.00E+00	2.13E-02	0.000122	0.000000	0.000124	0.98	0.00	1.02	2	0	1	1	0	0.88	15 kDa	141
Bm1_39900	14972.m07685	Sex muscle abnormal protein 5, putative	3	1	3	1.42E-02	4.74E-03	1.42E-02	0.000122	0.000032	0.000083	1.06	0.16	0.54	2	1	3	1	0.99	1	24 kDa	211
Bm1_49970	14990.m08120	isoleucyl-tRNA synthetase family protein	16	3	21	1.42E-02	2.66E-03	1.86E-02	0.000122	0.000018	0.000109	0.96	0.08	0.78	12	2	12	1	0.93	1	130 kDa	1127
Bm1_10905	13652.m00090	cation diffusion facilitator family transporter containing protein	4	0	4	1.42E-02	0.00E+00	1.42E-02	0.000122	0.000000	0.000083	1.47	0.00	0.68	3	0	3	1	0	1	32 kDa	282	Bm1_10905A
Bm1_08710	13409.m00051	Hypothetical protein	3	2	5	1.42E-02	9.43E-03	2.36E-02	0.000122	0.000063	0.000138	0.61	0.24	0.74	1	2	3	0.5	0.93	1	25 kDa	212	Bm1_08710A
Bm1_02730	12733.m00087	chaperone-activity of bc1 complex-like, mitochondrial, putative	9	17	2	1.42E-02	2.68E-02	3.15E-03	0.000122	0.000180	0.000018	0.61	1.28	0.06	6	10	1	1	1	1	72 kDa	635	Bm1_02730A
Bm1_44405	14979.m04387	oxidoreductase, short chain dehydrogenase/reductase family protein	4	1	2	1.42E-02	3.55E-03	7.09E-03	0.000122	0.000024	0.000041	1.87	0.15	0.28	3	1	2	1	0.99	1	31 kDa	282	BMAL7837.1
Bm1_08695	13409.m00048	trehalose-6-phosphate synthase-related	7	3	16	1.42E-02	6.10E-03	3.25E-02	0.000122	0.000041	0.000190	0.53	0.13	1.16	7	3	12	1	1	1	55 kDa	492	Bm1_08695A
Bm1_16045	14231.m00141	excretory/secretory protein Juv-p120 precursor-related	6	4	25	1.43E-02	9.50E-03	5.94E-02	0.000122	0.000064	0.000347	0.30	0.14	1.86	5	2	14	1	0.93	1	50 kDa	421	Bm1_16045A
Bm1_48925	14990.m07909	hypothetical protein	2	0	2	1.41E-02	0.00E+00	1.41E-02	0.000121	0.000000	0.000082	1.47	0.00	0.68	2	0	2	1	0	1	16 kDa	142
Bm1_00140	12418.m00018	Cell division protein	6	0	28	1.41E-02	0.00E+00	6.56E-02	0.000121	0.000000	0.000383	0.32	0.00	3.2	5	0	11	1	0	1	50 kDa	427	Bm1_00140A
Bm1_52975	14992.m11386	ER lumen protein retaining receptor, putative	3	1	1	1.41E-02	4.70E-03	4.70E-03	0.000121	0.000032	0.000027	2.05	0.21	0.18	2	1	1	1	0.92	0.94	25 kDa	213	BMAL9364.1
Bm1_30645	14954.m01593	PREGNANCY-ASSOCIATED PLASMA PROTEIN-A, PUTATIVE	6	1	9	1.40E-02	2.34E-03	2.10E-02	0.000120	0.000016	0.000123	0.87	0.06	0.90	4	1	3	1	0.97	1	48 kDa	428
Bm1_54180	15133.m00193	T-complex protein 11 containing protein	7	2	4	1.39E-02	3.98E-03	7.97E-03	0.000120	0.000027	0.000046	1.64	0.16	0.32	5	2	3	1	1	1	57 kDa	502
Bm1_34700	14963.m01811	AT19640p-related	4	2	1	1.39E-02	6.97E-03	3.48E-03	0.000120	0.000047	0.000020	1.78	0.33	0.12	4	2	1	1	0.94	0.98	32 kDa	287	Bm1_34700A
Bm1_47900	14990.m07700	Filamin/ABP280 repeat family protein	24	5	103	1.40E-02	2.91E-03	5.99E-02	0.000120	0.000020	0.000350	0.33	0.04	2.5	15	5	47	1	1	1	188 kDa	1719	BMAL8465.1
Bm1_49495	14990.m08025	conserved hypothetical protein	6	8	6	1.40E-02	1.87E-02	1.40E-02	0.000120	0.000125	0.000082	0.58	0.62	0.33	5	8	5	1	1	1	50 kDa	429
Bm1_36870	14972.m07915	hypothetical protein	13	129	14	1.40E-02	1.39E-01	1.51E-02	0.000120	0.000933	0.000088	0.12	4.48	0.08	10	36	8	1	1	1	105 kDa	928	BMAL6455.1
Bm1_05090	13106.m00007	Hypothetical protein	3	0	4	1.39E-02	0.00E+00	1.85E-02	0.000119	0.000000	0.000108	1.10	0.00	0.91	2	0	2	1	0	0.99	24 kDa	216	Bm1_05090A
Bm1_26330	14796.m00103	Kelch motif family protein	8	3	7	1.38E-02	5.18E-03	1.21E-02	0.000119	0.000035	0.000071	1.13	0.18	0.46	4	1	5	1	0.99	1	65 kDa	579	BMAL4591.1
Bm1_13875	14038.m00032	Peptidase M16 inactive domain containing protein	7	6	8	1.39E-02	1.19E-02	1.59E-02	0.000119	0.000080	0.000093	0.69	0.38	0.46	4	4	3	1	1	1	57 kDa	504	Bm1_13875A
Bm1_14230	14058.m00556	NLI interacting factor-like phosphatase family protein	8	4	22	1.39E-02	6.94E-03	3.82E-02	0.000119	0.000047	0.000223	0.44	0.14	1.34	8	3	14	1	0.99	1	65 kDa	576	Bm1_14230A
Bm1_26585	14830.m00077	Hypothetical UPF0205 protein C40H1.5 in chromosome III precursor, putative	2	10	8	1.38E-02	6.90E-02	5.52E-02	0.000119	0.000463	0.000322	0.15	1.05	0.55	1	7	6	1	1	1	16 kDa	145	Bm1_26585A
Bm1_54125	15131.m00096	golgi reassembly stacking protein 2, putative	2	0	3	1.38E-02	0.00E+00	2.07E-02	0.000119	0.000000	0.000121	0.98	0.00	1.02	2	0	2	1	0	1	16 kDa	145	Bm1_54125A
Bm1_27690	14917.m00333	Phosphatidylinositol 3- and 4-kinase family protein	5	7	6	1.38E-02	1.93E-02	1.66E-02	0.000119	0.000130	0.000097	0.52	0.60	0.39	5	5	4	1	1	1	43 kDa	362	Bm1_27690A
Bm1_27840	14920.m00397	hypothetical protein, conserved	5	1	2	1.39E-02	2.77E-03	5.54E-03	0.000119	0.000019	0.000032	2.34	0.12	0.23	3	1	1	1	0.93	1	40 kDa	361	Bm1_27840A
Bm1_51290	14992.m11031	hypothetical protein	5	13	4	1.39E-02	3.60E-02	1.11E-02	0.000119	0.000242	0.000065	0.39	1.32	0.18	3	5	3	1	1	1	40 kDa	361	BMAL9076.1
Bm1_15480	14187.m00209	Acyltransferase family protein	9	1	1	1.39E-02	1.54E-03	1.54E-03	0.000119	0.000010	0.000009	6.16	0.08	0.07	5	1	1	1	0.99	1	75 kDa	649	Bm1_15480A
	13181.m00021		3	0	10	1.38E-02	0.00E+00	4.59E-02	0.000118	0.000000	0.000268	0.44	0.00	2.3	3	0	6	1	0	1	29 kDa	218
Bm1_06170	13239.m00094	Uncharacterized protein family UPF0005 containing protein	4	5	4	1.37E-02	1.71E-02	1.37E-02	0.000118	0.000115	0.000080	0.60	0.58	0.34	3	3	2	1	0.93	1	32 kDa	292	Bm1_06170A
Bm1_19435	14423.m00100	CLC chloride channel protein, putative	11	8	9	1.38E-02	1.00E-02	1.13E-02	0.000118	0.000067	0.000066	0.89	0.37	0.35	9	7	8	1	1	1	89 kDa	800
Bm1_26335	14798.m00029	Ground-like domain containing protein	4	0	1	1.38E-02	0.00E+00	3.44E-03	0.000118	0.000000	0.000020	5.89	0.00	0.17	2	0	1	1	0.84	0.88	32 kDa	291
Bm1_49370	14990.m08000	Protein kinase domain containing protein	17	3	11	1.38E-02	2.43E-03	8.90E-03	0.000118	0.000016	0.000052	1.73	0.10	0.39	11	3	7	1	0.93	1	143 kDa	1236	BMAL8726.1
Bm1_35135	14967.m01552	Amino acid permease family protein	6	23	20	1.38E-02	5.28E-02	4.59E-02	0.000118	0.000354	0.000268	0.19	0.92	0.57	4	9	7	1	1	1	47 kDa	436	Bm1_35135A
Bm1_03660	12871.m00093	translation initiation factor 3 subunit 7, putative	8	5	16	1.37E-02	8.58E-03	2.74E-02	0.000118	0.000058	0.000160	0.54	0.21	0.91	5	3	12	1	1	1	66 kDa	583	Bm1_03660A
Bm1_47435	14982.m02264	hypothetical protein	4	1	1	1.38E-02	3.44E-03	3.44E-03	0.000118	0.000023	0.000020	2.74	0.17	0.14	3	1	1	1	0.93	0.88	33 kDa	291
Bm1_13880	14039.m00112	hypothetical protein	1	3	2	1.37E-02	4.11E-02	2.74E-02	0.000118	0.000276	0.000160	0.27	0.99	0.41	1	1	2	0.5	0.91	0.99	9 kDa	73	Bm1_13880A
Bm1_34580	14963.m01829	hypothetical protein	2	3	1	1.37E-02	2.06E-02	6.85E-03	0.000118	0.000138	0.000040	0.66	0.87	0.16	2	1	1	1	0.92	0.88	16 kDa	146	Bm1_34580A
Bm1_04200	12950.m00041	Protein KIAA0103 homolog.-related	4	1	4	1.38E-02	3.44E-03	1.38E-02	0.000118	0.000023	0.000080	1.14	0.12	0.57	3	1	4	1	0.92	1	33 kDa	291	Bm1_04200A
Bm1_39685	14972.m07640	ubiquitin-conjugating enzyme ubc-2 - Caenorhabditis elegans, putative	2	3	2	1.36E-02	2.04E-02	1.36E-02	0.000117	0.000137	0.000079	0.54	0.70	0.31	2	2	2	1	0.93	1	17 kDa	147
Bm1_38275	14972.m07353	major surface protein 3-related	4	6	1	1.36E-02	2.04E-02	3.40E-03	0.000117	0.000137	0.000020	0.75	1.00	0.08	2	3	1	1	0.98	0.88	34 kDa	294	BMAL6710.1
Bm1_39970	14972.m07699	EF hand family protein	6	2	9	1.36E-02	4.54E-03	2.04E-02	0.000117	0.000030	0.000119	0.78	0.13	0.81	4	2	7	1	0.98	1	52 kDa	441	BMAL7011.1
Bm1_53710	15080.m00103	Hypothetical GTP-binding protein C02F5.3 in chromosome III, putative	5	2	3	1.36E-02	5.45E-03	8.17E-03	0.000117	0.000037	0.000048	1.39	0.22	0.31	4	2	2	1	0.94	1	41 kDa	367	Bm1_53710A
Bm1_30025	14950.m01821	hypothetical protein	5	0	4	1.36E-02	0.00E+00	1.09E-02	0.000117	0.000000	0.000064	1.84	0.00	0.54	4	0	4	1	0.53	1	43 kDa	367	Bm1_30025A
Bm1_42000	14975.m04330	splicing factor SRp54, putative	3	0	6	1.36E-02	0.00E+00	2.73E-02	0.000117	0.000000	0.000159	0.74	0.00	1.36	2	0	4	1	0.87	1	25 kDa	220
Bm1_50550	14992.m10882	Crooked neck-like protein 1, putative	10	5	23	1.36E-02	6.80E-03	3.13E-02	0.000117	0.000046	0.000183	0.51	0.15	1.12	8	3	16	1	0.99	1	88 kDa	735
Bm1_33310	14961.m05155	PDZ-domain protein scribble, putative	17	8	35	1.37E-02	6.43E-03	2.81E-02	0.000117	0.000043	0.000164	0.57	0.15	1.02	15	6	21	1	0.99	1	136 kDa	1245
Bm1_24025	14702.m00388	3'5'-cyclic nucleotide phosphodiesterase family protein	9	1	2	1.36E-02	1.51E-03	3.02E-03	0.000117	0.000010	0.000018	4.21	0.08	0.14	7	1	2	1	0.93	1	75 kDa	663	Bm1_24025A
Bm1_47455	14982.m02268	G10 protein homolog, putative	2	0	2	1.36E-02	0.00E+00	1.36E-02	0.000117	0.000000	0.000079	1.47	0.00	0.68	2	0	2	1	0	1	17 kDa	147
	14320.m00074		3	1	0	1.35E-02	4.48E-03	0.00E+00	0.000116	0.000030	0.000000	3.84	0.26	0.00	3	1	0	1	0.93	0.95	25 kDa	223
Bm1_38995	14972.m07501	Amyloid A4 extracellular domain containing protein	10	9	12	1.35E-02	1.22E-02	1.62E-02	0.000116	0.000082	0.000095	0.66	0.39	0.48	6	6	11	1	0.99	1	85 kDa	740
Bm1_06680	13261.m00259	KH domain containing protein	17	6	34	1.35E-02	4.75E-03	2.69E-02	0.000116	0.000032	0.000157	0.61	0.12	1.07	16	5	21	1	1	1	141 kDa	1264	Bm1_06680A
Bm1_14945	14122.m00160	isocitrate dehydrogenase	5	13	9	1.35E-02	3.50E-02	2.43E-02	0.000116	0.000235	0.000142	0.31	0.91	0.40	5	6	6	1	1	1	41 kDa	371	Bm1_14945A
Bm1_29905	14950.m01797	hypothetical protein	1	0	4	1.35E-02	0.00E+00	5.41E-02	0.000116	0.000000	0.000315	0.37	0.00	2.7	1	0	3	1	0.87	1	8 kDa	74	Bm1_29905A
Bm1_25205	14749.m00216	leucyl-tRNA synthetase, putative	16	5	26	1.35E-02	4.23E-03	2.20E-02	0.000116	0.000028	0.000128	0.74	0.12	0.89	11	5	17	1	1	1	135 kDa	1183	Bm1_25205A
Bm1_45780	14980.m02676	SF2, putative	4	1	23	1.34E-02	3.36E-03	7.72E-02	0.000115	0.000023	0.000450	0.24	0.04	3.3	4	1	8	1	0.93	1	34 kDa	298	BMAL8081.1
	14873.m00236		2	0	5	1.34E-02	0.00E+00	3.36E-02	0.000115	0.000000	0.000196	0.59	0.00	1.70	1	0	3	0.98	0	1	17 kDa	149
Bm1_54635	15172.m00084	Patched family protein	19	11	14	1.34E-02	7.74E-03	9.85E-03	0.000115	0.000052	0.000057	1.05	0.30	0.34	7	8	9	1	1	1	160 kDa	1422
Bm1_45810	14980.m02683	Mago nashi protein homolog, putative	2	0	8	1.33E-02	0.00E+00	5.33E-02	0.000115	0.000000	0.000311	0.37	0.00	2.7	2	0	5	1	0	1	18 kDa	150	BMAL8085.1
Bm1_08520	13398.m00091	eukaryotic translation initiation factor 3 subunit 8, putative	12	7	19	1.34E-02	7.80E-03	2.12E-02	0.000115	0.000052	0.000123	0.65	0.22	0.74	9	5	15	1	1	1	105 kDa	898	Bm1_08520A
Bm1_11760	13770.m00013	cyclophilin-type peptidyl-prolyl cis-trans isomerase-1, Bmcyp-1 fragment	2	0	3	1.34E-02	0.00E+00	2.01E-02	0.000115	0.000000	0.000117	0.98	0.00	1.02	2	0	2	1	0.92	1	17 kDa	149
Bm1_55245	15239.m00024	Tubulin gamma chain, putative	6	1	18	1.34E-02	2.23E-03	4.02E-02	0.000115	0.000015	0.000234	0.46	0.04	1.80	5	1	16	1	0.91	1	50 kDa	448	Bm1_55245A
Bm1_57295	15509.m00028	40S ribosomal protein S19S, putative	2	0	9	1.33E-02	0.00E+00	6.00E-02	0.000115	0.000000	0.000350	0.33	0.00	3.1	1	0	2	0.5	0	1	17 kDa	150	Bm1_57295A
Bm1_55700	15296.m00009	KH domain containing protein	5	2	15	1.33E-02	5.33E-03	4.00E-02	0.000115	0.000036	0.000233	0.43	0.10	1.55	1	1	8	1	0.98	1	42 kDa	375
Bm1_39235	14972.m07549	VHS domain containing protein	6	7	6	1.33E-02	1.55E-02	1.33E-02	0.000114	0.000104	0.000077	0.63	0.54	0.36	4	5	3	1	1	1	51 kDa	452	BMAL6882.1
Bm1_04770	13066.m00230	hypothetical protein	8	4	13	1.33E-02	6.63E-03	2.16E-02	0.000114	0.000045	0.000126	0.67	0.19	0.79	5	4	7	1	1	1	67 kDa	603	Bm1_04770A
Bm1_13815	14037.m00201	prolyl oligopeptidase family protein	9	21	31	1.33E-02	3.11E-02	4.59E-02	0.000114	0.000209	0.000268	0.24	0.55	0.83	4	10	14	1	1	1	78 kDa	676	Bm1_13815A
Bm1_37645	14972.m07225	epidermal growth factor receptor pathway substrate 8 splice variant B, putative	10	43	22	1.33E-02	5.71E-02	2.92E-02	0.000114	0.000383	0.000170	0.21	1.35	0.34	7	20	12	1	1	1	85 kDa	753	BMAL6600.1
Bm1_38160	14972.m07329	Fatty acid desaturase family protein	5	1	1	1.33E-02	2.66E-03	2.66E-03	0.000114	0.000018	0.000016	3.42	0.14	0.12	4	1	1	1	0.93	0.99	44 kDa	376
Bm1_07035	13282.m00277	alkyldihydroxyacetonephosphate synthase, putative	8	4	4	1.33E-02	6.62E-03	6.62E-03	0.000114	0.000044	0.000039	1.37	0.29	0.24	4	4	3	1	0.94	1	68 kDa	604	Bm1_07035A
Bm1_16185	14233.m00053	ATP-dependent RNA helicase An3, putative	10	6	42	1.33E-02	7.96E-03	5.57E-02	0.000114	0.000053	0.000325	0.30	0.12	1.94	9	6	24	1	0.94	1	84 kDa	754	BMAL2826.1
Bm1_23000	14652.m00404	sex-regulated protein janus-A, putative	3	4	2	1.33E-02	1.77E-02	8.85E-03	0.000114	0.000119	0.000052	0.67	0.72	0.22	1	3	2	0.98	1	1	26 kDa	226	Bm1_23000A
Bm1_34490	14963.m01771	Protein phosphatase 2C containing protein	6	6	17	1.33E-02	1.33E-02	3.77E-02	0.000114	0.000089	0.000220	0.37	0.27	1.08	4	4	9	1	0.94	1	49 kDa	451	Bm1_34490A
Bm1_48400	14990.m07803	hypothetical protein	3	0	16	1.32E-02	0.00E+00	7.05E-02	0.000114	0.000000	0.000411	0.28	0.00	3.6	2	0	7	1	0.84	1	26 kDa	227
Bm1_22385	14623.m00072	cathepsin L precursor, putative	2	1	1	1.33E-02	6.62E-03	6.62E-03	0.000114	0.000044	0.000039	1.37	0.29	0.24	2	1	1	1	0.93	0.94	17 kDa	151	Bm1_22385A
Bm1_16695	14250.m00297	Phosphopantetheine attachment site family protein	2	6	2	1.33E-02	3.97E-02	1.33E-02	0.000114	0.000267	0.000077	0.33	1.40	0.20	2	3	2	1	0.93	1	18 kDa	151	Bm1_16695A
Bm1_32140	14961.m04920	STE20-like kinase MST, putative	7	8	14	1.33E-02	1.52E-02	2.65E-02	0.000114	0.000102	0.000155	0.44	0.38	0.72	4	7	10	1	1	1	60 kDa	528
Bm1_25060	14740.m00011	Nematode cuticle collagen N-terminal domain containing protein	4	19	6	1.33E-02	6.31E-02	1.99E-02	0.000114	0.000424	0.000116	0.21	1.84	0.22	3	5	4	1	1	1	30 kDa	301	Bm1_25060A
Bm1_40295	14972.m07766	Acyltransferase-like protein 4, isoform a, putative	7	2	7	1.32E-02	3.76E-03	1.32E-02	0.000113	0.000025	0.000077	1.11	0.13	0.56	4	2	5	1	0.93	1	61 kDa	532
Bm1_54105	15131.m00092	hypothetical protein	8	10	2	1.32E-02	1.65E-02	3.30E-03	0.000113	0.000111	0.000019	0.87	0.83	0.09	7	7	2	1	0.99	1	68 kDa	607
Bm1_23795	14687.m00369	hypothetical protein	9	3	7	1.31E-02	4.37E-03	1.02E-02	0.000113	0.000029	0.000059	1.27	0.17	0.42	5	3	7	1	0.99	1	80 kDa	687	Bm1_23795A
Bm1_10800	13644.m00285	protein F10G7.2 , putative	12	7	9	1.32E-02	7.69E-03	9.89E-03	0.000113	0.000052	0.000058	1.04	0.30	0.35	12	7	7	1	1	1	102 kDa	910	Bm1_10800A
Bm1_46425	14980.m02810	ribosomal protein L4/L1 family protein	4	2	1	1.32E-02	6.60E-03	3.30E-03	0.000113	0.000044	0.000019	1.78	0.33	0.12	3	2	1	1	0.98	0.94	35 kDa	303
Bm1_35990	14971.m02838	Mannosyl-oligosaccharide alpha-1,2-mannosidase isoform 1, putative	7	1	10	1.32E-02	1.89E-03	1.89E-02	0.000113	0.000013	0.000110	0.92	0.06	0.87	4	1	4	1	0.94	1	62 kDa	530
Bm1_03565	12859.m00021	Hypothetical protein	1	6	1	1.30E-02	7.79E-02	1.30E-02	0.000112	0.000523	0.000076	0.19	2.79	0.12	1	5	1	0.99	1	0.96	8 kDa	77	Bm1_03565A
Bm1_18845	14387.m00349	GRIM-19 protein	2	10	3	1.31E-02	6.54E-02	1.96E-02	0.000112	0.000439	0.000114	0.20	1.94	0.21	1	4	2	0.5	1	0.99	19 kDa	153	Bm1_18845A
Bm1_24975	14734.m00086	protein R01H10.7-related	5	1	3	1.31E-02	2.62E-03	7.85E-03	0.000112	0.000018	0.000046	1.77	0.11	0.35	4	1	2	1	0.93	1	44 kDa	382
Bm1_13515	14009.m00172	platelet-activating factor acetylhydrolase IB alpha subunit, putative	5	3	11	1.30E-02	7.81E-03	2.87E-02	0.000112	0.000052	0.000167	0.51	0.19	1.02	5	3	9	1	1	1	44 kDa	384	Bm1_13515A
Bm1_57350	15516.m00008	hypothetical protein	7	2	18	1.30E-02	3.72E-03	3.35E-02	0.000112	0.000025	0.000195	0.51	0.08	1.43	7	2	13	1	0.92	1	59 kDa	538	Bm1_57350A
Bm1_07355	13314.m00583	Proline-rich protein MP-2 precursor.-related	2	1	0	1.31E-02	6.54E-03	0.00E+00	0.000112	0.000044	0.000000	2.56	0.39	0.00	2	1	0	1	0.93	0.37	16 kDa	153	Bm1_07355A
Bm1_07875	13350.m00129	CONSERVED HYPOTHETICAL PROTEIN	3	0	1	1.30E-02	0.00E+00	4.33E-03	0.000112	0.000000	0.000025	4.42	0.00	0.23	3	0	1	1	0.7	0.98	26 kDa	231	Bm1_07875A
Bm1_42870	14975.m04515	Brugia malayi antigen, putative	2	24	7	1.31E-02	1.57E-01	4.58E-02	0.000112	0.001053	0.000267	0.09	2.78	0.23	1	8	4	1	1	1	17 kDa	153
Bm1_20220	14496.m00120	NADH oxidoreductase complex I subunit, putative	2	4	5	1.30E-02	2.60E-02	3.25E-02	0.000112	0.000174	0.000189	0.31	0.58	0.66	1	1	2	0.98	0.92	1	18 kDa	154	Bm1_20220A
Bm1_25080	14744.m00190	ATP-dependent RNA helicase T26G10.1 in chromosome III, putative	6	1	9	1.30E-02	2.17E-03	1.95E-02	0.000112	0.000015	0.000114	0.87	0.06	0.90	3	1	7	1	0.94	1	52 kDa	462	Bm1_25080A
Bm1_17405	14293.m00076	hypothetical protein	2	5	3	1.30E-02	3.25E-02	1.95E-02	0.000112	0.000218	0.000114	0.34	0.97	0.34	2	4	2	1	0.93	1	18 kDa	154	Bm1_17405A
Bm1_33735	14961.m05243	cathepsin B-like cysteine proteinase, putative	5	9	8	1.30E-02	2.34E-02	2.08E-02	0.000112	0.000157	0.000122	0.40	0.67	0.45	3	6	6	1	1	1	43 kDa	384	BMAL5887.1
Bm1_55500	15267.m00010	Sr protein, putative	2	1	9	1.31E-02	6.54E-03	5.88E-02	0.000112	0.000044	0.000343	0.29	0.10	2.2	2	1	2	1	0.92	0.99	17 kDa	153
Bm1_19550	14438.m00026	Cuticlin 1 precursor, putative	5	0	22	1.29E-02	0.00E+00	5.69E-02	0.000111	0.000000	0.000332	0.33	0.00	3.0	3	0	7	1	0.92	1	44 kDa	387	Bm1_19550A
Bm1_14410	14062.m00071	NADH-ubiquinone oxidoreductase 17.3 kDa subunit , putative	2	13	7	1.29E-02	8.39E-02	4.52E-02	0.000111	0.000563	0.000264	0.13	1.50	0.39	2	6	4	1	1	1	18 kDa	155	Bm1_14410A
Bm1_14005	14045.m00009	conserved hypothetical protein	4	0	7	1.29E-02	0.00E+00	2.27E-02	0.000111	0.000000	0.000132	0.84	0.00	1.19	3	0	5	1	0	1	34 kDa	309
Bm1_28295	14928.m00206	hypothetical protein	3	0	7	1.28E-02	0.00E+00	2.99E-02	0.000110	0.000000	0.000175	0.63	0.00	1.59	2	0	5	1	0	1	26 kDa	234	Bm1_28295A
Bm1_20470	14518.m00088	NADH-ubiquinone oxidoreductase 24 kDa subunit, mitochondrial precursor, putative	3	3	2	1.28E-02	1.28E-02	8.55E-03	0.000110	0.000086	0.000050	0.81	0.54	0.25	2	3	2	1	0.91	1	26 kDa	234	Bm1_20470A
Bm1_49545	14990.m08035	hypothetical protein	3	1	3	1.28E-02	4.26E-03	1.28E-02	0.000110	0.000029	0.000074	1.06	0.16	0.54	3	1	3	1	0.94	1	27 kDa	235	BMAL8758.1
Bm1_13920	14040.m00262	AT31705p, putative	5	0	5	1.29E-02	0.00E+00	1.29E-02	0.000110	0.000000	0.000075	1.47	0.00	0.68	4	0	5	1	0.92	1	46 kDa	389	Bm1_13920A
Bm1_03865	12902.m00221	dynein light intermediate chain, putative	6	15	7	1.28E-02	3.20E-02	1.49E-02	0.000110	0.000215	0.000087	0.36	1.09	0.27	3	4	5	1	1	1	52 kDa	469	Bm1_03865A
Bm1_20115	14489.m00059	hypothetical protein	10	5	1	1.28E-02	6.41E-03	1.28E-03	0.000110	0.000043	0.000007	2.18	0.37	0.05	3	5	1	1	0.99	1	89 kDa	780	BMAL3502.1
Bm1_45065	14979.m04522	suppressor of profilin/p41 of actin-related complex 2/3, putative	5	2	11	1.28E-02	5.10E-03	2.81E-02	0.000110	0.000034	0.000164	0.55	0.13	1.14	4	2	6	1	0.98	1	45 kDa	392	BMAL7946.1
Bm1_20840	14539.m00055	calcium-binding protein, putative	1	1	2	1.28E-02	1.28E-02	2.56E-02	0.000110	0.000086	0.000150	0.47	0.33	0.76	1	1	2	0.5	0.91	1	9 kDa	78	Bm1_20840A
Bm1_56085	15338.m00010	La domain containing protein	10	6	24	1.27E-02	7.61E-03	3.04E-02	0.000109	0.000051	0.000177	0.48	0.18	1.11	8	5	18	1	1	1	87 kDa	789
Bm1_29700	14947.m01142	AMP-binding enzyme family protein	8	2	11	1.27E-02	3.17E-03	1.74E-02	0.000109	0.000021	0.000102	0.89	0.10	0.78	5	2	7	1	0.93	1	72 kDa	631	Bm1_29700A
Bm1_07190	13294.m00109	hypothetical protein	3	1	5	1.27E-02	4.22E-03	2.11E-02	0.000109	0.000028	0.000123	0.72	0.12	0.90	2	1	2	1	0.93	0.99	26 kDa	237
Bm1_29155	14940.m00177	Zinc finger, C2H2 type family protein	2	0	0	1.27E-02	0.00E+00	0.00E+00	0.000109	0.000000	0.000000	9999.00	0.00	0.00	2	0	0	1	0.66	0.3	18 kDa	157	Bm1_29155A
Bm1_40300	14972.m07767	pantothenate kinase family protein	6	3	4	1.27E-02	6.33E-03	8.44E-03	0.000109	0.000042	0.000049	1.19	0.27	0.33	5	3	4	1	0.99	1	53 kDa	474	BMAL7074.1
Bm1_35525	14968.m01494	hypothetical protein	11	13	12	1.27E-02	1.50E-02	1.38E-02	0.000109	0.000100	0.000081	0.60	0.53	0.39	6	8	4	1	1	1	99 kDa	869	Bm1_35525A
Bm1_29710	14947.m01144	Immunoglobulin I-set domain containing protein	4	5	5	1.27E-02	1.58E-02	1.58E-02	0.000109	0.000106	0.000092	0.55	0.53	0.43	2	4	4	1	0.98	1	36 kDa	316	Bm1_29710A
Bm1_55005	15214.m00025	brahma associated protein 60 kDa, putative	3	0	8	1.27E-02	0.00E+00	3.38E-02	0.000109	0.000000	0.000197	0.55	0.00	1.81	2	0	5	1	0	1	28 kDa	237	Bm1_55005A
Bm1_39105	14972.m07522	snoRNP protein GAR1, putative	3	3	3	1.27E-02	1.27E-02	1.27E-02	0.000109	0.000085	0.000074	0.68	0.47	0.38	3	2	2	1	0.93	1	26 kDa	236	BMAL6854.1
Bm1_25735	14773.m00909	dihydropteridine reductase-like	3	1	2	1.27E-02	4.24E-03	8.48E-03	0.000109	0.000028	0.000049	1.40	0.18	0.36	2	1	2	1	0.89	0.99	26 kDa	236	Bm1_25735A
Bm1_17160	14282.m00442	Hypothetical protein	1	1	2	1.27E-02	1.27E-02	2.53E-02	0.000109	0.000085	0.000148	0.47	0.33	0.76	1	1	2	0.5	0.89	1	9 kDa	79	Bm1_17160A
Bm1_28230	14927.m00100	hypothetical protein, conserved	3	0	6	1.26E-02	0.00E+00	2.52E-02	0.000108	0.000000	0.000147	0.74	0.00	1.36	2	0	5	1	0	1	27 kDa	238	Bm1_28230A
Bm1_47945	14990.m07709	hypothetical protein	5	3	5	1.26E-02	7.58E-03	1.26E-02	0.000108	0.000051	0.000074	0.87	0.28	0.46	3	2	2	1	0.94	1	45 kDa	396	BMAL8475.1
Bm1_43005	14975.m04542	CHORD family protein	4	1	6	1.26E-02	3.16E-03	1.89E-02	0.000108	0.000021	0.000110	0.82	0.10	0.85	3	1	5	1	0.9	1	36 kDa	317
Bm1_40645	14972.m07844	Hypothetical 35.6 kDa protein ZK1073.1 in chromosome X, putative	4	10	7	1.26E-02	3.16E-02	2.21E-02	0.000108	0.000212	0.000129	0.32	0.89	0.40	4	6	6	1	1	1	35 kDa	317	BMAL7146.1
Bm1_55015	15214.m00027	CG17593-PA-related	4	5	7	1.25E-02	1.57E-02	2.19E-02	0.000108	0.000105	0.000128	0.46	0.45	0.60	4	5	5	1	0.93	1	38 kDa	319
Bm1_02625	12714.m00013	Zinc finger in N-recognin family protein	4	1	10	1.26E-02	3.15E-03	3.15E-02	0.000108	0.000021	0.000183	0.53	0.07	1.42	3	1	5	1	0.92	1	36 kDa	318
Bm1_52665	14992.m11316	hypothetical protein	9	9	11	1.26E-02	1.26E-02	1.53E-02	0.000108	0.000084	0.000090	0.62	0.43	0.47	7	8	9	1	1	1	81 kDa	717
Bm1_21590	14590.m00338	hypothetical protein	2	1	1	1.26E-02	6.29E-03	6.29E-03	0.000108	0.000042	0.000037	1.37	0.29	0.24	2	1	1	1	0.89	0.88	18 kDa	159
Bm1_48355	14990.m07794	Proteasome A-type and B-type family protein	3	2	4	1.26E-02	8.40E-03	1.68E-02	0.000108	0.000056	0.000098	0.70	0.27	0.60	3	2	4	1	0.94	1	27 kDa	238	BMAL8549.1
Bm1_34415	14962.m00667	hypothetical protein	16	11	31	1.24E-02	8.55E-03	2.41E-02	0.000107	0.000057	0.000141	0.54	0.23	0.86	9	10	19	1	1	1	144 kDa	1286	Bm1_34415A
Bm1_42190	14975.m04374	hypothetical protein	2	3	0	1.25E-02	1.88E-02	0.00E+00	0.000107	0.000126	0.000000	0.85	1.17	0.00	2	2	0	1	0.94	0	18 kDa	160
Bm1_43315	14977.m04907	Troponin C, isoform 2, putative	2	3	3	1.24E-02	1.86E-02	1.86E-02	0.000107	0.000125	0.000109	0.46	0.58	0.47	1	3	3	1	0.98	1	18 kDa	161
Bm1_02920	12759.m00009	hypothetical protein	1	2	6	1.25E-02	2.50E-02	7.50E-02	0.000107	0.000168	0.000438	0.18	0.31	1.59	1	1	3	0.5	0.94	1	9 kDa	80	Bm1_02920A
Bm1_20655	14529.m00204	hypothetical protein	4	0	13	1.25E-02	0.00E+00	4.06E-02	0.000107	0.000000	0.000237	0.45	0.00	2.2	2	0	6	1	0.68	1	37 kDa	320	Bm1_20655A
Bm1_51265	14992.m11026	glycosyl transferase, group 2 family protein	8	6	2	1.24E-02	9.30E-03	3.10E-03	0.000107	0.000062	0.000018	1.32	0.50	0.11	6	6	2	1	1	1	74 kDa	645
Bm1_40390	14972.m07788	hypothetical protein	15	0	1	1.24E-02	0.00E+00	8.27E-04	0.000107	0.000000	0.000005	22.09	0.00	0.05	4	0	1	1	0.94	0.99	140 kDa	1209
Bm1_13325	13984.m00015	Cuticle collagen 7 precursor.-related	3	1	1	1.24E-02	4.13E-03	4.13E-03	0.000107	0.000028	0.000024	2.05	0.21	0.18	3	1	1	1	1	1	24 kDa	242	Bm1_13325A
Bm1_40725	14972.m07951	UDP-galactose transporter family protein	4	1	10	1.24E-02	3.11E-03	3.11E-02	0.000107	0.000021	0.000181	0.53	0.07	1.42	4	1	4	1	0.89	1	36 kDa	322
Bm1_03365	12821.m00147	RanBP1 domain containing protein	4	1	2	1.24E-02	3.11E-03	6.21E-03	0.000107	0.000021	0.000036	1.87	0.15	0.28	4	1	2	1	0.92	1	36 kDa	322	Bm1_03365A
Bm1_41440	14973.m02681	Vesicle transport v-SNARE protein	3	2	12	1.25E-02	8.33E-03	5.00E-02	0.000107	0.000056	0.000292	0.31	0.14	1.79	2	2	8	1	0.92	1	28 kDa	240	Bm1_41440A
Bm1_46560	14980.m02836	Ankyrin repeat	3	4	2	1.24E-02	1.65E-02	8.26E-03	0.000107	0.000111	0.000048	0.67	0.72	0.22	2	3	2	1	0.93	1	27 kDa	242	BMAL8216.1
Bm1_45745	14980.m02669	sel-1, putative	8	6	21	1.24E-02	9.29E-03	3.25E-02	0.000106	0.000062	0.000190	0.42	0.21	1.12	6	3	11	1	0.95	1	72 kDa	646
Bm1_30690	14954.m01602	PQ loop repeat family protein	3	8	4	1.23E-02	3.28E-02	1.64E-02	0.000106	0.000220	0.000096	0.33	1.09	0.29	3	4	3	1	1	1	28 kDa	244
Bm1_27660	14917.m00327	small nuclear ribonucleoprotein, putative	1	1	4	1.24E-02	1.24E-02	4.94E-02	0.000106	0.000083	0.000288	0.29	0.21	1.53	1	1	3	0.5	0.93	1	9 kDa	81	Bm1_27660A
Bm1_33980	14961.m05293	Twik family of potassium channels protein 17, isoform d, putative	6	8	8	1.23E-02	1.64E-02	1.64E-02	0.000106	0.000110	0.000096	0.51	0.55	0.44	6	5	7	1	0.99	1	55 kDa	487	BMAL5936.1
Bm1_45510	14979.m04621	MFP3-related	4	7	3	1.23E-02	2.15E-02	9.23E-03	0.000106	0.000145	0.000054	0.53	0.91	0.22	2	5	2	1	1	1	31 kDa	325	BMAL8032.1
Bm1_50075	14990.m08143	hypothetical protein	40	25	24	1.24E-02	7.74E-03	7.43E-03	0.000106	0.000052	0.000043	1.12	0.35	0.27	28	21	19	1	1	1	365 kDa	3229	BMAL8846.1
Bm1_08250	13370.m00112	CG18437-PA-related	5	7	9	1.22E-02	1.71E-02	2.20E-02	0.000105	0.000115	0.000128	0.43	0.49	0.58	5	7	7	1	1	1	47 kDa	410	Bm1_08250A
Bm1_02210	12658.m00067	Glycosylation related protein 12, isoform-related	2	0	2	1.22E-02	0.00E+00	1.22E-02	0.000105	0.000000	0.000071	1.47	0.00	0.68	1	0	2	0.5	0	1	19 kDa	164	Bm1_02210A
Bm1_36325	14972.m06954	PET Domain containing protein	5	0	9	1.23E-02	0.00E+00	2.21E-02	0.000105	0.000000	0.000129	0.82	0.00	1.22	4	0	6	1	0	1	47 kDa	408	BMAL6362.1
Bm1_24825	14731.m00988	Ctr copper transporter family protein	2	1	2	1.23E-02	6.14E-03	1.23E-02	0.000105	0.000041	0.000072	0.93	0.23	0.49	2	1	2	1	0.94	0.99	18 kDa	163	Bm1_24825A
Bm1_19470	14424.m00388	Choline/Carnitine o-acyltransferase family protein	8	15	14	1.23E-02	2.30E-02	2.15E-02	0.000105	0.000154	0.000125	0.38	0.67	0.48	6	11	10	1	1	1	73 kDa	652	Bm1_19470A
Bm1_10570	13620.m00249	glycosyltransferase 28 domain containing 1, putative	2	1	2	1.22E-02	6.10E-03	1.22E-02	0.000105	0.000041	0.000071	0.93	0.23	0.49	2	1	2	1	0.89	0.99	19 kDa	164	Bm1_10570A
Bm1_37895	14972.m07274	Hypothetical 18.4 kDa protein T05H10.3 in chromosome II precursor.-related	2	1	0	1.22E-02	6.10E-03	0.00E+00	0.000105	0.000041	0.000000	2.56	0.39	0.00	2	1	0	1	0.93	0	19 kDa	164
Bm1_29095	14939.m00169	SnoRNA binding domain containing protein	6	2	23	1.22E-02	4.06E-03	4.67E-02	0.000105	0.000027	0.000272	0.35	0.07	2.1	5	2	8	1	0.98	1	54 kDa	493	Bm1_29095A
Bm1_14590	14091.m00044	Probable U6 snRNA-associated Sm-like protein LSm4, putative	2	1	5	1.23E-02	6.14E-03	3.07E-02	0.000105	0.000041	0.000179	0.48	0.14	1.22	2	1	3	1	0.93	1	18 kDa	163	Bm1_14590A
Bm1_22545	14634.m00533	tryptophanyl-tRNA synthetase, putative	5	1	6	1.23E-02	2.45E-03	1.47E-02	0.000105	0.000016	0.000086	1.03	0.09	0.70	3	1	5	1	0.93	1	47 kDa	408	Bm1_22545A
Bm1_16170	14232.m00277	Major Facilitator Superfamily protein	7	4	5	1.21E-02	6.90E-03	8.62E-03	0.000104	0.000046	0.000050	1.07	0.30	0.34	7	4	5	1	0.94	1	64 kDa	580	Bm1_16170A
Bm1_24170	14704.m00456	Elongation factor Tu C-terminal domain containing protein	8	5	13	1.21E-02	7.59E-03	1.97E-02	0.000104	0.000051	0.000115	0.63	0.23	0.74	5	5	9	1	1	1	74 kDa	659	Bm1_24170A
Bm1_18190	14355.m00213	14-3-3-like protein 2, putative	4	10	12	1.21E-02	3.02E-02	3.63E-02	0.000104	0.000203	0.000212	0.25	0.64	0.69	4	3	6	1	0.94	1	38 kDa	331	Bm1_18190A
Bm1_13960	14041.m00079	argonaute 2, putative	12	6	33	1.21E-02	6.02E-03	3.31E-02	0.000104	0.000040	0.000193	0.44	0.14	1.34	6	4	20	1	1	1	111 kDa	996
Bm1_26065	14779.m00761	Leucine Rich Repeat family protein	3	5	27	1.21E-02	2.02E-02	1.09E-01	0.000104	0.000135	0.000635	0.13	0.18	2.7	3	4	10	1	1	1	28 kDa	248	Bm1_26065A
Bm1_49935	14990.m08113	Zn-finger in Ran binding protein and others containing protein	7	1	13	1.21E-02	1.73E-03	2.25E-02	0.000104	0.000012	0.000131	0.73	0.05	1.14	5	1	9	1	0.9	1	59 kDa	578
Bm1_26880	14863.m00021	Alt2 variant, putative	2	0	2	1.21E-02	0.00E+00	1.21E-02	0.000104	0.000000	0.000071	1.47	0.00	0.68	1	0	2	0.5	0	0.99	19 kDa	165	Bm1_26880A
Bm1_14815	14101.m00157	Nucleotidyl transferase family protein	3	3	3	1.21E-02	1.21E-02	1.21E-02	0.000104	0.000081	0.000071	0.68	0.47	0.38	1	2	2	0.5	1	0.99	28 kDa	248	Bm1_14815A
Bm1_04695	13053.m00009	Cuticle collagen F09G8.6.-related	5	2	1	1.21E-02	4.85E-03	2.43E-03	0.000104	0.000033	0.000014	2.23	0.28	0.10	5	2	1	1	0.93	0.88	45 kDa	412	BMAL815.1
Bm1_51545	14992.m11090	Melibiase family protein	5	16	13	1.21E-02	3.86E-02	3.13E-02	0.000104	0.000259	0.000183	0.23	0.90	0.50	3	9	9	1	1	1	48 kDa	415	BMAL9121.1
Bm1_42055	14975.m04343	protein kinase C substrate 80K-H, putative	4	16	18	1.22E-02	4.86E-02	5.47E-02	0.000104	0.000326	0.000319	0.16	0.77	0.74	3	5	9	1	1	1	37 kDa	329
Bm1_21765	14598.m00016	Carboxylesterase family protein	4	1	4	1.21E-02	3.01E-03	1.21E-02	0.000104	0.000020	0.000070	1.14	0.12	0.57	4	1	4	1	0.91	1	37 kDa	332	Bm1_21765A
Bm1_18685	14379.m00149	conserved hypothetical protein	2	9	0	1.21E-02	5.46E-02	0.00E+00	0.000104	0.000366	0.000000	0.28	3.52	0.00	2	4	0	1	1	0	20 kDa	165	Bm1_18685A
Bm1_14140	14052.m00196	hypothetical protein	3	36	7	1.21E-02	1.45E-01	2.82E-02	0.000104	0.000975	0.000165	0.09	3.63	0.15	2	11	6	1	1	1	28 kDa	248	Bm1_14140A
Bm1_46585	14980.m02841	COP9 signalosome complex subunit 5, putative	4	4	7	1.21E-02	1.21E-02	2.12E-02	0.000104	0.000081	0.000123	0.51	0.36	0.67	2	3	4	1	0.93	1	37 kDa	331	BMAL8221.1
Bm1_44740	14979.m04457	oxidoreductase, short chain dehydrogenase/reductase family protein	5	1	3	1.21E-02	2.42E-03	7.26E-03	0.000104	0.000016	0.000042	1.77	0.11	0.35	5	1	2	1	0.93	1	45 kDa	413
Bm1_47635	14990.m07646	hypothetical protein	3	2	5	1.21E-02	8.07E-03	2.02E-02	0.000104	0.000054	0.000118	0.61	0.24	0.74	2	1	4	1	0.94	1	28 kDa	248
Bm1_44370	14979.m04380	Vacuolar ATP synthase 16 kDa proteolipid subunit 1, putative	2	5	4	1.21E-02	3.01E-02	2.41E-02	0.000104	0.000202	0.000141	0.30	0.83	0.46	1	3	3	1	1	1	17 kDa	166	BMAL7830.1
Bm1_56675	15429.m00010	Cuticlin 1 precursor, putative	4	18	14	1.21E-02	5.46E-02	4.24E-02	0.000104	0.000366	0.000248	0.17	1.04	0.53	2	5	6	1	1	1	37 kDa	330
Bm1_23610	14680.m00091	arginine kinase, putative	3	5	2	1.20E-02	1.99E-02	7.97E-03	0.000103	0.000134	0.000046	0.57	0.90	0.20	3	4	1	1	0.98	0.88	28 kDa	251	Bm1_23610A
Bm1_17155	14282.m00441	phosphoenolpyruvate carboxykinase	6	5	8	1.20E-02	9.96E-03	1.59E-02	0.000103	0.000067	0.000093	0.64	0.34	0.55	3	3	6	1	1	1	56 kDa	502	BMAL2994.1
Bm1_34585	14963.m01788	hypothetical protein	9	3	2	1.20E-02	4.00E-03	2.66E-03	0.000103	0.000027	0.000016	2.43	0.23	0.12	7	2	2	1	1	1	85 kDa	751	Bm1_34585A
Bm1_24355	14710.m00262	calcium ATPase, putative	9	4	9	1.19E-02	5.31E-03	1.19E-02	0.000103	0.000036	0.000070	0.97	0.21	0.50	5	4	6	1	0.94	1	84 kDa	754	Bm1_24355A
Bm1_52280	14992.m11240	hypothetical protein	4	2	2	1.20E-02	6.01E-03	6.01E-03	0.000103	0.000040	0.000035	1.37	0.29	0.24	3	2	1	1	0.92	0.88	38 kDa	333	BMAL9247.1
Bm1_36570	14972.m07003	Thrombospondin type 1 domain containing protein	6	1	1	1.20E-02	2.00E-03	2.00E-03	0.000103	0.000013	0.000012	4.11	0.12	0.10	5	1	1	1	0.93	1	56 kDa	499	BMAL6401.1
Bm1_55450	15262.m00009	hypothetical protein	5	5	19	1.19E-02	1.19E-02	4.54E-02	0.000103	0.000080	0.000265	0.30	0.22	1.45	4	4	11	1	1	1	46 kDa	419
Bm1_07790	13335.m00031	Hypothetical protein-conserved	3	4	2	1.19E-02	1.58E-02	7.91E-03	0.000102	0.000106	0.000046	0.67	0.72	0.22	3	3	2	1	0.91	1	28 kDa	253	Bm1_07790A
Bm1_05535	13161.m00023	arrestin domain containing protein	4	10	6	1.18E-02	2.96E-02	1.78E-02	0.000102	0.000199	0.000104	0.34	0.97	0.34	3	6	3	1	0.99	1	38 kDa	338	Bm1_05535A
Bm1_24085	14702.m00400	Ubiquitin carboxyl-terminal hydrolase family protein	13	8	15	1.19E-02	7.30E-03	1.37E-02	0.000102	0.000049	0.000080	0.79	0.27	0.53	6	6	10	1	1	1	123 kDa	1096	Bm1_24085A
Bm1_11815	13780.m00058	eukaryotic translation initiation factor 2 subunit 2, putative	3	6	7	1.18E-02	2.36E-02	2.76E-02	0.000101	0.000159	0.000161	0.32	0.60	0.62	3	2	6	1	1	1	28 kDa	254	Bm1_11815A
Bm1_08815	13415.m00442	DnaJ domain containing protein	4	3	1	1.17E-02	8.80E-03	2.93E-03	0.000101	0.000059	0.000017	1.32	0.50	0.11	4	3	1	1	0.94	0.88	41 kDa	341	Bm1_08815A
Bm1_45760	14980.m02672	Cell differentiation protein rcd1, putative	3	2	4	1.18E-02	7.84E-03	1.57E-02	0.000101	0.000053	0.000092	0.70	0.27	0.60	3	2	3	1	0.93	1	29 kDa	255
Bm1_49800	14990.m08086	Histone H2A, orphon, putative	2	0	4	1.18E-02	0.00E+00	2.35E-02	0.000101	0.000000	0.000137	0.74	0.00	1.36	2	0	2	1	0	1	18 kDa	170
Bm1_36795	14972.m07050	Ferm domain, putative	16	9	16	1.18E-02	6.62E-03	1.18E-02	0.000101	0.000044	0.000069	0.89	0.26	0.47	11	9	11	1	1	1	153 kDa	1360
Bm1_34530	14963.m01779	hypothetical protein	4	1	2	1.18E-02	2.95E-03	5.90E-03	0.000101	0.000020	0.000034	1.87	0.15	0.28	4	1	2	1	0.92	1	40 kDa	339	Bm1_34530A
Bm1_37270	14972.m07147	Branched-chain amino acid aminotransferase, cytosolic, putative	5	15	1	1.17E-02	3.52E-02	2.35E-03	0.000101	0.000236	0.000014	0.40	2.06	0.04	4	8	1	1	1	0.94	48 kDa	426	BMAL6527.1
Bm1_11825	13781.m00021	hypothetical protein	4	1	7	1.17E-02	2.93E-03	2.05E-02	0.000101	0.000020	0.000120	0.72	0.09	0.99	2	1	5	1	0.94	1	39 kDa	341	Bm1_11825A
Bm1_57220	15502.m00014	Src substrate cortactin, putative	7	3	15	1.17E-02	5.03E-03	2.52E-02	0.000101	0.000034	0.000147	0.56	0.14	1.09	5	1	12	1	0.92	1	68 kDa	596	Bm1_57220A
Bm1_32860	14961.m05063	Valyl-tRNA synthetase, putative	16	5	33	1.18E-02	3.68E-03	2.43E-02	0.000101	0.000025	0.000142	0.61	0.10	1.13	11	5	22	1	1	1	154 kDa	1359	BMAL5734.1
Bm1_29135	14940.m00173	cysteinyl tRNA synthetase protein 1, isoform b, putative	9	5	11	1.17E-02	6.51E-03	1.43E-02	0.000101	0.000044	0.000084	0.79	0.24	0.58	8	5	10	1	1	1	89 kDa	768	Bm1_29135A
Bm1_01470	12578.m00017	Immunoglobulin I-set domain containing protein	7	2	10	1.17E-02	3.35E-03	1.68E-02	0.000101	0.000022	0.000098	0.84	0.11	0.79	4	2	6	1	0.98	1	66 kDa	597	BMAL246.1
Bm1_56190	15351.m00008	Mitochondrial import inner membrane translocase subunit Tim17 family protein	3	7	10	1.18E-02	2.75E-02	3.92E-02	0.000101	0.000184	0.000229	0.24	0.56	0.80	3	4	6	1	0.99	1	28 kDa	255
Bm1_30320	14952.m01362	Sodium:neurotransmitter symporter family protein 1, putative	4	9	7	1.18E-02	2.66E-02	2.07E-02	0.000101	0.000178	0.000120	0.34	0.80	0.43	3	6	5	1	1	1	38 kDa	339	Bm1_30320A
Bm1_55065	15217.m00023	LOC443688 protein-related	4	0	7	1.18E-02	0.00E+00	2.06E-02	0.000101	0.000000	0.000120	0.84	0.00	1.19	1	0	2	0.99	0	1	40 kDa	340
deleted	14961.m05270	ABC TRANSPORTER FAMILY PROTEIN 772	9	5	5	1.17E-02	6.48E-03	6.48E-03	0.000100	0.000043	0.000038	1.23	0.32	0.26	8	5	5	1	0.98	1	86 kDa	772
deleted	14961.m05269	ABC TRANSPORTER FAMILY PROTEIN 690	8	9	8	1.16E-02	1.30E-02	1.16E-02	0.000100	0.000088	0.000068	0.64	0.52	0.36	5	6	6	1	1	1	77 kDa	690
Bm1_47630	14990.m07645	Ubiquitin-conjugating enzyme E2 G2, putative	2	3	0	1.17E-02	1.75E-02	0.00E+00	0.000100	0.000118	0.000000	0.85	1.17	0.00	2	2	0	1	0.93	0	19 kDa	171	BMAL8415.1
Bm1_15610	14204.m00112	LD27042p-related	6	1	1	1.16E-02	1.94E-03	1.94E-03	0.000100	0.000013	0.000011	4.11	0.12	0.10	3	1	1	1	0.94	1	60 kDa	516	BMAL2724.1
Bm1_43755	14977.m04999	Hypothetical oxidoreductase F56D1.5, putative	4	32	25	1.17E-02	9.36E-02	7.31E-02	0.000100	0.000628	0.000427	0.10	1.19	0.59	2	12	10	1	1	1	39 kDa	342	BMAL7712.1
Bm1_48540	14990.m07831	polymerase, putative	2	0	4	1.17E-02	0.00E+00	2.34E-02	0.000100	0.000000	0.000136	0.74	0.00	1.36	1	0	2	0.5	0	1	19 kDa	171
Bm1_07150	13292.m00105	hypothetical protein	2	1	1	1.17E-02	5.85E-03	5.85E-03	0.000100	0.000039	0.000034	1.37	0.29	0.24	2	1	1	1	0.92	0.88	19 kDa	171	Bm1_07150A
Bm1_17665	14310.m00250	Hypothetical 185.2 kDa protein ZK430.1 in chromosome II.-related	4	1	5	1.16E-02	2.91E-03	1.45E-02	0.000100	0.000020	0.000085	0.96	0.11	0.71	4	1	3	1	0.94	1	40 kDa	344	Bm1_17665A
Bm1_02670	12719.m00015	collagen, putative	1	0	9	1.16E-02	0.00E+00	1.05E-01	0.000100	0.000000	0.000611	0.16	0.00	6.1	1	0	4	0.98	0	1	8 kDa	86	Bm1_02670A
Bm1_50985	14992.m10971	Complement component C6 precursor.-related	2	0	1	1.17E-02	0.00E+00	5.85E-03	0.000100	0.000000	0.000034	2.95	0.00	0.34	2	0	1	1	0	0.99	20 kDa	171
Bm1_21930	14603.m00262	2310042L06Rik protein-related	3	5	2	1.17E-02	1.95E-02	7.78E-03	0.000100	0.000131	0.000045	0.57	0.90	0.20	3	4	2	1	0.93	1	30 kDa	257	Bm1_21930A
Bm1_21120	14560.m00069	Actin family protein	5	4	4	1.17E-02	9.35E-03	9.35E-03	0.000100	0.000063	0.000055	0.86	0.41	0.33	3	1	2	1	0.98	1	48 kDa	428	Bm1_21120A
Bm1_33050	14961.m05101	FAB1, identical	2	6	9	1.16E-02	3.49E-02	5.23E-02	0.000100	0.000234	0.000305	0.19	0.58	0.91	1	4	5	1	1	1	20 kDa	172	BMAL5767.1
Bm1_15640	14206.m00120	DEAD/DEAH box helicase family protein	20	20	40	1.17E-02	1.17E-02	2.34E-02	0.000100	0.000079	0.000136	0.47	0.33	0.76	14	15	22	1	1	1	195 kDa	1710	Bm1_15640A
Bm1_15245	14164.m00121	RH17657p-related	2	5	7	1.16E-02	2.89E-02	4.05E-02	0.000099	0.000194	0.000236	0.23	0.58	0.80	1	3	3	0.5	1	1	21 kDa	173	Bm1_15245A
Bm1_36580	14972.m07005	hypothetical protein	2	0	4	1.15E-02	0.00E+00	2.30E-02	0.000099	0.000000	0.000134	0.74	0.00	1.36	2	0	2	1	0	1	19 kDa	174
Bm1_10845	13644.m00294	hypothetical protein	4	0	0	1.15E-02	0.00E+00	0.00E+00	0.000099	0.000000	0.000000	9999.00	0.00	0.00	3	0	0	1	0.42	0.4	40 kDa	347	Bm1_10845A
Bm1_29835	14950.m01783	Proteasome activator pa28 beta subunit family protein	3	0	9	1.15E-02	0.00E+00	3.46E-02	0.000099	0.000000	0.000202	0.49	0.00	2.0	3	0	5	1	0	1	30 kDa	260
Bm1_21460	14586.m00133	Hypothetical protein	2	4	4	1.16E-02	2.31E-02	2.31E-02	0.000099	0.000155	0.000135	0.34	0.66	0.53	2	3	3	1	0.94	1	20 kDa	173
Bm1_48885	14990.m07901	oxidoreductase, short chain dehydrogenase/reductase family protein	3	1	3	1.15E-02	3.83E-03	1.15E-02	0.000099	0.000026	0.000067	1.06	0.16	0.54	3	1	3	1	0.93	1	28 kDa	261
Bm1_51660	14992.m11113	conserved hypothetical protein	5	3	8	1.15E-02	6.90E-03	1.84E-02	0.000099	0.000046	0.000107	0.64	0.22	0.74	2	1	3	1	0.93	1	47 kDa	435	BMAL9143.1
Bm1_33965	14961.m05290	XPA-binding protein 2, putative	10	3	21	1.15E-02	3.44E-03	2.41E-02	0.000099	0.000023	0.000141	0.60	0.10	1.16	7	3	16	1	1	1	102 kDa	871	BMAL5933.1
Bm1_28640	14932.m00518	C2 domain containing protein	9	11	13	1.16E-02	1.41E-02	1.67E-02	0.000099	0.000095	0.000097	0.52	0.48	0.50	8	3	6	1	0.99	1	89 kDa	779	Bm1_28640A
Bm1_25900	14775.m00064	Hypothetical protein-conserved	4	1	15	1.14E-02	2.86E-03	4.29E-02	0.000098	0.000019	0.000250	0.36	0.06	2.1	3	1	8	1	0.93	1	40 kDa	350	Bm1_25900A
Bm1_38555	14972.m07410	Leucine Rich Repeat family protein	2	1	1	1.14E-02	5.68E-03	5.68E-03	0.000098	0.000038	0.000033	1.37	0.29	0.24	2	1	1	1	0.93	0.98	20 kDa	176	BMAL6760.1
Bm1_24055	14702.m00394	Acyl-CoA dehydrogenase, C-terminal domain containing protein	7	22	6	1.15E-02	3.60E-02	9.82E-03	0.000098	0.000242	0.000057	0.33	1.55	0.17	6	11	4	1	1	1	68 kDa	611	BMAL4187.1
Bm1_42390	14975.m04415	hypothetical protein	2	1	0	1.14E-02	5.71E-03	0.00E+00	0.000098	0.000038	0.000000	2.56	0.39	0.00	2	1	0	1	0.91	0.52	20 kDa	175
Bm1_27445	14910.m00009	EGF-like domain containing protein	4	8	10	1.14E-02	2.27E-02	2.84E-02	0.000098	0.000153	0.000166	0.31	0.58	0.66	4	6	9	1	1	1	38 kDa	352	Bm1_27445A
Bm1_40525	14972.m07816	hypothetical protein	4	3	2	1.14E-02	8.52E-03	5.68E-03	0.000098	0.000057	0.000033	1.08	0.44	0.21	3	2	2	1	0.98	1	39 kDa	352	BMAL7119.1
Bm1_49840	14990.m08094	YjeF-related protein N-terminus containing protein	3	4	3	1.14E-02	1.52E-02	1.14E-02	0.000098	0.000102	0.000066	0.58	0.62	0.33	3	4	3	1	1	1	30 kDa	264	BMAL8807.1
Bm1_37050	14972.m07103	UV-induced protein uvi15.-related	1	1	3	1.14E-02	1.14E-02	3.41E-02	0.000098	0.000076	0.000199	0.35	0.26	1.14	1	1	2	1	0.93	0.99	10 kDa	88	BMAL6486.1
Bm1_11925	13790.m00133	Viral A-type inclusion protein repeat containing protein	26	8	64	1.14E-02	3.52E-03	2.82E-02	0.000098	0.000024	0.000164	0.52	0.09	1.35	22	7	37	1	1	1	258 kDa	2273	Bm1_11925A
Bm1_11290	13695.m00214	TPR Domain containing protein	14	3	2	1.13E-02	2.43E-03	1.62E-03	0.000097	0.000016	0.000009	3.78	0.15	0.08	6	2	2	1	0.98	1	144 kDa	1236	Bm1_11290A
Bm1_35470	14968.m01483	conserved hypothetical protein	2	8	6	1.13E-02	4.52E-02	3.39E-02	0.000097	0.000303	0.000198	0.19	1.03	0.49	2	6	4	1	1	1	20 kDa	177	Bm1_35470A
Bm1_29925	14950.m01801	Rab5 GDP/GTP exchange factor, putative	6	4	7	1.13E-02	7.51E-03	1.31E-02	0.000097	0.000050	0.000077	0.76	0.29	0.52	6	2	2	1	0.93	1	60 kDa	533	Bm1_29925A
Bm1_45570	14979.m04633	Probable glycerol-3-phosphate dehydrogenase , cytoplasmic, putative	4	3	12	1.13E-02	8.45E-03	3.38E-02	0.000097	0.000057	0.000197	0.38	0.19	1.29	3	3	9	1	1	1	39 kDa	355	BMAL8041.1
Bm1_25720	14773.m00937	adapter-related protein complex 3 delta 1 subunit, putative	2	1	4	1.12E-02	5.62E-03	2.25E-02	0.000097	0.000038	0.000131	0.57	0.17	0.98	1	1	2	0.99	0.89	0.99	20 kDa	178	Bm1_25720A
Bm1_25710	14773.m00905	Patched family protein	9	5	6	1.13E-02	6.27E-03	7.53E-03	0.000097	0.000042	0.000044	1.13	0.30	0.32	8	4	4	1	1	1	90 kDa	797
Bm1_40980	14973.m02595	CGI-51 protein, putative	5	14	6	1.13E-02	3.16E-02	1.35E-02	0.000097	0.000212	0.000079	0.33	1.21	0.26	4	9	6	1	1	1	49 kDa	443
Bm1_22460	14628.m00174	ANTH domain containing protein	10	10	20	1.13E-02	1.13E-02	2.27E-02	0.000097	0.000076	0.000132	0.47	0.33	0.76	5	6	6	1	1	1	95 kDa	882	Bm1_22460A
Bm1_34040	14961.m05305	small GTPase, putative	3	4	5	1.12E-02	1.50E-02	1.87E-02	0.000097	0.000101	0.000109	0.46	0.49	0.55	2	3	3	1	1	1	30 kDa	267
Bm1_51360	14992.m11046	AAA ATPase, putative	4	3	11	1.13E-02	8.50E-03	3.12E-02	0.000097	0.000057	0.000182	0.41	0.20	1.18	3	3	5	1	0.93	1	39 kDa	353
Bm1_18100	14347.m00047	SURF1 family protein	3	6	0	1.13E-02	2.26E-02	0.00E+00	0.000097	0.000152	0.000000	0.64	1.56	0.00	2	5	0	1	1	0	31 kDa	265	Bm1_18100A
Bm1_25530	14765.m00817	hypothetical protein	3	1	5	1.12E-02	3.72E-03	1.86E-02	0.000096	0.000025	0.000108	0.72	0.12	0.90	3	1	4	1	0.92	1	30 kDa	269	Bm1_25530A
Bm1_15280	14170.m00173	Sec7 domain containing protein	23	9	38	1.12E-02	4.38E-03	1.85E-02	0.000096	0.000029	0.000108	0.70	0.14	0.86	16	6	28	1	1	1	231 kDa	2054	Bm1_15280A
Bm1_51160	14992.m11005	Growth hormone inducible transmembrane protein, putative	4	3	6	1.12E-02	8.38E-03	1.68E-02	0.000096	0.000056	0.000098	0.62	0.29	0.64	2	3	5	1	0.98	1	38 kDa	358
Bm1_03950	12903.m00103	Serine/threonine protein phosphatase C34C12.3 in chromosomeIII, putative	4	5	7	1.12E-02	1.40E-02	1.96E-02	0.000096	0.000094	0.000114	0.46	0.45	0.60	4	4	4	1	0.92	1	41 kDa	357	Bm1_03950A
Bm1_46120	14980.m02744	Snf5 homolog R07E5.3 - Caenorhabditis elegans, putative	6	5	19	1.11E-02	9.28E-03	3.53E-02	0.000096	0.000062	0.000206	0.36	0.21	1.30	2	5	13	1	1	1	61 kDa	539	BMAL8138.1
Bm1_48790	14990.m07881	Peptidase dimerisation domain containing protein	4	0	0	1.11E-02	0.00E+00	0.00E+00	0.000096	0.000000	0.000000	9999.00	0.00	0.00	3	0	0	1	0	0	39 kDa	359
Bm1_46410	14980.m02807	conserved hypothetical protein	2	1	5	1.12E-02	5.59E-03	2.79E-02	0.000096	0.000038	0.000163	0.48	0.14	1.22	2	1	3	1	0.99	1	21 kDa	179
Bm1_45475	14979.m04613	Immunoglobulin I-set domain containing protein	69	171	110	1.12E-02	2.78E-02	1.79E-02	0.000096	0.000186	0.000104	0.33	0.93	0.37	43	85	69	1	1	1	679 kDa	6163	BMAL8025.1
Bm1_55460	15263.m00043	Exocyst complex component 7, putative	2	0	8	1.12E-02	0.00E+00	4.47E-02	0.000096	0.000000	0.000261	0.37	0.00	2.7	1	0	3	0.5	0	1	21 kDa	179	Bm1_55460A
Bm1_35065	14967.m01537	SNARE domain containing protein	3	0	2	1.12E-02	0.00E+00	7.46E-03	0.000096	0.000000	0.000044	2.21	0.00	0.45	2	0	2	1	0	1	31 kDa	268
Bm1_57185	15496.m00008	Hypothetical WD repeats containing protein D2013.2 in chromosome II, putative	2	1	1	1.12E-02	5.59E-03	5.59E-03	0.000096	0.000038	0.000033	1.37	0.29	0.24	2	1	1	1	0.92	0.95	21 kDa	179
Bm1_45125	14979.m04534	splicing factor 3B subunit 5, putative	1	1	5	1.11E-02	1.11E-02	5.56E-02	0.000095	0.000075	0.000324	0.24	0.18	1.91	1	1	4	0.98	0.93	1	10 kDa	90
Bm1_49825	14990.m08091	Cysteine desulfurase, mitochondrial precursor, putative	4	5	2	1.11E-02	1.38E-02	5.53E-03	0.000095	0.000093	0.000032	0.76	0.73	0.17	1	3	2	0.98	1	1	40 kDa	362	BMAL8804.1
Bm1_40580	14972.m07829	Glycosyl hydrolases family 31 protein	10	21	11	1.10E-02	2.32E-02	1.21E-02	0.000095	0.000156	0.000071	0.42	0.94	0.28	9	13	10	1	1	1	104 kDa	906	BMAL7133.1
Bm1_43130	14977.m04868	Serine carboxypeptidase F41C3.5 precursor, putative	5	15	24	1.11E-02	3.33E-02	5.33E-02	0.000095	0.000224	0.000311	0.18	0.55	0.97	4	10	11	1	1	1	51 kDa	450	BMAL7589.1
Bm1_44780	14979.m04466	Protein-tyrosine sulfotransferase A, putative	4	1	8	1.10E-02	2.76E-03	2.20E-02	0.000095	0.000018	0.000129	0.64	0.08	1.14	4	1	5	1	0.93	1	41 kDa	363
Bm1_33080	14961.m05107	KH domain containing protein	5	1	13	1.11E-02	2.22E-03	2.88E-02	0.000095	0.000015	0.000168	0.52	0.06	1.53	2	1	5	1	0.99	1	50 kDa	451
Bm1_26850	14859.m00079	Zn-finger in Ran binding protein and others containing protein	4	6	15	1.10E-02	1.65E-02	4.13E-02	0.000095	0.000111	0.000241	0.27	0.33	1.17	4	5	12	1	1	1	42 kDa	363	Bm1_26850A
Bm1_25785	14773.m00920	Ribonuclease 2-5A family protein	8	0	15	1.10E-02	0.00E+00	2.06E-02	0.000095	0.000000	0.000120	0.79	0.00	1.27	5	0	10	1	0	1	84 kDa	727	Bm1_25785A
Bm1_36200	14971.m02882	Prefoldin subunit family protein	2	0	3	1.11E-02	0.00E+00	1.66E-02	0.000095	0.000000	0.000097	0.98	0.00	1.02	2	0	2	1	0	1	21 kDa	181
Bm1_51055	14992.m10984	Immunoglobulin I-set domain containing protein	17	100	35	1.10E-02	6.49E-02	2.27E-02	0.000095	0.000436	0.000133	0.17	1.92	0.25	13	51	26	1	1	1	176 kDa	1541	BMAL9033.1
Bm1_57640	15558.m00007	Prion-like-, putative	4	48	4	1.11E-02	1.33E-01	1.11E-02	0.000095	0.000895	0.000065	0.10	5.58	0.07	4	16	4	1	1	1	41 kDa	360	Bm1_57640A
Bm1_40000	14972.m07705	Chain A, Human Glyoxalase Ii With Cacodylate And Acetate Ions Present In The Active Site., putative	3	5	4	1.11E-02	1.85E-02	1.48E-02	0.000095	0.000124	0.000086	0.45	0.68	0.39	3	3	4	1	0.93	1	30 kDa	271
Bm1_02555	12700.m00011	Hypothetical protein	2	0	0	1.10E-02	0.00E+00	0.00E+00	0.000094	0.000000	0.000000	9999.00	0.00	0.00	2	0	0	1	0	0.37	20 kDa	182	Bm1_02555A
Bm1_35870	14971.m02814	Copper type II ascorbate-dependent monooxygenase, C-terminal domain containing protein	4	0	4	1.09E-02	0.00E+00	1.09E-02	0.000094	0.000000	0.000064	1.47	0.00	0.68	4	0	4	1	0	1	41 kDa	367	Bm1_35870A
Bm1_49090	14990.m07942	gamma1-adaptin, putative	9	2	8	1.10E-02	2.44E-03	9.77E-03	0.000094	0.000016	0.000057	1.29	0.11	0.51	7	2	8	1	1	1	92 kDa	819	BMAL8678.1
Bm1_06160	13239.m00093	zyg-9 protein-related	16	7	43	1.10E-02	4.81E-03	2.96E-02	0.000094	0.000032	0.000172	0.46	0.12	1.36	10	6	22	1	1	1	164 kDa	1455	BMAL1071.1
Bm1_16890	14264.m00012	Cuticlin 1 precursor, putative	2	0	2	1.10E-02	0.00E+00	1.10E-02	0.000094	0.000000	0.000064	1.47	0.00	0.68	2	0	2	1	0	0.99	21 kDa	182	Bm1_16890A
Bm1_24815	14731.m00986	1810034M08Rik protein-related	2	10	11	1.09E-02	5.46E-02	6.01E-02	0.000094	0.000367	0.000351	0.13	0.83	0.76	2	5	2	1	0.92	1	21 kDa	183	Bm1_24815A
Bm1_50005	14990.m08129	Ceramide kinase, putative	6	8	15	1.09E-02	1.45E-02	2.72E-02	0.000094	0.000097	0.000159	0.37	0.39	0.83	6	6	12	1	0.98	1	62 kDa	551
Bm1_35535	14968.m01496	DOMON domain containing protein	7	3	5	1.10E-02	4.70E-03	7.83E-03	0.000094	0.000032	0.000046	1.22	0.23	0.36	2	3	3	1	0.98	1	73 kDa	639	Bm1_35535A
Bm1_45585	14979.m04636	NADH-ubiquinone oxidoreductase 19 kDa subunit.-related	2	6	5	1.10E-02	3.30E-02	2.75E-02	0.000094	0.000221	0.000160	0.25	0.87	0.51	2	5	4	1	0.94	1	22 kDa	182
Bm1_24945	14731.m01013	EF hand family protein	8	4	17	1.10E-02	5.50E-03	2.34E-02	0.000094	0.000037	0.000136	0.55	0.16	1.04	5	4	12	1	0.99	1	80 kDa	728	Bm1_24945A
Bm1_24180	14704.m00458	Ras-related protein Rap-2c, putative	2	0	2	1.10E-02	0.00E+00	1.10E-02	0.000094	0.000000	0.000064	1.47	0.00	0.68	2	0	2	1	0	1	21 kDa	182	Bm1_24180A
Bm1_39895	14972.m07684	Sideroflexin 2, putative	4	6	3	1.10E-02	1.65E-02	8.24E-03	0.000094	0.000111	0.000048	0.59	0.78	0.23	4	3	2	1	0.92	1	41 kDa	364	BMAL6998.1
Bm1_30785	14954.m01621	LIM protein, putative	4	10	6	1.10E-02	2.75E-02	1.65E-02	0.000094	0.000184	0.000096	0.34	0.97	0.34	3	8	6	1	1	1	42 kDa	364	BMAL5365.1
Bm1_46975	14981.m02432	TPR Domain containing protein	7	2	14	1.09E-02	3.12E-03	2.18E-02	0.000094	0.000021	0.000127	0.63	0.09	1.11	5	2	13	1	0.99	1	72 kDa	641
Bm1_53705	15080.m00101	MGC69286 protein-related	4	1	8	1.08E-02	2.70E-03	2.16E-02	0.000093	0.000018	0.000126	0.64	0.08	1.14	2	1	5	1	0.92	1	42 kDa	370	Bm1_53705A
Bm1_44625	14979.m04431	GTP-binding protein Rheb homolog, putative	2	2	4	1.08E-02	1.08E-02	2.16E-02	0.000093	0.000073	0.000126	0.47	0.33	0.76	2	1	3	1	0.93	1	21 kDa	185
Bm1_06950	13278.m00103	Double-stranded RNA binding motif family protein	4	0	25	1.08E-02	0.00E+00	6.78E-02	0.000093	0.000000	0.000395	0.24	0.00	4.2	4	0	15	1	0.79	1	41 kDa	369	Bm1_06950A
Bm1_31785	14956.m00538	P38 map kinase family protein 2, isoform b, putative	4	3	4	1.08E-02	8.13E-03	1.08E-02	0.000093	0.000055	0.000063	0.79	0.35	0.43	4	3	4	1	0.93	1	42 kDa	369	Bm1_31785A
Bm1_40355	14972.m07780	hypothetical protein	1	0	2	1.09E-02	0.00E+00	2.17E-02	0.000093	0.000000	0.000127	0.74	0.00	1.36	1	0	2	0.5	0.82	0.99	10 kDa	92	BMAL7086.1
Bm1_12860	13920.m00452	Rhodanese-like domain containing protein	7	0	20	1.08E-02	0.00E+00	3.10E-02	0.000093	0.000000	0.000181	0.52	0.00	1.94	6	0	12	1	0	1	74 kDa	646	Bm1_12860A
Bm1_38120	14972.m07321	hypothetical protein	6	1	35	1.09E-02	1.81E-03	6.34E-02	0.000093	0.000012	0.000370	0.24	0.03	3.5	5	1	14	1	0.98	1	59 kDa	552	BMAL6682.1
Bm1_15565	14204.m00102	hypothetical protein	2	0	1	1.08E-02	0.00E+00	5.41E-03	0.000093	0.000000	0.000032	2.95	0.00	0.34	2	0	1	1	0.89	0.87	21 kDa	185	Bm1_15565A
Bm1_17100	14277.m00052	tumor endothelial marker 3 precursor-related	5	13	11	1.09E-02	2.82E-02	2.39E-02	0.000093	0.000189	0.000139	0.28	0.81	0.49	3	4	6	1	1	1	53 kDa	461	Bm1_17100A
Bm1_46835	14981.m02406	Probable DNA topoisomerase II, putative	17	4	88	1.08E-02	2.55E-03	5.61E-02	0.000093	0.000017	0.000327	0.27	0.04	3.0	14	4	45	1	1	1	180 kDa	1570
Bm1_00355	12437.m00035	Guanine nucleotide-binding protein alpha-12 subunit, putative	3	3	1	1.08E-02	1.08E-02	3.60E-03	0.000093	0.000072	0.000021	0.99	0.64	0.13	3	3	1	1	1	0.88	33 kDa	278	Bm1_00355A
Bm1_10915	13652.m00092	Cyclin-dependent kinases regulatory subunit, putative	1	0	4	1.09E-02	0.00E+00	4.35E-02	0.000093	0.000000	0.000254	0.37	0.00	2.7	1	0	3	0.5	0	1	11 kDa	92	Bm1_10915A
Bm1_47770	14990.m07673	p25-alpha family protein	2	4	3	1.09E-02	2.17E-02	1.63E-02	0.000093	0.000146	0.000095	0.39	0.77	0.40	1	3	2	0.5	0.99	0.99	21 kDa	184	BMAL8441.1
Bm1_07615	13322.m00190	Peroxin-3 family protein	4	2	0	1.09E-02	5.44E-03	0.00E+00	0.000093	0.000036	0.000000	2.56	0.39	0.00	4	2	0	1	0.92	0.9	42 kDa	368	BMAL1315.1
Bm1_08085	13358.m00042	Glutaredoxin family protein	2	3	6	1.08E-02	1.62E-02	3.24E-02	0.000093	0.000109	0.000189	0.31	0.39	0.94	1	2	4	0.5	0.91	1	21 kDa	185	Bm1_08085A
Bm1_09615	13489.m00028	Hypothetical protein	2	1	0	1.08E-02	5.41E-03	0.00E+00	0.000093	0.000036	0.000000	2.56	0.39	0.00	2	1	0	1	0.92	0	21 kDa	185	Bm1_09615A
Bm1_03250	12803.m00025	N(4)-(Beta-N-acetylglucosaminyl)-L-asparaginase, putative	2	2	4	1.08E-02	1.08E-02	2.16E-02	0.000093	0.000073	0.000126	0.47	0.33	0.76	2	2	3	1	0.98	1	20 kDa	185	Bm1_03250A
Bm1_14395	14061.m00055	hypothetical protein	2	0	18	1.08E-02	0.00E+00	9.68E-02	0.000092	0.000000	0.000565	0.16	0.00	6.1	2	0	4	1	0	1	22 kDa	186
Bm1_00940	12510.m00010	hypothetical protein	2	1	4	1.07E-02	5.35E-03	2.14E-02	0.000092	0.000036	0.000125	0.57	0.17	0.98	1	1	3	0.99	0.91	1	20 kDa	187	Bm1_00940A
Bm1_16140	14232.m00271	hypothetical protein	4	2	3	1.07E-02	5.35E-03	8.02E-03	0.000092	0.000036	0.000047	1.11	0.26	0.37	3	2	2	1	0.99	0.99	42 kDa	374	Bm1_16140A
Bm1_34560	14963.m01784	CGI-115 protein-related	2	1	1	1.07E-02	5.35E-03	5.35E-03	0.000092	0.000036	0.000031	1.37	0.29	0.24	2	1	1	1	0.89	0.95	21 kDa	187	Bm1_34560A
Bm1_24050	14702.m00393	maoC like domain containing protein	3	4	6	1.07E-02	1.43E-02	2.14E-02	0.000092	0.000096	0.000125	0.42	0.44	0.67	3	2	5	1	0.93	1	31 kDa	280
Bm1_24655	14715.m01263	hypothetical protein	2	2	0	1.07E-02	1.07E-02	0.00E+00	0.000092	0.000072	0.000000	1.28	0.78	0.00	2	2	0	1	0.94	1	25 kDa	187	Bm1_24655A
Bm1_13125	13951.m00035	ras-binding protein SUR-8, putative	2	0	0	1.08E-02	0.00E+00	0.00E+00	0.000092	0.000000	0.000000	9999.00	0.00	0.00	2	0	0	1	0.72	0.76	21 kDa	186	Bm1_13125A
Bm1_29865	14950.m01789	vacuolar protein sorting 29, putative	2	4	5	1.08E-02	2.15E-02	2.69E-02	0.000092	0.000144	0.000157	0.31	0.58	0.66	2	4	4	1	1	1	21 kDa	186	Bm1_29865A
Bm1_48995	14990.m07923	SEA domain containing protein	4	6	5	1.08E-02	1.61E-02	1.34E-02	0.000092	0.000108	0.000078	0.49	0.63	0.39	4	5	5	1	0.98	1	41 kDa	372
Bm1_26855	14859.m00080	Yip1 domain containing protein	4	5	5	1.07E-02	1.34E-02	1.34E-02	0.000092	0.000090	0.000078	0.55	0.53	0.43	3	3	4	1	1	1	42 kDa	374	Bm1_26855A
Bm1_43485	14977.m04943	Gooseberry protein, putative	2	0	4	1.08E-02	0.00E+00	2.15E-02	0.000092	0.000000	0.000125	0.74	0.00	1.36	2	0	4	1	0.91	1	20 kDa	186
Bm1_01040	12524.m00106	HYPOTHETICAL PROTEIN, CONSERVED	9	0	27	1.07E-02	0.00E+00	3.21E-02	0.000092	0.000000	0.000187	0.49	0.00	2.0	9	0	20	1	0.96	1	97 kDa	842	Bm1_01040A
Bm1_07445	13315.m00132	hypothetical protein	1	0	6	1.08E-02	0.00E+00	6.45E-02	0.000092	0.000000	0.000376	0.25	0.00	4.1	1	0	3	0.5	0	1	11 kDa	93	Bm1_07445A
Bm1_04370	12981.m00078	Dopey, N-terminal domain containing protein	19	16	14	1.07E-02	9.04E-03	7.91E-03	0.000092	0.000061	0.000046	0.86	0.44	0.30	15	7	10	1	1	1	200 kDa	1770	BMAL751.1
Bm1_14810	14101.m00156	hypothetical protein, conserved	2	0	0	1.06E-02	0.00E+00	0.00E+00	0.000091	0.000000	0.000000	9999.00	0.00	0.00	2	0	0	1	0	0	21 kDa	189
Bm1_18825	14387.m00345	Hypothetical protein	1	3	2	1.06E-02	3.19E-02	2.13E-02	0.000091	0.000214	0.000124	0.27	0.99	0.41	1	2	2	1	0.92	0.99	11 kDa	94	Bm1_18825A
Bm1_15425	14181.m00072	KH domain containing protein	4	2	16	1.06E-02	5.31E-03	4.24E-02	0.000091	0.000036	0.000248	0.32	0.11	1.95	3	2	9	1	0.99	1	41 kDa	377	Bm1_15425A
Bm1_45315	14979.m04573	Lung seven transmembrane receptor family protein	7	4	15	1.06E-02	6.07E-03	2.28E-02	0.000091	0.000041	0.000133	0.53	0.18	1.01	7	4	9	1	0.97	1	76 kDa	659	BMAL7992.1
Bm1_50790	14992.m10933	hypothetical protein	6	3	1	1.06E-02	5.28E-03	1.76E-03	0.000091	0.000035	0.000010	1.99	0.35	0.08	3	3	1	1	0.98	0.99	63 kDa	568
Bm1_10820	13644.m00289	KIAA1033 protein-related	7	3	1	1.06E-02	4.53E-03	1.51E-03	0.000091	0.000030	0.000009	2.32	0.31	0.07	5	3	1	1	1	0.95	76 kDa	662	Bm1_10820A
Bm1_26575	14830.m00074	RNA binding protein, putative	2	0	9	1.06E-02	0.00E+00	4.76E-02	0.000091	0.000000	0.000278	0.33	0.00	3.1	2	0	5	1	0	1	22 kDa	189	Bm1_26575A
Bm1_19065	14396.m00009	conserved hypothetical protein	8	131	4	1.05E-02	1.72E-01	5.25E-03	0.000090	0.001154	0.000031	0.08	9.55	0.02	6	38	4	1	1	1	88 kDa	762	Bm1_19065A
Bm1_28600	14932.m00510	conserved hypothetical protein	12	11	14	1.05E-02	9.64E-03	1.23E-02	0.000090	0.000065	0.000072	0.66	0.40	0.46	9	9	6	1	1	1	127 kDa	1141
Bm1_56330	15376.m00033	Hypothetical 96.7 kDa protein C32D5.3 in chromosome II, putative	9	8	5	1.05E-02	9.30E-03	5.81E-03	0.000090	0.000062	0.000034	0.93	0.50	0.22	3	5	5	1	1	1	99 kDa	860	Bm1_56330A
Bm1_02810	12744.m00071	glycosyl transferase, group 2 family protein	6	1	21	1.04E-02	1.74E-03	3.65E-02	0.000090	0.000012	0.000213	0.40	0.04	2.1	5	1	11	1	0.94	1	66 kDa	576	Bm1_02810A
Bm1_47995	14990.m07719	Endoplasmic Reticulum Oxidoreductin 1	5	1	3	1.05E-02	2.11E-03	6.32E-03	0.000090	0.000014	0.000037	1.77	0.11	0.35	4	1	3	1	0.93	1	55 kDa	475
Bm1_33160	14961.m05124	hypothetical protein	1	0	2	1.05E-02	0.00E+00	2.11E-02	0.000090	0.000000	0.000123	0.74	0.00	1.36	1	0	2	1	0	0.99	11 kDa	95	BMAL5787.1
Bm1_30540	14954.m01572	Glycosyl hydrolases family 38 protein	11	10	13	1.05E-02	9.53E-03	1.24E-02	0.000090	0.000064	0.000072	0.66	0.39	0.47	6	6	10	1	1	1	120 kDa	1049
Bm1_30460	14952.m01393	MH1 domain containing protein	4	1	0	1.04E-02	2.61E-03	0.00E+00	0.000090	0.000018	0.000000	5.12	0.20	0.00	4	1	0	1	0.93	0	44 kDa	383	Bm1_30460A
Bm1_11955	13792.m00110	trafficking protein particle complex 5, putative	2	1	0	1.05E-02	5.26E-03	0.00E+00	0.000090	0.000035	0.000000	2.56	0.39	0.00	2	1	0	1	0.91	0.4	22 kDa	190	Bm1_11955A
Bm1_11580	13736.m00404	oxidoreductase, zinc-binding dehydrogenase family protein	4	5	4	1.04E-02	1.30E-02	1.04E-02	0.000090	0.000087	0.000061	0.60	0.58	0.34	3	5	3	1	0.99	1	43 kDa	384	Bm1_11580A
Bm1_21820	14599.m00265	BC023488 protein-related	2	4	3	1.04E-02	2.08E-02	1.56E-02	0.000090	0.000140	0.000091	0.39	0.77	0.40	2	4	3	1	0.98	1	22 kDa	192	Bm1_21820A
Bm1_56635	15424.m00007	RE63138p, putative	6	5	30	1.05E-02	8.74E-03	5.25E-02	0.000090	0.000059	0.000306	0.25	0.15	2.1	6	4	14	1	1	1	63 kDa	572	Bm1_56635A
Bm1_16860	14261.m00129	Neuronal symmetry protein 1, putative	14	4	8	1.04E-02	2.96E-03	5.92E-03	0.000089	0.000020	0.000035	1.64	0.16	0.32	9	3	6	1	1	1	152 kDa	1351	BMAL2947.1
Bm1_45310	14979.m04572	Ras-related protein O-RAL, putative	3	3	5	1.04E-02	1.04E-02	1.73E-02	0.000089	0.000070	0.000101	0.52	0.37	0.64	2	2	4	1	0.92	1	33 kDa	289	BMAL7991.1
Bm1_28715	14933.m00221	Pre-mRNA splicing protein prp5, putative	5	1	23	1.03E-02	2.07E-03	4.75E-02	0.000089	0.000014	0.000277	0.30	0.04	2.7	4	1	11	1	0.91	1	54 kDa	484	Bm1_28715A
Bm1_01290	12555.m00143	hypothetical protein, conserved	3	0	5	1.04E-02	0.00E+00	1.73E-02	0.000089	0.000000	0.000101	0.88	0.00	1.13	2	0	4	1	0.75	1	31 kDa	289	Bm1_01290A
Bm1_24185	14705.m00186	conserved hypothetical protein	4	1	2	1.04E-02	2.60E-03	5.20E-03	0.000089	0.000017	0.000030	1.87	0.15	0.28	4	1	2	1	0.93	1	43 kDa	385	Bm1_24185A
Bm1_33780	14961.m05252	hypothetical protein	6	1	3	1.03E-02	1.72E-03	5.16E-03	0.000089	0.000012	0.000030	2.13	0.10	0.30	5	1	3	1	0.92	1	64 kDa	582	BMAL5896.1
Bm1_31355	14954.m01738	hypothetical protein	2	0	0	1.04E-02	0.00E+00	0.00E+00	0.000089	0.000000	0.000000	9999.00	0.00	0.00	2	0	0	1	0	0	22 kDa	193
Bm1_24660	14717.m00155	Dual specificity phosphatase, catalytic domain containing protein	3	0	8	1.03E-02	0.00E+00	2.76E-02	0.000089	0.000000	0.000161	0.55	0.00	1.81	1	0	3	0.5	0	1	33 kDa	290	Bm1_24660A
Bm1_26540	14824.m00121	ARP2/3 complex 20 kDa subunit, putative	2	0	0	1.04E-02	0.00E+00	0.00E+00	0.000089	0.000000	0.000000	9999.00	0.00	0.00	2	0	0	1	0	0.95	23 kDa	193	Bm1_26540A
Bm1_16805	14258.m00139	Ras-related protein Rab-18A, putative	2	5	10	1.03E-02	2.58E-02	5.16E-02	0.000089	0.000173	0.000301	0.19	0.44	1.15	2	5	7	1	1	1	22 kDa	194	Bm1_16805A
Bm1_05475	13156.m00092	exonuclease family protein	2	2	2	1.04E-02	1.04E-02	1.04E-02	0.000089	0.000070	0.000060	0.68	0.47	0.38	2	1	1	1	0.94	0.88	22 kDa	193	Bm1_05475A
Bm1_54715	15182.m00049	conserved hypothetical protein	4	2	4	1.03E-02	5.17E-03	1.03E-02	0.000089	0.000035	0.000060	0.93	0.23	0.49	2	1	2	1	1	1	45 kDa	387	BMAL9671.1
Bm1_15160	14151.m00028	hypothetical protein	2	1	3	1.03E-02	5.16E-03	1.55E-02	0.000089	0.000035	0.000090	0.71	0.19	0.73	2	1	2	1	0.93	0.99	22 kDa	194	Bm1_15160A
Bm1_46280	14980.m02779	Ferm domain, putative	9	4	4	1.03E-02	4.59E-03	4.59E-03	0.000089	0.000031	0.000027	1.54	0.27	0.22	3	4	4	1	0.98	1	97 kDa	871	BMAL8170.1
Bm1_22485	14630.m00086	NOT2 / NOT3 / NOT5 family protein	3	1	9	1.04E-02	3.46E-03	3.11E-02	0.000089	0.000023	0.000182	0.44	0.09	1.62	3	1	4	1	0.92	1	32 kDa	289	Bm1_22485A
Bm1_55055	15217.m00021	G protein pathway suppressor 1, putative	4	5	21	1.04E-02	1.30E-02	5.44E-02	0.000089	0.000087	0.000317	0.22	0.21	1.80	3	5	13	1	0.99	1	43 kDa	386	Bm1_55055A
Bm1_12945	13929.m00009	Lethal protein 805, isoform d, putative	5	22	17	1.04E-02	4.57E-02	3.53E-02	0.000089	0.000307	0.000206	0.17	1.04	0.52	4	9	10	1	1	1	54 kDa	481	Bm1_12945A
Bm1_48695	14990.m07862	vps4b-prov protein, putative	3	4	5	1.04E-02	1.38E-02	1.73E-02	0.000089	0.000093	0.000101	0.46	0.49	0.55	3	4	3	1	1	1	32 kDa	289	BMAL8610.1
Bm1_07135	13292.m00102	hypothetical protein	3	1	5	1.03E-02	3.43E-03	1.71E-02	0.000088	0.000023	0.000100	0.72	0.12	0.90	2	1	4	1	0.89	1	33 kDa	292
Bm1_45940	14980.m02707	Sec1 family protein	6	6	8	1.02E-02	1.02E-02	1.37E-02	0.000088	0.000069	0.000080	0.59	0.41	0.51	4	5	6	1	1	1	67 kDa	586	BMAL8105.1
Bm1_41860	14974.m00837	ubiquitin-conjugating enzyme variant Kua, putative	3	4	2	1.03E-02	1.37E-02	6.85E-03	0.000088	0.000092	0.000040	0.67	0.72	0.22	3	3	2	1	1	0.99	33 kDa	292
Bm1_31425	14955.m00243	KH domain containing protein	5	1	18	1.03E-02	2.05E-03	3.70E-02	0.000088	0.000014	0.000216	0.38	0.05	2.1	3	1	5	1	0.93	1	54 kDa	487	BMAL5477.1
Bm1_57410	15525.m00008	hypothetical protein	10	4	8	1.03E-02	4.11E-03	8.22E-03	0.000088	0.000028	0.000048	1.17	0.20	0.41	8	4	8	1	1	1	107 kDa	973	Bm1_57410A
Bm1_13045	13943.m00028	hypothetical protein	4	0	12	1.03E-02	0.00E+00	3.08E-02	0.000088	0.000000	0.000180	0.49	0.00	2.0	3	0	9	1	0.79	1	45 kDa	390	BMAL2268.1
Bm1_52090	14992.m11201	cDNA sequence BC016226, putative	5	12	11	1.03E-02	2.46E-02	2.25E-02	0.000088	0.000165	0.000132	0.30	0.75	0.52	3	9	6	1	1	1	54 kDa	488	BMAL9211.1
Bm1_51170	14992.m11007	hypothetical protein	2	5	1	1.02E-02	2.55E-02	5.10E-03	0.000088	0.000171	0.000030	0.44	1.46	0.12	1	4	1	0.99	1	0.88	23 kDa	196
Bm1_09110	13442.m00055	Transmembrane GTPase fzo-1, putative	8	8	15	1.03E-02	1.03E-02	1.93E-02	0.000088	0.000069	0.000112	0.49	0.34	0.71	7	6	11	1	1	1	89 kDa	779
Bm1_29765	14948.m00288	excretory/secretory protein Juv-p120 precursor-related	4	2	16	1.02E-02	5.12E-03	4.09E-02	0.000088	0.000034	0.000239	0.32	0.11	1.95	4	2	8	1	0.98	1	47 kDa	391	Bm1_29765A
Bm1_03420	12833.m00024	Integrin alpha pat-2 precursor, putative	2	12	7	1.01E-02	6.06E-02	3.54E-02	0.000087	0.000407	0.000206	0.14	1.39	0.42	2	6	5	1	1	1	22 kDa	198	Bm1_03420A
Bm1_57320	15511.m00014	Suppressor of mec and unc defects protein, putative	5	4	9	1.02E-02	8.15E-03	1.83E-02	0.000087	0.000055	0.000107	0.54	0.28	0.75	5	2	8	1	1	1	58 kDa	491	BMAL10128.1
Bm1_29595	14946.m00542	G-patch domain containing protein	3	1	3	1.01E-02	3.38E-03	1.01E-02	0.000087	0.000023	0.000059	1.06	0.16	0.54	3	1	3	1	0.92	1	34 kDa	296	Bm1_29595A
Bm1_26745	14853.m00060	hypothetical protein	3	8	1	1.01E-02	2.69E-02	3.37E-03	0.000087	0.000181	0.000020	0.43	1.70	0.07	3	6	1	1	0.93	1	34 kDa	297	Bm1_26745A
Bm1_51020	14992.m10978	LD35087p-related	2	0	4	1.02E-02	0.00E+00	2.03E-02	0.000087	0.000000	0.000118	0.74	0.00	1.36	2	0	4	1	0	1	23 kDa	197	BMAL9028.1
Bm1_41875	14974.m00840	U4/U6 small nuclear ribonucleoprotein hPrp4, putative	5	2	16	1.01E-02	4.03E-03	3.23E-02	0.000087	0.000027	0.000188	0.40	0.10	1.66	4	2	10	1	0.93	1	57 kDa	496
Bm1_21535	14589.m00208	Cuticle collagen sqt-1, putative	3	4	6	1.02E-02	1.36E-02	2.03E-02	0.000087	0.000091	0.000119	0.42	0.44	0.67	2	4	6	1	1	1	31 kDa	295	Bm1_21535A
Bm1_53515	15059.m00092	conserved hypothetical protein	4	14	7	1.01E-02	3.54E-02	1.77E-02	0.000087	0.000237	0.000103	0.25	1.25	0.32	3	7	4	1	1	1	48 kDa	396
Bm1_50245	14992.m10820	hypothetical protein	2	0	3	1.02E-02	0.00E+00	1.52E-02	0.000087	0.000000	0.000089	0.98	0.00	1.02	2	0	1	1	0	0.88	22 kDa	197	BMAL8886.1
Bm1_04505	13013.m00040	MGC85231 protein, putative	3	1	3	1.01E-02	3.36E-03	1.01E-02	0.000087	0.000023	0.000059	1.06	0.16	0.54	3	1	3	1	0.91	1	34 kDa	298	Bm1_04505A
Bm1_19320	14412.m00157	hypothetical protein	2	1	1	1.01E-02	5.05E-03	5.05E-03	0.000087	0.000034	0.000029	1.37	0.29	0.24	2	1	1	1	0.92	0.88	21 kDa	198	Bm1_19320A
Bm1_08395	13383.m00090	hypothetical protein	5	0	12	1.01E-02	0.00E+00	2.43E-02	0.000087	0.000000	0.000142	0.61	0.00	1.63	5	0	8	1	0.77	1	56 kDa	493	BMAL1452.1
Bm1_17450	14294.m00135	C2 domain containing protein	5	15	5	1.01E-02	3.03E-02	1.01E-02	0.000087	0.000203	0.000059	0.33	1.40	0.20	3	8	4	1	1	1	57 kDa	495	Bm1_17450A
Bm1_45190	14979.m04547	hypothetical protein	6	10	9	1.02E-02	1.70E-02	1.53E-02	0.000087	0.000114	0.000089	0.43	0.65	0.44	5	7	7	1	1	1	66 kDa	590
Bm1_50270	14992.m10827	EBF3-S, putative	3	8	24	1.01E-02	2.69E-02	8.08E-02	0.000087	0.000181	0.000472	0.13	0.32	1.76	1	5	7	1	1	1	33 kDa	297
Bm1_42075	14975.m04347	zgc:92765, putative	4	0	1	1.01E-02	0.00E+00	2.52E-03	0.000087	0.000000	0.000015	5.89	0.00	0.17	4	0	1	1	0.67	1	44 kDa	397	BMAL7402.1
Bm1_15150	14149.m00044	hypothetical protein	5	3	3	9.98E-03	5.99E-03	5.99E-03	0.000086	0.000040	0.000035	1.14	0.33	0.28	3	3	3	1	0.94	1	55 kDa	501	Bm1_15150A
Bm1_11835	13785.m00206	Protein kinase domain containing protein	5	2	15	1.01E-02	4.02E-03	3.02E-02	0.000086	0.000027	0.000176	0.43	0.10	1.55	3	2	10	1	0.92	1	58 kDa	497	Bm1_11835A
Bm1_51035	14992.m10981	peripherial benzodiazepine receptor associated protein, putative	2	1	5	1.01E-02	5.03E-03	2.51E-02	0.000086	0.000034	0.000147	0.48	0.14	1.22	2	1	3	1	0.92	1	23 kDa	199
Bm1_45965	14980.m02713	Skb1 methyltransferase family protein	7	3	16	9.97E-03	4.27E-03	2.28E-02	0.000086	0.000029	0.000133	0.53	0.13	1.16	6	3	10	1	1	1	81 kDa	702	BMAL8109.1
Bm1_48425	14990.m07808	Adaptin N terminal region family protein	9	5	21	9.98E-03	5.54E-03	2.33E-02	0.000086	0.000037	0.000136	0.50	0.17	1.11	8	5	11	1	0.93	1	101 kDa	902
Bm1_37360	14972.m07166	hypothetical protein	7	3	5	1.01E-02	4.31E-03	7.18E-03	0.000086	0.000029	0.000042	1.22	0.23	0.36	4	3	3	1	0.93	1	80 kDa	696
Bm1_17535	14299.m00119	ADP-ribose pyrophosphatase, mitochondrial precursor, putative	4	1	8	9.98E-03	2.49E-03	2.00E-02	0.000086	0.000017	0.000116	0.64	0.08	1.14	3	1	6	1	0.93	1	46 kDa	401	Bm1_17535A
Bm1_40305	14972.m07768	Actin family protein	6	4	18	1.00E-02	6.69E-03	3.01E-02	0.000086	0.000045	0.000176	0.39	0.17	1.34	3	3	5	1	0.93	1	67 kDa	598	BMAL7075.1
Bm1_39505	14972.m07603	conserved hypothetical protein	4	7	10	9.98E-03	1.75E-02	2.49E-02	0.000086	0.000117	0.000146	0.33	0.51	0.72	3	2	4	1	0.93	1	44 kDa	401	BMAL6930.1
Bm1_21960	14603.m00268	Peptidase M16 inactive domain containing protein	10	1	37	9.99E-03	9.99E-04	3.70E-02	0.000086	0.000007	0.000216	0.39	0.02	2.3	9	1	25	1	0.98	1	116 kDa	1001	BMAL3831.1
Bm1_39815	14972.m07668	Ly-6-related protein HOT-2-related	2	0	0	1.01E-02	0.00E+00	0.00E+00	0.000086	0.000000	0.000000	9999.00	0.00	0.00	2	0	0	1	0	0	22 kDa	199
Bm1_08885	13415.m00456	Pre-B cell enhancing factor precursor, putative	5	6	11	1.00E-02	1.21E-02	2.21E-02	0.000086	0.000081	0.000129	0.41	0.38	0.77	4	4	7	1	0.98	1	56 kDa	498	Bm1_08885A
Bm1_40340	14972.m07775	C-terminal binding protein, putative	7	1	10	9.96E-03	1.42E-03	1.42E-02	0.000086	0.000010	0.000083	0.92	0.06	0.87	6	1	9	1	0.93	1	74 kDa	703
Bm1_17780	14317.m00276	signal recognition particle 54 kDa protein (SRP54), putative	5	1	5	9.98E-03	2.00E-03	9.98E-03	0.000086	0.000013	0.000058	1.20	0.09	0.59	4	1	4	1	0.92	1	55 kDa	501	Bm1_17780A
Bm1_39080	14972.m07518	Animal haem peroxidase family protein	10	48	2	1.00E-02	4.81E-02	2.00E-03	0.000086	0.000323	0.000012	0.26	3.30	0.03	7	21	2	1	1	1	114 kDa	999	BMAL6850.1
Bm1_12815	13920.m00443	Protein kinase domain containing protein	3	2	4	9.84E-03	6.56E-03	1.31E-02	0.000085	0.000044	0.000077	0.70	0.27	0.60	3	2	3	1	0.89	1	35 kDa	305	Bm1_12815A
Bm1_37315	14972.m07157	hypothetical protein	2	1	6	9.85E-03	4.93E-03	2.96E-02	0.000085	0.000033	0.000172	0.41	0.13	1.47	1	1	4	0.5	0.93	1	24 kDa	203
Bm1_35855	14971.m02811	hypothetical protein	2	0	1	9.90E-03	0.00E+00	4.95E-03	0.000085	0.000000	0.000029	2.95	0.00	0.34	2	0	1	1	0	0.88	24 kDa	202	Bm1_35855A
Bm1_22345	14618.m00145	calcipressin-like protein, putative	2	0	0	9.90E-03	0.00E+00	0.00E+00	0.000085	0.000000	0.000000	9999.00	0.00	0.00	2	0	0	1	0.46	0.9	23 kDa	202	Bm1_22345A
Bm1_51180	14992.m11009	conserved hypothetical protein	20	10	13	9.85E-03	4.92E-03	6.40E-03	0.000085	0.000033	0.000037	1.20	0.27	0.32	8	3	10	1	1	1	224 kDa	2031	BMAL9055.1
Bm1_45460	14979.m04609	prolyl 4-hydroxylase 2 precursor, putative	4	2	25	9.88E-03	4.94E-03	6.17E-02	0.000085	0.000033	0.000360	0.22	0.07	3.1	4	2	12	1	0.99	1	47 kDa	405	BMAL8022.1
Bm1_35145	14967.m01554	PAN domain containing protein	5	3	11	9.88E-03	5.93E-03	2.17E-02	0.000085	0.000040	0.000127	0.51	0.19	1.02	3	2	7	1	0.94	1	58 kDa	506	Bm1_35145A
Bm1_47365	14982.m02248	Neurobeachin homolog, putative	23	11	37	9.89E-03	4.73E-03	1.59E-02	0.000085	0.000032	0.000093	0.68	0.18	0.80	14	9	24	1	1	1	265 kDa	2326	BMAL8363.1
Bm1_06365	13247.m00713	conserved hypothetical protein	8	2	8	9.91E-03	2.48E-03	9.91E-03	0.000085	0.000017	0.000058	1.14	0.12	0.57	2	2	5	1	0.99	1	91 kDa	807	Bm1_06365A
Bm1_31760	14956.m00533	Ubiquitin-conjugating enzyme E2 H, putative	2	0	2	9.95E-03	0.00E+00	9.95E-03	0.000085	0.000000	0.000058	1.47	0.00	0.68	2	0	2	1	0	0.99	22 kDa	201	Bm1_31760A
Bm1_25655	14770.m00168	SRP40, C-terminal domain containing protein	15	5	16	9.88E-03	3.29E-03	1.05E-02	0.000085	0.000022	0.000062	1.02	0.15	0.57	14	4	15	1	0.99	1	161 kDa	1518	Bm1_25655A
Bm1_10505	13617.m00050	cuticle collagen 34, putative	3	0	7	9.84E-03	0.00E+00	2.30E-02	0.000085	0.000000	0.000134	0.63	0.00	1.59	1	0	4	0.99	0	1	31 kDa	305	Bm1_10505A
Bm1_27820	14919.m00206	RNA recognition motif domain containing protein	3	5	7	9.87E-03	1.65E-02	2.30E-02	0.000085	0.000110	0.000134	0.35	0.50	0.69	3	3	5	1	1	1	33 kDa	304	Bm1_27820A
Bm1_11390	13714.m00023	protein C37C3.6a , putative	6	18	13	9.87E-03	2.96E-02	2.14E-02	0.000085	0.000199	0.000125	0.26	0.95	0.44	4	12	10	1	1	1	65 kDa	608	Bm1_11390A
Bm1_12795	13920.m00439	hypothetical protein	11	23	2	9.74E-03	2.04E-02	1.77E-03	0.000084	0.000137	0.000010	0.57	1.45	0.05	9	16	2	1	1	1	128 kDa	1129	Bm1_12795A
Bm1_03870	12902.m00222	hypothetical protein	4	1	0	9.76E-03	2.44E-03	0.00E+00	0.000084	0.000016	0.000000	5.12	0.20	0.00	4	1	0	1	0.93	0	48 kDa	410	Bm1_03870A
Bm1_02485	12698.m00324	Potential global transcription activator SNF2L, putative	10	2	44	9.77E-03	1.95E-03	4.30E-02	0.000084	0.000013	0.000251	0.32	0.04	2.6	9	2	29	1	0.93	1	118 kDa	1024	Bm1_02485A
Bm1_30585	14954.m01581	Tyrosine-protein kinase abl-1.-related	3	0	1	9.80E-03	0.00E+00	3.27E-03	0.000084	0.000000	0.000019	4.42	0.00	0.23	3	0	1	1	0.9	1	34 kDa	306	BMAL5331.1
Bm1_49125	14990.m07951	CGI-90 protein-related	3	2	6	9.74E-03	6.49E-03	1.95E-02	0.000084	0.000044	0.000114	0.53	0.22	0.89	2	1	3	1	0.92	1	36 kDa	308
Bm1_08360	13378.m00052	nuclear DNA-binding protein C1D-related	2	3	4	9.76E-03	1.46E-02	1.95E-02	0.000084	0.000098	0.000114	0.40	0.50	0.63	1	3	4	0.5	0.94	1	24 kDa	205	Bm1_08360A
Bm1_14195	14056.m00035	conserved hypothetical protein	18	10	57	9.76E-03	5.42E-03	3.09E-02	0.000084	0.000036	0.000180	0.39	0.14	1.50	15	8	28	1	1	1	203 kDa	1845	Bm1_14195A
Bm1_42780	14975.m04497	WD domain, G-beta repeat	3	0	1	9.80E-03	0.00E+00	3.27E-03	0.000084	0.000000	0.000019	4.42	0.00	0.23	2	0	1	1	0.79	0.95	34 kDa	306	BMAL7524.1
Bm1_00270	12429.m00203	ImpB/MucB/SamB family protein	7	2	2	9.79E-03	2.80E-03	2.80E-03	0.000084	0.000019	0.000016	2.40	0.19	0.16	6	2	2	1	0.98	1	81 kDa	715	Bm1_00270A
Bm1_44775	14979.m04465	hypothetical protein	5	1	20	9.69E-03	1.94E-03	3.88E-02	0.000083	0.000013	0.000226	0.35	0.04	2.4	5	1	10	1	0.93	1	58 kDa	516	BMAL7900.1
Bm1_12005	13801.m00220	RNA binding protein, putative	5	2	23	9.63E-03	3.85E-03	4.43E-02	0.000083	0.000026	0.000259	0.29	0.08	2.4	4	2	12	1	0.93	1	58 kDa	519	Bm1_12005A
Bm1_20110	14489.m00058	Mitotic checkpoint protein BUB3.-related	3	2	10	9.65E-03	6.43E-03	3.22E-02	0.000083	0.000043	0.000188	0.36	0.16	1.49	2	2	7	1	0.92	1	34 kDa	311	Bm1_20110A
Bm1_08635	13401.m00092	conserved hypothetical protein	4	4	4	9.71E-03	9.71E-03	9.71E-03	0.000083	0.000065	0.000057	0.68	0.47	0.38	3	4	3	1	0.93	1	45 kDa	412	Bm1_08635A
Bm1_47850	14990.m07690	hypothetical protein	3	1	2	9.68E-03	3.23E-03	6.45E-03	0.000083	0.000022	0.000038	1.40	0.18	0.36	2	1	2	1	0.91	1	34 kDa	310	BMAL8457.1
Bm1_20830	14538.m00484	HYPOTHETICAL PROTEIN	2	2	0	9.71E-03	9.71E-03	0.00E+00	0.000083	0.000065	0.000000	1.28	0.78	0.00	1	2	0	0.98	1	0	24 kDa	206	Bm1_20830A
Bm1_05190	13128.m00013	hypothetical protein	2	1	0	9.62E-03	4.81E-03	0.00E+00	0.000083	0.000032	0.000000	2.56	0.39	0.00	2	1	0	1	0.93	0	24 kDa	208	BMAL3551.1
Bm1_21570	14590.m00334	Probable 3-hydroxyacyl-CoA dehydrogenase B0272.3, putative	3	1	0	9.62E-03	3.21E-03	0.00E+00	0.000083	0.000022	0.000000	3.84	0.26	0.00	3	1	0	1	0.99	0.99	35 kDa	312	Bm1_21570A
Bm1_13925	14040.m00263	hypothetical protein	1	4	5	9.71E-03	3.88E-02	4.85E-02	0.000083	0.000261	0.000283	0.15	0.71	0.82	1	2	3	0.5	0.93	1	12 kDa	103	Bm1_13925A
Bm1_01690	12598.m00175	Conserved oligomeric Golgi complex component 4.-related	8	6	13	9.66E-03	7.25E-03	1.57E-02	0.000083	0.000049	0.000092	0.59	0.28	0.70	7	5	9	1	0.94	1	94 kDa	828	Bm1_01690A
Bm1_07510	13317.m00172	mitochondria processing peptidase subunit beta, putative	4	1	5	9.62E-03	2.40E-03	1.20E-02	0.000083	0.000016	0.000070	0.96	0.11	0.71	3	1	4	1	0.99	1	46 kDa	416	Bm1_07510A
Bm1_08350	13377.m00042	DEAD/DEAH box helicase family protein	8	7	31	9.64E-03	8.43E-03	3.74E-02	0.000083	0.000057	0.000218	0.30	0.19	1.56	4	6	15	1	1	1	93 kDa	830	Bm1_08350A
Bm1_16230	14237.m00395	casein kinase II, putaitve	2	0	3	9.71E-03	0.00E+00	1.46E-02	0.000083	0.000000	0.000085	0.98	0.00	1.02	2	0	1	1	0	0.99	24 kDa	206	Bm1_16230A
Bm1_29550	14946.m00532	Ground-like domain containing protein	2	0	0	9.66E-03	0.00E+00	0.00E+00	0.000083	0.000000	0.000000	9999.00	0.00	0.00	2	0	0	1	0	0	23 kDa	207	Bm1_29550A
Bm1_45410	14979.m04594	Type III restriction enzyme, res subunit family protein	18	10	26	9.70E-03	5.39E-03	1.40E-02	0.000083	0.000036	0.000082	0.71	0.22	0.68	10	10	18	1	1	1	213 kDa	1856
Bm1_13055	13944.m00014	UBA/TS-N DOMAIN CONTAINING PROTEIN	2	0	0	9.66E-03	0.00E+00	0.00E+00	0.000083	0.000000	0.000000	9999.00	0.00	0.00	2	0	0	1	0.54	0	23 kDa	207	Bm1_13055A
Bm1_22170	14612.m00127	C2 domain containing protein	2	3	0	9.52E-03	1.43E-02	0.00E+00	0.000082	0.000096	0.000000	0.85	1.17	0.00	2	3	0	1	0.94	0	23 kDa	210	Bm1_22170A
Bm1_16455	14245.m00082	galactokinase family protein	4	4	7	9.50E-03	9.50E-03	1.66E-02	0.000082	0.000064	0.000097	0.51	0.36	0.67	1	4	4	0.99	0.94	1	47 kDa	421	Bm1_16455A
Bm1_32405	14961.m04972	conserved hypothetical protein	10	0	32	9.57E-03	0.00E+00	3.06E-02	0.000082	0.000000	0.000179	0.46	0.00	2.2	10	0	21	1	0	1	120 kDa	1045
Bm1_31555	14956.m00492	Immunoglobulin I-set domain containing protein	8	14	11	9.49E-03	1.66E-02	1.31E-02	0.000082	0.000111	0.000076	0.43	0.71	0.39	4	8	9	1	1	1	95 kDa	843	Bm1_31555A
Bm1_39425	14972.m07587	protein unc-22, putative	65	888	42	9.59E-03	1.31E-01	6.19E-03	0.000082	0.000879	0.000036	0.09	7.42	0.04	49	268	29	1	1	1	755 kDa	6781	BMAL6916.1
Bm1_17390	14292.m00246	Hypothetical 21.6 kDa protein F37A4.2 in chromosome III.-related	2	0	3	9.52E-03	0.00E+00	1.43E-02	0.000082	0.000000	0.000083	0.98	0.00	1.02	1	0	2	1	0.86	0.99	25 kDa	210	Bm1_17390A
Bm1_35240	14967.m01575	hypothetical protein	7	7	4	9.59E-03	9.59E-03	5.48E-03	0.000082	0.000064	0.000032	0.86	0.56	0.22	5	5	4	1	0.99	1	82 kDa	730	Bm1_35240A
Bm1_35220	14967.m01571	Conserved hypothetical protein, putative	7	3	4	9.56E-03	4.10E-03	5.46E-03	0.000082	0.000028	0.000032	1.38	0.24	0.29	4	2	3	1	0.94	1	87 kDa	732	Bm1_35220A
Bm1_44160	14977.m05081	Neurotransmitter-gated ion-channel transmembrane region family protein	5	5	4	9.56E-03	9.56E-03	7.65E-03	0.000082	0.000064	0.000045	0.76	0.51	0.31	4	4	4	1	0.99	1	60 kDa	523
Bm1_20550	14525.m00162	SWIRM domain containing protein	9	1	45	9.57E-03	1.06E-03	4.79E-02	0.000082	0.000007	0.000279	0.29	0.02	3.1	6	1	22	1	0.98	1	103 kDa	940	Bm1_20550A
Bm1_20260	14499.m00021	hypothetical protein	1	14	2	9.43E-03	1.32E-01	1.89E-02	0.000081	0.000887	0.000110	0.08	4.64	0.11	1	7	1	0.5	1	0.88	13 kDa	106
Bm1_42615	14975.m04465	MGC64450 protein, putative	2	0	1	9.39E-03	0.00E+00	4.70E-03	0.000081	0.000000	0.000027	2.95	0.00	0.34	2	0	1	1	0.75	0.94	24 kDa	213	BMAL7500.1
Bm1_20690	14529.m00211	RIKEN cDNA 2810405J04-related	4	2	4	9.46E-03	4.73E-03	9.46E-03	0.000081	0.000032	0.000055	0.93	0.23	0.49	3	2	4	1	0.99	1	48 kDa	423	Bm1_20690A
Bm1_38290	14972.m07356	Mitochondrial carrier protein	3	0	3	9.43E-03	0.00E+00	9.43E-03	0.000081	0.000000	0.000055	1.47	0.00	0.68	3	0	2	1	0.42	1	35 kDa	318
Bm1_30150	14950.m01846	conserved hypothetical protein	6	2	3	9.42E-03	3.14E-03	4.71E-03	0.000081	0.000021	0.000027	1.67	0.19	0.27	2	2	3	1	0.93	1	71 kDa	637	Bm1_30150A
Bm1_57535	15544.m00027	Ubiquitin fusion degradation protein UFD1 containing protein	3	5	4	9.38E-03	1.56E-02	1.25E-02	0.000081	0.000105	0.000073	0.45	0.68	0.39	2	5	3	1	0.95	1	35 kDa	320
Bm1_51645	14992.m11110	hypothetical protein	4	0	3	9.41E-03	0.00E+00	7.06E-03	0.000081	0.000000	0.000041	1.96	0.00	0.51	2	0	2	1	0.5	1	49 kDa	425
Bm1_50925	14992.m10958	Thiosulfate sulfurtransferase D2023.5.-related	3	2	3	9.43E-03	6.29E-03	9.43E-03	0.000081	0.000042	0.000055	0.83	0.31	0.45	2	2	2	1	0.93	1	37 kDa	318
Bm1_46075	14980.m02735	Pre-mRNA splicing factor ATP-dependent RNA helicase F56D2.6, putative	7	2	20	9.37E-03	2.68E-03	2.68E-02	0.000081	0.000018	0.000156	0.46	0.08	1.59	6	2	11	1	0.98	1	86 kDa	747	BMAL8129.1
Bm1_30775	14954.m01619	Acyltransferase family protein	3	3	3	9.46E-03	9.46E-03	9.46E-03	0.000081	0.000064	0.000055	0.68	0.47	0.38	3	2	3	1	0.98	1	36 kDa	317	BMAL5363.1
Bm1_51150	14992.m11003	ATP-dependent metalloprotease FtsH family protein	7	10	10	9.45E-03	1.35E-02	1.35E-02	0.000081	0.000091	0.000079	0.48	0.57	0.46	5	7	8	1	1	1	83 kDa	741
Bm1_40835	14972.m07884	2610207P08Rik protein-related	2	4	4	9.48E-03	1.90E-02	1.90E-02	0.000081	0.000127	0.000111	0.34	0.66	0.53	1	4	4	0.5	0.94	1	24 kDa	211	BMAL7181.1
Bm1_38660	14972.m07431	Probable cation-transporting ATPase C10C6.6 in chromosome IV, putative	11	2	7	9.45E-03	1.72E-03	6.01E-03	0.000081	0.000012	0.000035	1.74	0.10	0.38	5	2	7	1	0.93	1	132 kDa	1164	BMAL6778.1
Bm1_35750	14971.m02789	Steroid receptor seven-up type 2, putative	5	1	4	9.43E-03	1.89E-03	7.55E-03	0.000081	0.000013	0.000044	1.43	0.10	0.47	4	1	4	1	0.98	1	58 kDa	530
Bm1_28630	14932.m00516	MSP domain protein, Glu- and Lys-rich central domain	4	0	7	9.43E-03	0.00E+00	1.65E-02	0.000081	0.000000	0.000096	0.84	0.00	1.19	2	0	5	1	0	1	49 kDa	424	Bm1_28630A
Bm1_34900	14965.m00426	Bromodomain containing protein	9	3	24	9.38E-03	3.13E-03	2.50E-02	0.000081	0.000021	0.000146	0.48	0.09	1.44	9	3	15	1	1	1	105 kDa	960	Bm1_34900A
Bm1_52680	14992.m11319	L-isoaspartate, putative	3	6	3	9.40E-03	1.88E-02	9.40E-03	0.000081	0.000126	0.000055	0.45	0.93	0.27	3	4	2	1	0.99	1	35 kDa	319
Bm1_37735	14972.m07242	probable actin-binding protein UNC-115, putative	6	15	15	9.43E-03	2.36E-02	2.36E-02	0.000081	0.000158	0.000138	0.27	0.72	0.57	4	7	7	1	1	1	72 kDa	636
Bm1_28830	14935.m00278	cardiac lineage protein 1-related	3	0	0	9.46E-03	0.00E+00	0.00E+00	0.000081	0.000000	0.000000	9999.00	0.00	0.00	3	0	0	1	0.81	0.88	36 kDa	317	BMAL5022.1
Bm1_20405	14516.m00054	MGC83647 protein, putative	3	0	3	9.43E-03	0.00E+00	9.43E-03	0.000081	0.000000	0.000055	1.47	0.00	0.68	1	0	2	1	0.69	1	35 kDa	318	Bm1_20405A
Bm1_23445	14671.m00124	tetratricopeptide repeat domain 17-related	2	0	1	9.43E-03	0.00E+00	4.72E-03	0.000081	0.000000	0.000028	2.95	0.00	0.34	2	0	1	1	0.9	0.88	24 kDa	212	Bm1_23445A
Bm1_44795	14979.m04468	Serine/threonine protein phosphatase PP1 isozyme 1, putative	3	3	7	9.35E-03	9.35E-03	2.18E-02	0.000080	0.000063	0.000127	0.42	0.30	0.89	3	3	7	1	0.93	1	37 kDa	321
Bm1_19145	14408.m00071	hypothetical protein	1	0	2	9.26E-03	0.00E+00	1.85E-02	0.000080	0.000000	0.000108	0.74	0.00	1.36	1	0	2	0.5	0	1	13 kDa	108	Bm1_19145A
Bm1_20460	14518.m00086	hypothetical protein	2	0	1	9.26E-03	0.00E+00	4.63E-03	0.000080	0.000000	0.000027	2.95	0.00	0.34	2	0	1	1	0	0.88	25 kDa	216	Bm1_20460A
Bm1_02035	12627.m00071	ThiF family protein	5	2	7	9.29E-03	3.72E-03	1.30E-02	0.000080	0.000025	0.000076	0.79	0.16	0.72	4	2	6	1	0.93	1	61 kDa	538	Bm1_02035A
Bm1_25005	14735.m00108	Glutamate-rich WD-repeat protein 1.-related	4	3	16	9.26E-03	6.94E-03	3.70E-02	0.000080	0.000047	0.000216	0.30	0.16	1.71	3	3	8	1	0.92	1	49 kDa	432	Bm1_25005A
Bm1_43155	14977.m04874	Thioredoxin-like protein p19 precursor, putative	2	8	6	9.26E-03	3.70E-02	2.78E-02	0.000080	0.000249	0.000162	0.19	1.03	0.49	1	3	4	0.5	0.93	1	25 kDa	216	BMAL7596.1
Bm1_09340	13464.m00252	conserved hypothetical protein	2	0	7	9.26E-03	0.00E+00	3.24E-02	0.000080	0.000000	0.000189	0.42	0.00	2.4	1	0	2	0.5	0	0.99	25 kDa	216
Bm1_55110	15222.m00010	hypothetical protein	4	1	12	9.35E-03	2.34E-03	2.80E-02	0.000080	0.000016	0.000164	0.45	0.06	1.70	3	1	9	1	0.92	1	44 kDa	428	Bm1_55110A
Bm1_50755	14992.m10925	hypothetical protein	1	26	0	9.35E-03	2.43E-01	0.00E+00	0.000080	0.001631	0.000000	0.05	20.31	0.00	1	10	0	1	1	0	12 kDa	107
Bm1_00540	12461.m00130	prolyl oligopeptidase family protein	6	7	8	9.32E-03	1.09E-02	1.24E-02	0.000080	0.000073	0.000072	0.55	0.48	0.47	4	4	6	1	0.93	1	72 kDa	644	Bm1_00540A
Bm1_36665	14972.m07024	FUMARYLACETOACETATE HYDROLASE DOMAIN CONTAINING 1, PUTATIVE	2	0	3	9.30E-03	0.00E+00	1.40E-02	0.000080	0.000000	0.000081	0.98	0.00	1.02	2	0	1	1	0.72	0.88	24 kDa	215	BMAL6421.1
Bm1_19455	14424.m00385	splicing factor 3B subunit 3, putative	11	5	54	9.31E-03	4.23E-03	4.57E-02	0.000080	0.000028	0.000267	0.27	0.08	2.5	7	4	22	1	1	1	132 kDa	1181	Bm1_19455A
Bm1_27120	14887.m00035	4-aminobutyrate aminotransferase, mitochondrial precursor, putative	3	10	7	9.23E-03	3.08E-02	2.15E-02	0.000079	0.000207	0.000126	0.24	1.01	0.44	2	7	4	1	1	1	36 kDa	325
Bm1_52885	14992.m11364	cytoplasmic dynein intermediate chain 1, putative	6	7	8	9.25E-03	1.08E-02	1.23E-02	0.000079	0.000072	0.000072	0.55	0.48	0.47	4	4	6	1	1	1	73 kDa	649	BMAL9346.1
Bm1_35835	14971.m02807	Zinc finger, C2H2 type family protein	2	2	1	9.22E-03	9.22E-03	4.61E-03	0.000079	0.000062	0.000027	0.89	0.58	0.19	2	1	1	1	0.93	1	23 kDa	217
Bm1_35445	14968.m01479	Ectopic membrane ruffles in embryo protein 1, putative	4	0	6	9.15E-03	0.00E+00	1.37E-02	0.000079	0.000000	0.000080	0.98	0.00	1.02	3	0	6	1	0.69	1	49 kDa	437	BMAL6205.1
Bm1_26805	14857.m00321	CG32112-PA-related	3	1	0	9.15E-03	3.05E-03	0.00E+00	0.000079	0.000020	0.000000	3.84	0.26	0.00	2	1	0	1	0.98	0	37 kDa	328	Bm1_26805A
Bm1_16175	14233.m00051	thyroid receptor interacting protein 12, putative	15	13	13	9.19E-03	7.96E-03	7.96E-03	0.000079	0.000053	0.000046	0.79	0.43	0.35	12	7	12	1	1	1	182 kDa	1633	Bm1_16175A
Bm1_54220	15135.m00167	Protein arginine N-methyltransferase.-related	6	2	19	9.19E-03	3.06E-03	2.91E-02	0.000079	0.000021	0.000170	0.41	0.08	1.71	4	2	14	1	0.99	1	75 kDa	653
Bm1_02750	12733.m00092	Lectin C-type domain containing protein	2	1	8	9.17E-03	4.59E-03	3.67E-02	0.000079	0.000031	0.000214	0.32	0.11	1.95	2	1	6	1	0.93	1	25 kDa	218	Bm1_02750A
Bm1_45755	14980.m02671	dendritic cell protein GA17, putative	3	5	14	9.20E-03	1.53E-02	4.29E-02	0.000079	0.000103	0.000251	0.22	0.31	1.38	3	4	9	1	0.93	1	37 kDa	326
Bm1_42695	14975.m04481	Myb-like DNA-binding domain containing protein	4	2	6	9.24E-03	4.62E-03	1.39E-02	0.000079	0.000031	0.000081	0.71	0.19	0.73	4	2	5	1	0.93	1	50 kDa	433	BMAL7511.1
Bm1_42765	14975.m04494	hypothetical protein	7	4	12	9.24E-03	5.28E-03	1.58E-02	0.000079	0.000035	0.000092	0.62	0.21	0.80	5	4	5	1	0.94	1	87 kDa	758
Bm1_41470	14973.m02687	Activator 1 40 kDa subunit, putative	3	3	7	9.20E-03	9.20E-03	2.15E-02	0.000079	0.000062	0.000125	0.42	0.30	0.89	3	3	4	1	0.93	1	37 kDa	326
Bm1_28895	14936.m00268	RAS-related protein F43D9.2, putative	3	3	9	9.23E-03	9.23E-03	2.77E-02	0.000079	0.000062	0.000162	0.35	0.26	1.14	3	3	5	1	1	1	36 kDa	325	Bm1_28895A
Bm1_00075	12408.m00010	Solute carrier family 35 member E1, putative	1	0	4	9.17E-03	0.00E+00	3.67E-02	0.000079	0.000000	0.000214	0.37	0.00	2.7	1	0	2	0.98	0	0.99	12 kDa	109	Bm1_00075A
Bm1_31595	14956.m00500	Start codon is not identified, putative	9	3	28	9.18E-03	3.06E-03	2.86E-02	0.000079	0.000021	0.000167	0.42	0.08	1.68	7	3	17	1	0.98	1	110 kDa	980	Bm1_31595A
Bm1_43020	14975.m04545	ZIP Zinc transporter family protein	3	1	2	9.23E-03	3.08E-03	6.15E-03	0.000079	0.000021	0.000036	1.40	0.18	0.36	3	1	1	1	0.92	1	36 kDa	325	BMAL7569.1
Bm1_00350	12437.m00034	succinyl-CoA ligase	3	6	9	9.23E-03	1.85E-02	2.77E-02	0.000079	0.000124	0.000162	0.28	0.51	0.80	3	4	7	1	1	1	34 kDa	325	Bm1_00350A
Bm1_50390	14992.m10851	Symplekin.-related	10	0	25	9.20E-03	0.00E+00	2.30E-02	0.000079	0.000000	0.000134	0.59	0.00	1.70	9	0	16	1	0.77	1	123 kDa	1087
Bm1_31845	14958.m00345	hypothetical protein	1	7	4	9.17E-03	6.42E-02	3.67E-02	0.000079	0.000431	0.000214	0.12	1.47	0.42	1	2	2	0.98	0.99	0.99	13 kDa	109	Bm1_31845A
Bm1_14185	14054.m00014	Fibronectin type III domain containing protein	6	4	4	9.04E-03	6.02E-03	6.02E-03	0.000078	0.000040	0.000035	1.03	0.36	0.30	4	3	3	1	0.93	1	76 kDa	664	Bm1_14185A
Bm1_20355	14508.m00037	MIF4G domain containing protein	10	24	39	9.09E-03	2.18E-02	3.55E-02	0.000078	0.000146	0.000207	0.22	0.51	0.92	8	17	25	1	1	1	124 kDa	1100
Bm1_05315	13138.m00179	hypothetical protein	2	3	2	9.13E-03	1.37E-02	9.13E-03	0.000078	0.000092	0.000053	0.54	0.70	0.31	2	2	1	1	1	0.95	24 kDa	219	Bm1_05315A
Bm1_38915	14972.m07485	Immunoglobulin I-set domain containing protein	2	0	3	9.13E-03	0.00E+00	1.37E-02	0.000078	0.000000	0.000080	0.98	0.00	1.02	1	0	2	0.99	0.96	1	25 kDa	219	BMAL6823.1
Bm1_02660	12716.m00079	erythroblast macrophage protein EMP-related	4	3	14	9.09E-03	6.82E-03	3.18E-02	0.000078	0.000046	0.000186	0.34	0.17	1.50	4	2	9	1	0.94	1	51 kDa	440	Bm1_02660A
Bm1_37110	14972.m07115	Cuticle collagen 13 precursor, putative	3	60	3	9.12E-03	1.82E-01	9.12E-03	0.000078	0.001224	0.000053	0.06	9.31	0.04	2	8	2	1	1	1	32 kDa	329	BMAL6498.1
Bm1_48345	14990.m07792	hypothetical protein	2	1	14	9.05E-03	4.53E-03	6.34E-02	0.000078	0.000030	0.000370	0.19	0.07	3.4	1	1	7	0.99	0.92	1	26 kDa	221
Bm1_30240	14950.m01864	RNA binding protein, putative	7	1	10	9.04E-03	1.29E-03	1.29E-02	0.000078	0.000009	0.000075	0.92	0.06	0.87	3	1	9	1	0.92	1	86 kDa	774	Bm1_30240A
Bm1_50230	14992.m10817	Peptidase C13 family protein	4	7	3	9.05E-03	1.58E-02	6.79E-03	0.000078	0.000106	0.000040	0.53	0.91	0.22	3	5	2	1	0.96	1	50 kDa	442
Bm1_04835	13066.m00243	Hypothetical 38.1 kDa protein in RCK1-AMS1 intergenic region.-related	2	7	18	9.09E-03	3.18E-02	8.18E-02	0.000078	0.000214	0.000477	0.11	0.38	1.64	1	2	4	1	0.93	1	25 kDa	220	Bm1_04835A
Bm1_28355	14929.m00396	serine/threonine protein phosphatase 4 catalytic subunit, putative	3	2	6	9.04E-03	6.02E-03	1.81E-02	0.000078	0.000040	0.000105	0.53	0.22	0.89	3	2	6	1	0.92	1	37 kDa	332	Bm1_28355A
deleted	12517.m00076	NO NAME 223	2	1	1	8.97E-03	4.48E-03	4.48E-03	0.000077	0.000030	0.000026	1.37	0.29	0.24	2	1	1	1	0.89	0.94	26 kDa	223
Bm1_07700	13325.m00233	RWD DOMAIN CONTAINING PROTEIN	4	3	11	8.97E-03	6.73E-03	2.47E-02	0.000077	0.000045	0.000144	0.41	0.20	1.18	2	2	2	1	0.93	1	51 kDa	446	Bm1_07700A
Bm1_41420	14973.m02676	protein T27A1.5 , putative	4	2	4	8.91E-03	4.45E-03	8.91E-03	0.000077	0.000030	0.000052	0.93	0.23	0.49	3	2	3	1	0.93	1	50 kDa	449	Bm1_41420A
Bm1_39030	14972.m07507	Conserved hypothetical protein, putative	5	0	7	9.01E-03	0.00E+00	1.26E-02	0.000077	0.000000	0.000074	1.05	0.00	0.95	5	0	5	1	0	1	63 kDa	555	BMAL6840.1
Bm1_39095	14972.m07935	hypothetical protein, conserved	3	3	1	8.96E-03	8.96E-03	2.99E-03	0.000077	0.000060	0.000017	0.99	0.64	0.13	3	3	1	1	0.93	1	38 kDa	335
Bm1_06905	13276.m00050	Zinc finger, ZZ type family protein	4	10	7	8.97E-03	2.24E-02	1.57E-02	0.000077	0.000151	0.000092	0.32	0.89	0.40	3	4	2	1	0.99	1	51 kDa	446	Bm1_06905A
Bm1_51075	14992.m10988	hypothetical protein	2	0	4	9.01E-03	0.00E+00	1.80E-02	0.000077	0.000000	0.000105	0.74	0.00	1.36	2	0	1	1	0.9	0.98	25 kDa	222	BMAL9036.1
Bm1_38955	14972.m07493	Twik family of potassium channels protein 28, putative	5	0	1	8.91E-03	0.00E+00	1.78E-03	0.000077	0.000000	0.000010	7.36	0.00	0.14	5	0	1	1	0.47	1	63 kDa	561
Bm1_43295	14977.m04903	hypothetical protein	3	1	4	8.96E-03	2.99E-03	1.19E-02	0.000077	0.000020	0.000070	0.86	0.14	0.72	3	1	3	1	0.92	1	38 kDa	335	BMAL7623.1
Bm1_43705	14977.m04989	Hypothetical 16.5 kDa protein in PAS8-EGT2 intergenic region, putative	1	2	2	8.93E-03	1.79E-02	1.79E-02	0.000077	0.000120	0.000104	0.34	0.66	0.53	1	2	2	0.98	0.92	1	12 kDa	112	BMAL7705.1
Bm1_49615	14990.m08050	hypothetical protein	3	1	1	8.98E-03	2.99E-03	2.99E-03	0.000077	0.000020	0.000017	2.05	0.21	0.18	2	1	1	1	0.91	0.98	38 kDa	334
Bm1_27695	14917.m00334	hypothetical protein	1	2	3	9.01E-03	1.80E-02	2.70E-02	0.000077	0.000121	0.000158	0.28	0.51	0.80	1	1	3	0.5	0.92	1	12 kDa	111	Bm1_27695A
Bm1_28580	14931.m00329	bifunctional aminoacyl-tRNA synthetase, putative	14	20	30	8.91E-03	1.27E-02	1.91E-02	0.000077	0.000085	0.000111	0.39	0.45	0.69	10	15	22	1	1	1	179 kDa	1572	Bm1_28580A
Bm1_12695	13908.m00049	Probable calcium-transporting ATPase KIAA0703, putative	5	4	6	8.90E-03	7.12E-03	1.07E-02	0.000076	0.000048	0.000062	0.69	0.34	0.50	4	4	6	1	0.99	1	62 kDa	562
Bm1_44635	14979.m04433	p70 ribosomal S6 kinase beta, putative	4	5	11	8.79E-03	1.10E-02	2.42E-02	0.000076	0.000074	0.000141	0.35	0.34	0.94	4	5	8	1	1	1	51 kDa	455
Bm1_31900	14958.m00357	Major Facilitator Superfamily protein	5	1	4	8.85E-03	1.77E-03	7.08E-03	0.000076	0.000012	0.000041	1.43	0.10	0.47	5	1	4	1	0.91	1	62 kDa	565	BMAL5568.1
Bm1_32700	14961.m05031	Leucine carboxyl methyltransferase family protein	3	1	6	8.85E-03	2.95E-03	1.77E-02	0.000076	0.000020	0.000103	0.62	0.11	1.08	1	1	4	1	0.92	1	39 kDa	339
Bm1_47725	14990.m07664	bA311P8.3, putative	2	4	6	8.85E-03	1.77E-02	2.66E-02	0.000076	0.000119	0.000155	0.28	0.51	0.80	2	2	3	1	1	1	25 kDa	226
Bm1_31585	14956.m00498	WWE domain containing protein	15	9	25	8.86E-03	5.32E-03	1.48E-02	0.000076	0.000036	0.000086	0.62	0.22	0.77	10	8	15	1	1	1	189 kDa	1693	Bm1_31585A
Bm1_57300	15509.m00029	CG14616-PC, PUTATIVE	9	8	4	8.82E-03	7.84E-03	3.92E-03	0.000076	0.000053	0.000023	1.00	0.53	0.18	2	3	3	1	1	1	117 kDa	1021	Bm1_57300A
Bm1_04140	12938.m00011	conserved hypothetical protein	3	1	1	8.88E-03	2.96E-03	2.96E-03	0.000076	0.000020	0.000017	2.05	0.21	0.18	3	1	1	1	0.93	1	39 kDa	338	Bm1_04140A
Bm1_16530	14248.m00663	Hint module family protein	7	7	3	8.84E-03	8.84E-03	3.79E-03	0.000076	0.000059	0.000022	0.93	0.61	0.16	3	3	2	1	0.94	1	90 kDa	792	Bm1_16530A
Bm1_37100	14972.m07113	fgfr1op2-prov protein-related	2	0	1	8.85E-03	0.00E+00	4.43E-03	0.000076	0.000000	0.000026	2.95	0.00	0.34	2	0	1	1	0.68	0.99	26 kDa	226	BMAL6496.1
Bm1_11435	13717.m00175	Hypothetical protein	2	0	6	8.81E-03	0.00E+00	2.64E-02	0.000076	0.000000	0.000154	0.49	0.00	2.0	1	0	3	0.99	0	1	26 kDa	227	Bm1_11435A
Bm1_11720	13762.m00015	Armadillo/beta-catenin-like repeat family protein	8	2	10	8.87E-03	2.22E-03	1.11E-02	0.000076	0.000015	0.000065	0.96	0.11	0.71	7	2	7	1	0.98	1	100 kDa	902	Bm1_11720A
Bm1_38990	14972.m07500	3'-phosphoadenosine 5'-phosphosulfate synthase 2, putative	6	13	9	8.88E-03	1.92E-02	1.33E-02	0.000076	0.000129	0.000078	0.37	0.84	0.38	2	3	3	1	0.93	1	77 kDa	676
Bm1_01440	12575.m00212	Uncharacterized hematopoietic stem/progenitor cells protein MDS029.-related	1	8	4	8.70E-03	6.96E-02	3.48E-02	0.000075	0.000467	0.000203	0.11	1.68	0.37	1	5	2	0.5	1	1	13 kDa	115	Bm1_01440A
Bm1_17595	14303.m00141	GLYCOSYL HYDROLASE FAMILY 85 PROTEIN	3	1	0	8.67E-03	2.89E-03	0.00E+00	0.000075	0.000019	0.000000	3.84	0.26	0.00	3	1	0	1	0.93	0	40 kDa	346	Bm1_17595A
[truncated: 2,787 more rows]
