# Supplementary material for: A Proteomic Analysis of the Body Wall, Digestive Tract, and Reproductive Tract of Brugia malayi
Source: PLoS Negl Trop Dis. 2015 Sep 14;9(9):e0004054. doi: 10.1371/journal.pntd.0004054 (PMC4569401; doi:10.1371/journal.pntd.0004054)
Supplement: S2 Dataset — (XLSX) [file pntd.0004054.s002.xlsx]

## Sheet: Sheet1
		Exclusive spectral count			SAF			NSAF			NSAF enrichment			Unique Peptides
Identity	Accession Number	Digestive tract	Body Wall	Reproductive tract	Digestive tract	Body Wall	Reproductive tract	Digestive tract	Body Wall	Reproductive tract	Digestive tract	Body Wall	Reproductive tract	Digestive tract	Body Wall	Reproductive tract
Undecaprenyl pyrophosphate synthase - Wolbachia sp. subsp. Brugia malayi (strain TRS)	Q5GRI2|Q5GRI2_WOLTR	0	0	2	0	0	0.00823045	0	0	4.7874e-05	0	0	#DIV/0!	0	0	2
NADH:ubiquinone oxidoreductase Fe-S subunit - Wolbachia sp. subsp. Brugia malayi (strain TRS)	Q5GRI4|Q5GRI4_WOLTR	2	0	1	0.031746	0	0.015873	0.000272617	0	9.23285e-05	2.95269	0	0.338674	2	0	1
Protein containing predicted glutamine amidotransferase domain - Wolbachia sp. subsp. Brugia malayi (strain TRS)	Q5GRI6|Q5GRI6_WOLTR	0	0	3	0	0	0.00900901	0	0	5.24026e-05	0	0	#DIV/0!	0	0	3
Type IV secretory pathway, VirB4 components - Wolbachia sp. subsp. Brugia malayi (strain TRS)	Q5GRI9|Q5GRI9_WOLTR	1	2	3	0.001221	0.002442	0.003663	1.04853e-05	1.64272e-05	2.13066e-05	0.277875	0.516711	0.791698	1	2	3
Type IV secretory pathway, VirB6 components - Wolbachia sp. subsp. Brugia malayi (strain TRS)	Q5GRJ0|Q5GRJ0_WOLTR	5	7	5	0.00584795	0.00818713	0.00584795	5.0219e-05	5.50744e-05	3.40157e-05	0.563688	0.65382	0.323057	5	6	5
Type IV secretory pathway, VirB6 components - Wolbachia sp. subsp. Brugia malayi (strain TRS)	Q5GRJ2|Q5GRJ2_WOLTR	0	1	4	0	0.000949668	0.00379867	0	6.38836e-06	2.20957e-05	0	0.289122	3.45875	0	1	4
Type IV secretory pathway, VirB6 components - Wolbachia sp. subsp. Brugia malayi (strain TRS)	Q5GRJ3|Q5GRJ3_WOLTR	1	1	3	0.000903342	0.000903342	0.00271003	7.75741e-06	6.07673e-06	1.57634e-05	0.355191	0.258356	1.13946	1	1	3
Orotate phosphoribosyltransferase - Wolbachia sp. subsp. Brugia malayi (strain TRS)	Q5GRJ6|Q5GRJ6_WOLTR	0	0	2	0	0	0.010101	0	0	5.87545e-05	0	0	#DIV/0!	0	0	2
Na+/H+-dicarboxylate symporter - Wolbachia sp. subsp. Brugia malayi (strain TRS)	Q5GRJ7|Q5GRJ7_WOLTR	2	0	1	0.00505051	0	0.00252525	4.3371e-05	0	1.46886e-05	2.95269	0	0.338674	2	0	1
Preprotein translocase subunit SecD - Wolbachia sp. subsp. Brugia malayi (strain TRS)	Q5GRJ8|Q5GRJ8_WOLTR	2	0	3	0.00411523	0	0.00617284	3.53393e-05	0	3.59055e-05	0.984231	0	1.01602	2	0	3
Cytochrome b subunit of the bc complex - Wolbachia sp. subsp. Brugia malayi (strain TRS)	Q5GRL1|Q5GRL1_WOLTR	0	3	4	0	0.0070922	0.00945626	0	4.77088e-05	5.50042e-05	0	0.867367	1.15292	0	3	4
UvrABC system protein B (Protein uvrB) (Excinuclease ABC subunit B) - Wolbachia sp. subsp. Brugia malayi (strain TRS)	Q5GRL3|UVRB_WOLTR	2	1	1	0.003003	0.0015015	0.0015015	2.57881e-05	1.01005e-05	8.73377e-06	1.36921	0.292583	0.243358	2	1	1
Predicted protein - Wolbachia sp. subsp. Brugia malayi (strain TRS)	Q5GRL4|Q5GRL4_WOLTR	4	3	1	0.00823045	0.00617284	0.00205761	7.06786e-05	4.15243e-05	1.19685e-05	1.32127	0.502429	0.106668	2	2	1
Predicted protein - Wolbachia sp. subsp. Brugia malayi (strain TRS)	Q5GRL5|Q5GRL5_WOLTR	3	41	4	0.00406504	0.0555556	0.00542005	3.49083e-05	0.000373719	3.15268e-05	0.0861412	5.62532	0.0771529	3	24	3
Trypsin-like serine protease - Wolbachia sp. subsp. Brugia malayi (strain TRS)	Q5GRL6|Q5GRL6_WOLTR	2	6	1	0.00411523	0.0123457	0.00205761	3.53393e-05	8.30486e-05	1.19685e-05	0.371926	1.7555	0.101096	2	4	1
Membrane protease subunit, stomatin/prohibitin homolog - Wolbachia sp. subsp. Brugia malayi (strain TRS)	Q5GRL7|Q5GRL7_WOLTR	1	9	2	0.003367	0.030303	0.00673401	2.8914e-05	0.000203847	3.91696e-05	0.11898	2.99406	0.168283	1	5	2
Predicted permease - Wolbachia sp. subsp. Brugia malayi (strain TRS)	Q5GRM4|Q5GRM4_WOLTR	1	3	5	0.0031746	0.00952381	0.015873	2.72617e-05	6.40661e-05	9.23285e-05	0.174314	0.535714	1.01096	1	3	5
Molecular chaperone, DnaK - Wolbachia sp. subsp. Brugia malayi (strain TRS)	Q5GRM7|Q5GRM7_WOLTR	5	2	2	0.00868056	0.00347222	0.00347222	7.45438e-05	2.33574e-05	2.01968e-05	1.71152	0.246541	0.206298	5	2	2
Probable trans-2-enoyl-ACP reductase, FabK - Wolbachia sp. subsp. Brugia malayi (strain TRS)	Q5GRN3|Q5GRN3_WOLTR	5	2	5	0.015015	0.00600601	0.015015	0.000128941	4.0402e-05	8.73377e-05	1.0094	0.186806	0.515745	2	2	4
Predicted protein - Wolbachia sp. subsp. Brugia malayi (strain TRS)	Q5GRN7|Q5GRN7_WOLTR	0	0	3	0	0	0.0031746	0	0	1.84657e-05	0	0	#DIV/0!	0	0	3
Recombination protein recR - Wolbachia sp. subsp. Brugia malayi (strain TRS)	Q5GRP0|RECR_WOLTR	2	0	0	0.010101	0	0	8.67419e-05	0	0	#DIV/0!	0	0	2	0	0
Probable extracellular metallopeptidase - Wolbachia sp. subsp. Brugia malayi (strain TRS)	Q5GRP4|Q5GRP4_WOLTR	0	0	3	0	0	0.00416667	0	0	2.42362e-05	0	0	#DIV/0!	0	0	2
3-oxoacyl-(Acyl-carrier-protein) synthase - Wolbachia sp. subsp. Brugia malayi (strain TRS)	Q5GRP7|Q5GRP7_WOLTR	0	5	1	0	0.0123457	0.00246914	0	8.30486e-05	1.43622e-05	0	5.78244	0.172937	0	4	1
Secreted or membrane protein containg FKBP-type peptidyl-prolyl cis-trans isomerase domain - Wolbachia sp. subsp. Brugia malayi (strain TRS)	Q5GRQ0|Q5GRQ0_WOLTR	1	3	3	0.0031746	0.00952381	0.00952381	2.72617e-05	6.40661e-05	5.53971e-05	0.228202	0.775067	0.606574	1	3	3
Citrate synthase - Wolbachia sp. subsp. Brugia malayi (strain TRS)	Q5GRQ1|Q5GRQ1_WOLTR	0	4	2	0	0.00945626	0.00472813	0	6.36117e-05	2.75021e-05	0	2.31298	0.432343	0	3	2
Site-specific recombinase XerD - Wolbachia sp. subsp. Brugia malayi (strain TRS)	Q5GRQ4|Q5GRQ4_WOLTR	0	0	2	0	0	0.00600601	0	0	3.49351e-05	0	0	#DIV/0!	0	0	2
Predicted permease - Wolbachia sp. subsp. Brugia malayi (strain TRS)	Q5GRQ6|Q5GRQ6_WOLTR	3	0	2	0.00900901	0	0.00600601	7.73644e-05	0	3.49351e-05	2.21452	0	0.451565	3	0	2
Predicted Zn-dependent protease, TldD ortholog - Wolbachia sp. subsp. Brugia malayi (strain TRS)	Q5GRQ9|Q5GRQ9_WOLTR	1	0	2	0.00213675	0	0.0042735	1.83493e-05	0	2.48577e-05	0.738173	0	1.3547	1	0	2
DNA polymerase I, PolA - Wolbachia sp. subsp. Brugia malayi (strain TRS)	Q5GRR1|Q5GRR1_WOLTR	2	1	1	0.00229095	0.00114548	0.00114548	1.96734e-05	7.70554e-06	6.66288e-06	1.36921	0.292583	0.243358	2	1	1
Predicted protein - Wolbachia sp. subsp. Brugia malayi (strain TRS)	Q5GRR2|Q5GRR2_WOLTR	2	7	1	0.020202	0.0707071	0.010101	0.000173484	0.000475642	5.87545e-05	0.324635	2.04808	0.0905132	2	2	1
ATP-dependent protease HslU, ATPase subunit - Wolbachia sp. subsp. Brugia malayi (strain TRS)	Q5GRR3|Q5GRR3_WOLTR	2	3	7	0.00396825	0.00595238	0.0138889	3.40772e-05	4.00413e-05	8.07874e-05	0.282029	0.348596	1.08998	2	3	1
Predicted protein kinase, AarF - Wolbachia sp. subsp. Brugia malayi (strain TRS)	Q5GRS2|Q5GRS2_WOLTR	2	1	1	0.0040404	0.0020202	0.0020202	3.46968e-05	1.35898e-05	1.17509e-05	1.36921	0.292583	0.243358	2	1	1
Predicted protein WF-4 - Wolbachia sp. subsp. Brugia malayi (strain TRS)	Q5GRS3|Q5GRS3_WOLTR	1	1	3	0.010101	0.010101	0.030303	8.67419e-05	6.79489e-05	0.000176263	0.355191	0.258356	1.13946	1	1	2
DNA recombination protein rmuC homolog - Wolbachia sp. subsp. Brugia malayi (strain TRS)	Q5GRS5|Q5GRS5_WOLTR	0	0	2	0	0	0.0043573	0	0	2.53451e-05	0	0	#DIV/0!	0	0	2
Sensor protein - Wolbachia sp. subsp. Brugia malayi (strain TRS)	Q5GRS6|Q5GRS6_WOLTR	3	1	3	0.0035461	0.00118203	0.0035461	3.0452e-05	7.95147e-06	2.06266e-05	1.06557	0.155671	0.537102	2	1	3
Superfamily II DNA/RNA helicase - Wolbachia sp. subsp. Brugia malayi (strain TRS)	Q5GRS8|Q5GRS8_WOLTR	3	0	2	0.00724638	0	0.00483092	6.22279e-05	0	2.81e-05	2.21452	0	0.451565	3	0	2
Inactivated homolog of predicted Zn-dependent protease, PmbA - Wolbachia sp. subsp. Brugia malayi (strain TRS)	Q5GRT0|Q5GRT0_WOLTR	0	2	2	0	0.00462963	0.00462963	0	3.11432e-05	2.69291e-05	0	1.15649	0.864686	0	2	2
Aspartyl/glutamyl-tRNA(Asn/Gln) amidotransferase subunit B (EC 6.3.5.-) (Asp/Glu-ADT subunit B) - Wolbachia sp. subsp. Brugia malayi (strain TRS)	Q5GRT2|GATB_WOLTR	0	1	2	0	0.00209644	0.00419287	0	1.41026e-05	2.43886e-05	0	0.578244	1.72937	0	1	2
S-adenosylmethionine synthetase (EC 2.5.1.6) (Methionine adenosyltransferase) (AdoMet synthetase) - Wolbachia sp. subsp. Brugia malayi (strain TRS)	Q5GRT7|Q5GRT7_WOLTR	0	1	2	0	0.00258398	0.00516796	0	1.73823e-05	3.00604e-05	0	0.578244	1.72937	0	1	2
Ribonucleotide reductase, alpha subunit - Wolbachia sp. subsp. Brugia malayi (strain TRS)	Q5GRU1|Q5GRU1_WOLTR	2	1	3	0.00326797	0.00163399	0.00490196	2.80636e-05	1.09917e-05	2.85132e-05	0.710381	0.19428	0.730073	2	1	3
ATP synthase subunit beta (EC 3.6.3.14) (ATPase subunit beta) (ATP synthase F1 sector subunit beta) - Wolbachia sp. subsp. Brugia malayi (strain TRS)	Q5GRU7|ATPB_WOLTR	2	22	4	0.0042735	0.0470085	0.00854701	3.66985e-05	0.000316224	4.97153e-05	0.100286	3.65941	0.140868	2	10	4
Uncharacterized ABC-type transport system, permease component - Wolbachia sp. subsp. Brugia malayi (strain TRS)	Q5GRV7|Q5GRV7_WOLTR	2	0	3	0.00925926	0	0.0138889	7.95134e-05	0	8.07874e-05	0.984231	0	1.01602	2	0	3
Malic enzyme - Wolbachia sp. subsp. Brugia malayi (strain TRS)	Q5GRW2|Q5GRW2_WOLTR	2	3	2	0.00453515	0.00680272	0.00453515	3.89454e-05	4.57615e-05	2.63796e-05	0.53985	0.700521	0.311422	2	3	2
Predicted protein - Wolbachia sp. subsp. Brugia malayi (strain TRS)	Q5GRW4|Q5GRW4_WOLTR	0	1	2	0	0.003003	0.00600601	0	2.0201e-05	3.49351e-05	0	0.578244	1.72937	0	1	2
Predicted protein - Wolbachia sp. subsp. Brugia malayi (strain TRS)	Q5GRY1|Q5GRY1_WOLTR	2	4	5	0.0123457	0.0246914	0.0308642	0.000106018	0.000166097	0.000179528	0.306743	0.581684	0.659748	2	3	3
Translation elongation factor EF-Tu, GTPase - Wolbachia sp. subsp. Brugia malayi (strain TRS)	Q5GRY3|Q5GRY3_WOLTR	5	38	18	0.0129199	0.0981912	0.0465116	0.000110949	0.000660526	0.000270544	0.119163	1.73143	0.350684	2	16	8
Transcription antiterminator - Wolbachia sp. subsp. Brugia malayi (strain TRS)	Q5GRY4|Q5GRY4_WOLTR	0	0	2	0	0	0.00694444	0	0	4.03937e-05	0	0	#DIV/0!	0	0	2
Ribosomal protein L1 - Wolbachia sp. subsp. Brugia malayi (strain TRS)	Q5GRY6|Q5GRY6_WOLTR	1	2	1	0.00462963	0.00925926	0.00462963	3.97567e-05	6.22865e-05	2.69291e-05	0.445625	0.934028	0.263899	1	2	1
Ribosomal protein L7/L12 - Wolbachia sp. subsp. Brugia malayi (strain TRS)	Q5GRY8|Q5GRY8_WOLTR	1	5	2	0.00793651	0.0396825	0.015873	6.81544e-05	0.000266942	9.23285e-05	0.189702	1.66337	0.275528	1	1	2
Bifunctional DNA-directed RNA polymerase, beta and beta' chain (EC 2.7.7.6) [Includes: DNA-directed RNA polymerase beta chain (Transcriptase beta chain) (RNA polymerase subunit beta); DNA-directed RNA polymerase beta' chain (Transcriptase beta' chain) (RNA polymerase beta' subunit)] - Wolbachia sp. subsp. Brugia malayi (strain TRS)	Q5GRY9|RPOBC_WOLTR	8	14	10	0.00279525	0.00489168	0.00349406	2.40041e-05	3.29061e-05	2.03239e-05	0.45095	0.742333	0.357122	4	11	10
DNA segregation ATPase FtsK - Wolbachia sp. subsp. Brugia malayi (strain TRS)	Q5GRZ2|Q5GRZ2_WOLTR	2	2	0	0.00281294	0.00281294	0	2.4156e-05	1.89225e-05	0	1.27658	0.783345	0	2	2	0
Phospho-N-acetylmuramoyl-pentapeptide-transferase (EC 2.7.8.13) (UDP-MurNAc-pentapeptide phosphotransferase) - Wolbachia sp. subsp. Brugia malayi (strain TRS)	Q5GRZ3|MRAY_WOLTR	2	2	0	0.00617284	0.00617284	0	5.3009e-05	4.15243e-05	0	1.27658	0.783345	0	2	2	0
RecG-like helicase - Wolbachia sp. subsp. Brugia malayi (strain TRS)	Q5GS01|Q5GS01_WOLTR	2	1	3	0.002849	0.0014245	0.0042735	2.44657e-05	9.58254e-06	2.48577e-05	0.710381	0.19428	0.730073	2	1	3
Leucyl aminopeptidase - Wolbachia sp. subsp. Brugia malayi (strain TRS)	Q5GS06|Q5GS06_WOLTR	3	6	2	0.00617284	0.0123457	0.00411523	5.3009e-05	8.30486e-05	2.3937e-05	0.495477	1.07931	0.175933	3	5	2
NADH:ubiquinone oxidoreductase chain L - Wolbachia sp. subsp. Brugia malayi (strain TRS)	Q5GS13|Q5GS13_WOLTR	1	2	2	0.00161031	0.00322061	0.00322061	1.38284e-05	2.16649e-05	1.87333e-05	0.342303	0.665347	0.527799	1	2	2
NADH:ubiquinone oxidoreductase chain M - Wolbachia sp. subsp. Brugia malayi (strain TRS)	Q5GS14|Q5GS14_WOLTR	7	6	8	0.0146751	0.0125786	0.0167715	0.000126021	8.46156e-05	9.75546e-05	0.691778	0.378465	0.463141	6	4	7
NADH:ubiquinone oxidoreductase chain N - Wolbachia sp. subsp. Brugia malayi (strain TRS)	Q5GS15|Q5GS15_WOLTR	3	2	0	0.00641026	0.0042735	0	5.50478e-05	2.87476e-05	0	1.91486	0.52223	0	2	2	0
Biotin-(Acetyl-CoA carboxylase) ligase - Wolbachia sp. subsp. Brugia malayi (strain TRS)	Q5GS16|Q5GS16_WOLTR	0	0	2	0	0	0.00653595	0	0	3.80176e-05	0	0	#DIV/0!	0	0	2
ABC-type transport system involved in resistance to organic solvents, ATPase component - Wolbachia sp. subsp. Brugia malayi (strain TRS)	Q5GS18|Q5GS18_WOLTR	2	0	1	0.00854701	0	0.0042735	7.3397e-05	0	2.48577e-05	2.95269	0	0.338674	2	0	1
Fatty acid/phospholipid biosynthesis enzyme - Wolbachia sp. subsp. Brugia malayi (strain TRS)	Q5GS21|Q5GS21_WOLTR	0	0	7	0	0	0.021021	0	0	0.000122273	0	0	#DIV/0!	0	0	4
3-oxoacyl-[acyl-carrier-protein] synthase III - Wolbachia sp. subsp. Brugia malayi (strain TRS)	Q5GS22|Q5GS22_WOLTR	1	1	2	0.0031746	0.0031746	0.00634921	2.72617e-05	2.13554e-05	3.69314e-05	0.467718	0.332674	0.759638	1	1	2
Xaa-Pro aminopeptidase - Wolbachia sp. subsp. Brugia malayi (strain TRS)	Q5GS24|Q5GS24_WOLTR	1	1	5	0.00176367	0.00176367	0.00881834	1.51454e-05	1.18641e-05	5.12936e-05	0.239803	0.178571	1.89909	1	1	5
tRNA uridine 5-carboxymethylaminomethyl modification enzyme gidA (Glucose-inhibited division protein A) - Wolbachia sp. subsp. Brugia malayi (strain TRS)	Q5GS25|GIDA_WOLTR	3	1	3	0.00444444	0.00148148	0.00444444	3.81664e-05	9.96584e-06	2.5852e-05	1.06557	0.155671	0.537102	3	1	3
Leucyl-tRNA synthetase - Wolbachia sp. subsp. Brugia malayi (strain TRS)	Q5GS31|Q5GS31_WOLTR	2	1	0	0.00224467	0.00112233	0	1.9276e-05	7.54988e-06	0	2.55315	0.391673	0	2	1	0
Predicted protein - Wolbachia sp. subsp. Brugia malayi (strain TRS)	Q5GS33|Q5GS33_WOLTR	1	8	7	0.00617284	0.0493827	0.0432099	5.3009e-05	0.000332195	0.000251339	0.0908414	1.0915	0.652483	1	5	3
Cell division protein ftsZ - Wolbachia sp. subsp. Brugia malayi (strain TRS)	Q5GS34|Q5GS34_WOLTR	3	0	3	0.00793651	0	0.00793651	6.81544e-05	0	4.61642e-05	1.47635	0	0.677348	3	0	1
Response regulator consisting of a CheY-like receiver domain and wHTH-type DNA-binding domain - Wolbachia sp. subsp. Brugia malayi (strain TRS)	Q5GS40|Q5GS40_WOLTR	2	8	0	0.00766284	0.0306513	0	6.58042e-05	0.00020619	0	0.319144	3.13338	0	2	5	0
Multisubunit Na+/H+ antiporter, MnhD subunit - Wolbachia sp. subsp. Brugia malayi (strain TRS)	Q5GS44|Q5GS44_WOLTR	0	4	0	0	0.00793651	0	0	5.33884e-05	0	0	#DIV/0!	0	0	4	0
Predicted protein - Wolbachia sp. subsp. Brugia malayi (strain TRS)	Q5GS49|Q5GS49_WOLTR	0	6	2	0	0.0166667	0.00555556	0	0.000112116	3.2315e-05	0	3.46947	0.288229	0	6	1
Predicted GTPase - Wolbachia sp. subsp. Brugia malayi (strain TRS)	Q5GS50|Q5GS50_WOLTR	3	1	0	0.00628931	0.00209644	0	5.40091e-05	1.41026e-05	0	3.82973	0.261115	0	2	1	0
Uncharacterized secreted protein containing pentapeptide repeats - Wolbachia sp. subsp. Brugia malayi (strain TRS)	Q5GS55|Q5GS55_WOLTR	0	1	2	0	0.00165837	0.00331675	0	1.11558e-05	1.92925e-05	0	0.578244	1.72937	0	1	2
Outer membrane protein - Wolbachia sp. subsp. Brugia malayi (strain TRS)	Q5GS61|Q5GS61_WOLTR	0	7	0	0	0.0169082	0	0	0.000113741	0	0	#DIV/0!	0	0	3	0
Bacterial nucleoid DNA-binding protein, HupA family - Wolbachia sp. subsp. Brugia malayi (strain TRS)	Q5GS64|Q5GS64_WOLTR	0	7	3	0	0.0648148	0.0277778	0	0.000436005	0.000161575	0	2.69847	0.37058	0	4	3
D-alanine-D-alanine ligase - Wolbachia sp. subsp. Brugia malayi (strain TRS)	Q5GS66|Q5GS66_WOLTR	2	0	1	0.00584795	0	0.00292398	5.0219e-05	0	1.70079e-05	2.95269	0	0.338674	2	0	1
Peroxiredoxin - Wolbachia sp. subsp. Brugia malayi (strain TRS)	Q5GS69|Q5GS69_WOLTR	1	10	4	0.00483092	0.0483092	0.0193237	4.14853e-05	0.000324973	0.0001124	0.094851	2.11179	0.306719	1	5	2
Dihydrolipoamide dehydrogenase E3 component - Wolbachia sp. subsp. Brugia malayi (strain TRS)	Q5GS75|Q5GS75_WOLTR	0	4	2	0	0.00888889	0.00444444	0	5.9795e-05	2.5852e-05	0	2.31298	0.432343	0	3	2
NAD-dependent DNA ligase, Lig - Wolbachia sp. subsp. Brugia malayi (strain TRS)	Q5GS88|Q5GS88_WOLTR	2	1	1	0.002886	0.001443	0.001443	2.47834e-05	9.70698e-06	8.3935e-06	1.36921	0.292583	0.243358	2	1	1
Predicted esterase - Wolbachia sp. subsp. Brugia malayi (strain TRS)	Q5GS90|Q5GS90_WOLTR	0	1	2	0	0.00444444	0.00888889	0	2.98975e-05	5.17039e-05	0	0.578244	1.72937	0	1	2
Aconitase A - Wolbachia sp. subsp. Brugia malayi (strain TRS)	Q5GS96|Q5GS96_WOLTR	4	4	1	0.00467836	0.00467836	0.00116959	4.01752e-05	3.14711e-05	6.80315e-06	1.04967	0.669906	0.0949547	4	3	1
Transcription elongation factor, NusA - Wolbachia sp. subsp. Brugia malayi (strain TRS)	Q5GS98|Q5GS98_WOLTR	0	2	2	0	0.00383142	0.00383142	0	2.57737e-05	2.22862e-05	0	1.15649	0.864686	0	1	2
4-hydroxybenzoate polyprenyltransferase - Wolbachia sp. subsp. Brugia malayi (strain TRS)	Q5GSA1|Q5GSA1_WOLTR	5	4	8	0.016835	0.013468	0.026936	0.00014457	9.05985e-05	0.000156679	0.584647	0.300744	0.66624	5	4	5
Protein grpE (HSP-70 cofactor) - Wolbachia sp. subsp. Brugia malayi (strain TRS)	Q5GSA3|Q5GSA3_WOLTR	0	5	0	0	0.026455	0	0	0.000177961	0	0	#DIV/0!	0	0	4	0
IMP dehydrogenase, GuaB - Wolbachia sp. subsp. Brugia malayi (strain TRS)	Q5GSA9|Q5GSA9_WOLTR	5	1	0	0.0102881	0.00205761	0	8.83483e-05	1.38414e-05	0	6.38288	0.156669	0	5	1	0
Succinyl-CoA synthetase, beta subunit - Wolbachia sp. subsp. Brugia malayi (strain TRS)	Q5GSB6|Q5GSB6_WOLTR	2	4	1	0.00529101	0.010582	0.0026455	4.54362e-05	7.11846e-05	1.53881e-05	0.524834	1.17033	0.13195	2	3	1
Succinyl-CoA synthetase, alpha subunit - Wolbachia sp. subsp. Brugia malayi (strain TRS)	Q5GSB7|Q5GSB7_WOLTR	0	3	2	0	0.0107527	0.00716846	0	7.23327e-05	4.16967e-05	0	1.73473	0.576458	0	3	2
Uncharacterized conserved protein - Wolbachia sp. subsp. Brugia malayi (strain TRS)	Q5GSC0|Q5GSC0_WOLTR	29	10	29	0.169591	0.0584795	0.169591	0.00145635	0.000393388	0.000986457	1.05545	0.161039	0.533295	2	6	3
Carbamoylphosphate synthase large subunit - Wolbachia sp. subsp. Brugia malayi (strain TRS)	Q5GSC4|Q5GSC4_WOLTR	4	2	5	0.00367309	0.00183655	0.00459137	3.15425e-05	1.23543e-05	2.67066e-05	0.807521	0.212095	0.608394	3	2	5
Fumarase - Wolbachia sp. subsp. Brugia malayi (strain TRS)	Q5GSD2|Q5GSD2_WOLTR	0	1	2	0	0.00222222	0.00444444	0	1.49488e-05	2.5852e-05	0	0.578244	1.72937	0	1	2
Chaperone protein dnaK (Heat shock protein 70) (Heat shock 70 kDa protein) (HSP70) - Wolbachia sp. subsp. Brugia malayi (strain TRS)	Q5GSE1|DNAK_WOLTR	3	44	17	0.00483092	0.0708535	0.0273752	4.14853e-05	0.000476627	0.000159233	0.0652428	2.37461	0.307333	3	23	12
Cystathionine beta-lyase - Wolbachia sp. subsp. Brugia malayi (strain TRS)	Q5GSE3|Q5GSE3_WOLTR	2	0	0	0.00483092	0	0	4.14853e-05	0	0	#DIV/0!	0	0	2	0	0
ABC-type transport system, involved in lipoprotein release, permease component - Wolbachia sp. subsp. Brugia malayi (strain TRS)	Q5GSF3|Q5GSF3_WOLTR	2	0	2	0.00529101	0	0.00529101	4.54362e-05	0	3.07762e-05	1.47635	0	0.677348	2	0	2
Predicted protein - Wolbachia sp. subsp. Brugia malayi (strain TRS)	Q5GSF4|Q5GSF4_WOLTR	0	2	2	0	0.00793651	0.00793651	0	5.33884e-05	4.61642e-05	0	1.15649	0.864686	0	1	2
Membrane-bound protoheme IX biogenesis protein, HemY - Wolbachia sp. subsp. Brugia malayi (strain TRS)	Q5GSF5|Q5GSF5_WOLTR	2	2	1	0.00505051	0.00505051	0.00252525	4.3371e-05	3.39744e-05	1.46886e-05	0.89125	0.585165	0.189909	2	2	1
NADH:ubiquinone oxidoreductase, NADH-binding, chain F - Wolbachia sp. subsp. Brugia malayi (strain TRS)	Q5GSG2|Q5GSG2_WOLTR	2	2	1	0.00472813	0.00472813	0.00236407	4.06026e-05	3.18059e-05	1.3751e-05	0.89125	0.585165	0.189909	2	2	1
Threonyl-tRNA synthetase (EC 6.1.1.3) (Threonine--tRNA ligase) (ThrRS) - Wolbachia sp. subsp. Brugia malayi (strain TRS)	Q5GSG4|SYT_WOLTR	1	6	1	0.00154321	0.00925926	0.00154321	1.32522e-05	6.22865e-05	8.97638e-06	0.185963	2.80209	0.118831	1	4	1
Predicted protein - Wolbachia sp. subsp. Brugia malayi (strain TRS)	Q5GSG9|Q5GSG9_WOLTR	1	1	2	0.0185185	0.0185185	0.037037	0.000159027	0.000124573	0.000215433	0.467718	0.332674	0.759638	1	1	2
Phosphoribosylamine-glycine ligase - Wolbachia sp. subsp. Brugia malayi (strain TRS)	Q5GSH1|Q5GSH1_WOLTR	0	11	0	0	0.02657	0	0	0.000178735	0	0	#DIV/0!	0	0	5	0
Predicted membrane-associated or secreted protein - Wolbachia sp. subsp. Brugia malayi (strain TRS)	Q5GSH3|Q5GSH3_WOLTR	2	1	0	0.00444444	0.00222222	0	3.81664e-05	1.49488e-05	0	2.55315	0.391673	0	2	1	0
Phenylalanyl-tRNA synthetase beta chain (EC 6.1.1.20) (Phenylalanine--tRNA ligase beta chain) (PheRS) - Wolbachia sp. subsp. Brugia malayi (strain TRS)	Q5GSH5|SYFB_WOLTR	0	2	1	0	0.00252525	0.00126263	0	1.69872e-05	7.34431e-06	0	2.31298	0.432343	0	2	1
Uncharacterized protein required for cytochrome oxidase assembly - Wolbachia sp. subsp. Brugia malayi (strain TRS)	Q5GSI0|Q5GSI0_WOLTR	4	4	4	0.0116959	0.0116959	0.0116959	0.000100438	7.86777e-05	6.80315e-05	0.684606	0.467014	0.379819	4	4	4
Glutamyl-tRNA synthetase 2 (EC 6.1.1.17) (Glutamate--tRNA ligase 2) (GluRS 2) - Wolbachia sp. subsp. Brugia malayi (strain TRS)	Q5GSI3|SYE2_WOLTR	2	1	3	0.0042735	0.00213675	0.00641026	3.66985e-05	1.43738e-05	3.72865e-05	0.710381	0.19428	0.730073	2	1	3
Succinate dehydrogenase flavoprotein subunit, SdhA - Wolbachia sp. subsp. Brugia malayi (strain TRS)	Q5GSI8|Q5GSI8_WOLTR	0	8	3	0	0.013468	0.00505051	0	9.05985e-05	2.93772e-05	0	3.08397	0.324257	0	8	3
Ankyrin repeat-containing protein and possible domain WF-3 - Wolbachia sp. subsp. Brugia malayi (strain TRS)	Q5GSI9|Q5GSI9_WOLTR	0	3	2	0	0.0026455	0.00176367	0	1.77961e-05	1.02587e-05	0	1.73473	0.576458	0	3	2
Membrane protein TerC, possibly involved in tellurium resistance - Wolbachia sp. subsp. Brugia malayi (strain TRS)	Q5GSJ4|Q5GSJ4_WOLTR	1	1	4	0.00411523	0.00411523	0.0164609	3.53393e-05	2.76829e-05	9.5748e-05	0.286308	0.211179	1.51928	1	1	3
ABC-type transport system involved in resistance to organic solvents, auxiliary component - Wolbachia sp. subsp. Brugia malayi (strain TRS)	Q5GSJ6|Q5GSJ6_WOLTR	2	3	2	0.00966184	0.0144928	0.00966184	8.29705e-05	9.74919e-05	5.61999e-05	0.53985	0.700521	0.311422	1	2	1
Outer surface protein Wsp - Wolbachia sp. subsp. Brugia malayi (strain TRS)	Q5GSK4|Q5GSK4_WOLTR	30	90	37	0.128205	0.384615	0.15812	0.00110096	0.00258728	0.000919733	0.313929	1.2804	0.249369	10	19	13
Protein recA (Recombinase A) - Wolbachia sp. subsp. Brugia malayi (strain TRS)	Q5GSK9|RECA_WOLTR	0	1	2	0	0.00292398	0.00584795	0	1.96694e-05	3.40157e-05	0	0.578244	1.72937	0	1	2
Phosphatidylserine synthase - Wolbachia sp. subsp. Brugia malayi (strain TRS)	Q5GSL1|Q5GSL1_WOLTR	0	0	2	0	0	0.00766284	0	0	4.45724e-05	0	0	#DIV/0!	0	0	2
Na+/alanine symporter - Wolbachia sp. subsp. Brugia malayi (strain TRS)	Q5GSL2|Q5GSL2_WOLTR	4	1	3	0.00888889	0.00222222	0.00666667	7.63329e-05	1.49488e-05	3.8778e-05	1.42076	0.129864	0.424817	4	1	3
Zn-dependent peptidase - Wolbachia sp. subsp. Brugia malayi (strain TRS)	Q5GSL7|Q5GSL7_WOLTR	2	9	6	0.00453515	0.0204082	0.0136054	3.89454e-05	0.000137284	7.91387e-05	0.17995	1.1626	0.449065	1	6	4
Zn-dependent peptidase - Wolbachia sp. subsp. Brugia malayi (strain TRS)	Q5GSL8|Q5GSL8_WOLTR	0	5	2	0	0.0108932	0.0043573	0	7.32782e-05	2.53451e-05	0	2.89122	0.345875	0	5	2
DNA gyrase, topoisomerase II A subunit, GyrA - Wolbachia sp. subsp. Brugia malayi (strain TRS)	Q5GSN1|Q5GSN1_WOLTR	3	0	1	0.00333333	0	0.00111111	2.86248e-05	0	6.46299e-06	4.42904	0	0.225783	2	0	1
2,3-bisphosphoglycerate-independent phosphoglycerate mutase (EC 5.4.2.1) (Phosphoglyceromutase) (BPG-independent PGAM) (iPGM) - Wolbachia sp. subsp. Brugia malayi (strain TRS)	Q5GSN3|GPMI_WOLTR	2	2	0	0.00396825	0.00396825	0	3.40772e-05	2.66942e-05	0	1.27658	0.783345	0	2	2	0
ATP-NAD kinase - Wolbachia sp. subsp. Brugia malayi (strain TRS)	Q5GSN6|Q5GSN6_WOLTR	2	0	2	0.00740741	0	0.00740741	6.36107e-05	0	4.30866e-05	1.47635	0	0.677348	2	0	2
DNA mismatch repair enzyme MutL, predicted ATPase - Wolbachia sp. subsp. Brugia malayi (strain TRS)	Q5GSP0|Q5GSP0_WOLTR	0	1	3	0	0.00156495	0.00469484	0	1.05273e-05	2.73084e-05	0	0.385496	2.59406	0	1	3
2-oxoglutarate dehydrogenase complex, E1 component - Wolbachia sp. subsp. Brugia malayi (strain TRS)	Q5GSP1|Q5GSP1_WOLTR	1	9	2	0.00111111	0.01	0.00222222	9.54161e-06	6.72694e-05	1.2926e-05	0.11898	2.99406	0.168283	1	5	2
Transcriptional regulator of HTH-type, xre family - Wolbachia sp. subsp. Brugia malayi (strain TRS)	Q5GSQ0|Q5GSQ0_WOLTR	0	1	2	0	0.010101	0.020202	0	6.79489e-05	0.000117509	0	0.578244	1.72937	0	1	2
Co/Zn/Cd efflux system component - Wolbachia sp. subsp. Brugia malayi (strain TRS)	Q5GSQ3|Q5GSQ3_WOLTR	3	1	3	0.010101	0.003367	0.010101	8.67419e-05	2.26496e-05	5.87545e-05	1.06557	0.155671	0.537102	3	1	3
NADH:ubiquinone oxidoreductase chain G - Wolbachia sp. subsp. Brugia malayi (strain TRS)	Q5GSR0|Q5GSR0_WOLTR	0	5	2	0	0.00730994	0.00292398	0	4.91735e-05	1.70079e-05	0	2.89122	0.345875	0	4	2
NADH-quinone oxidoreductase subunit H (EC 1.6.99.5) (NADH dehydrogenase I subunit H) (NDH-1 subunit H) - Wolbachia sp. subsp. Brugia malayi (strain TRS)	Q5GSR1|NUOH_WOLTR	1	0	5	0.003003	0	0.015015	2.57881e-05	0	8.73377e-05	0.295269	0	3.38674	1	0	4
Glycyl-tRNA synthetase, beta subunit - Wolbachia sp. subsp. Brugia malayi (strain TRS)	Q5GSR5|Q5GSR5_WOLTR	2	3	0	0.00277778	0.00416667	0	2.3854e-05	2.80289e-05	0	0.851051	1.17502	0	2	3	0
Isoleucyl-tRNA synthetase (EC 6.1.1.5) (Isoleucine--tRNA ligase) (IleRS) - Wolbachia sp. subsp. Brugia malayi (strain TRS)	Q5GSS3|SYI_WOLTR	2	1	0	0.0016835	0.000841751	0	1.4457e-05	5.66241e-06	0	2.55315	0.391673	0	2	1	0
Permease of the major facilitator superfamily - Wolbachia sp. subsp. Brugia malayi (strain TRS)	Q5GSS7|Q5GSS7_WOLTR	3	0	4	0.00793651	0	0.010582	6.81544e-05	0	6.15523e-05	1.10726	0	0.903131	3	0	4
Peptide chain release factor 1 (RF-1) - Wolbachia sp. subsp. Brugia malayi (strain TRS)	Q5GSS8|RF1_WOLTR	0	0	2	0	0	0.00542005	0	0	3.15268e-05	0	0	#DIV/0!	0	0	2
60 kDa chaperonin (Protein Cpn60) (groEL protein) - Wolbachia sp. subsp. Brugia malayi (strain TRS)	Q5GST5|CH60_WOLTR	71	300	128	0.13371	0.564972	0.241055	0.00114823	0.00380053	0.00140214	0.2207	1.49019	0.283332	26	54	29
10 kDa chaperonin (Protein Cpn10) (groES protein) - Wolbachia sp. subsp. Brugia malayi (strain TRS)	Q5GST6|Q5GST6_WOLTR	1	8	12	0.0111111	0.0888889	0.133333	9.54161e-05	0.00059795	0.000775559	0.0694689	0.68653	1.11854	1	2	4
Elongation factor G (EF-G) - Wolbachia sp. subsp. Brugia malayi (strain TRS)	Q5GSU1|EFG_WOLTR	2	5	1	0.00292398	0.00730994	0.00146199	2.51095e-05	4.91735e-05	8.50394e-06	0.435343	1.46291	0.11448	2	4	1
DNA-directed RNA polymerase alpha chain (EC 2.7.7.6) (RNAP alpha subunit) (Transcriptase alpha chain) (RNA polymerase subunit alpha) - Wolbachia sp. subsp. Brugia malayi (strain TRS)	Q5GSW7|RPOA_WOLTR	1	5	0	0.002849	0.014245	0	2.44657e-05	9.58254e-05	0	0.255315	3.91673	0	1	3	0
50S ribosomal protein L17 - Wolbachia sp. subsp. Brugia malayi (strain TRS)	Q5GSW8|Q5GSW8_WOLTR	2	0	0	0.0138889	0	0	0.00011927	0	0	#DIV/0!	0	0	2	0	0
ATP synthase subunit alpha (EC 3.6.3.14) (ATPase subunit alpha) (ATP synthase F1 sector subunit alpha) - Wolbachia sp. subsp. Brugia malayi (strain TRS)	Q5GSX1|ATPA_WOLTR	2	4	1	0.00389864	0.00779727	0.00194932	3.34793e-05	5.24518e-05	1.13386e-05	0.524834	1.17033	0.13195	2	4	1
Putative Zn-dependent protease, contains TPR repeats - Wolbachia sp. subsp. Brugia malayi (strain TRS)	Q5GSX4|Q5GSX4_WOLTR	0	0	2	0	0	0.00493827	0	0	2.87244e-05	0	0	#DIV/0!	0	0	2
Polyprenyltransferase (Cytochrome oxidase assembly factor) - Wolbachia sp. subsp. Brugia malayi (strain TRS)	Q5GSX9|Q5GSX9_WOLTR	0	4	1	0	0.013468	0.003367	0	9.05985e-05	1.95848e-05	0	4.62596	0.216172	0	4	1
Probable outer membrane protein - Wolbachia sp. subsp. Brugia malayi (strain TRS)	Q5GSY1|Q5GSY1_WOLTR	5	3	3	0.00505051	0.0030303	0.0030303	4.3371e-05	2.03847e-05	1.76263e-05	1.14101	0.33419	0.276467	5	3	3
Replicative DNA helicase, DnaB - Wolbachia sp. subsp. Brugia malayi (strain TRS)	Q5GSY6|Q5GSY6_WOLTR	2	0	0	0.0040404	0	0	3.46968e-05	0	0	#DIV/0!	0	0	2	0	0
Sec-independent protein secretion pathway component, TatC - Wolbachia sp. subsp. Brugia malayi (strain TRS)	Q5GSY8|Q5GSY8_WOLTR	3	4	0	0.0111111	0.0148148	0	9.54161e-05	9.96584e-05	0	0.957432	1.04446	0	2	3	0
Predicted membrane protein WF-2 - Wolbachia sp. subsp. Brugia malayi (strain TRS)	Q5GSZ4|Q5GSZ4_WOLTR	7	8	4	0.019943	0.022792	0.011396	0.00017126	0.000153321	6.62871e-05	0.779844	0.645433	0.204224	5	7	4
Cytochrome c biogenesis factor - Wolbachia sp. subsp. Brugia malayi (strain TRS)	Q5GSZ9|Q5GSZ9_WOLTR	3	5	1	0.00444444	0.00740741	0.00148148	3.81664e-05	4.98292e-05	8.61732e-06	0.653015	1.0651	0.097929	3	3	1
Type IV secretory pathway, VirD4 component - Wolbachia sp. subsp. Brugia malayi (strain TRS)	Q5GT02|Q5GT02_WOLTR	1	3	3	0.001443	0.004329	0.004329	1.23917e-05	2.9121e-05	2.51805e-05	0.228202	0.775067	0.606574	1	3	3
Type IV secretory pathway, VirB10 component - Wolbachia sp. subsp. Brugia malayi (strain TRS)	Q5GT04|Q5GT04_WOLTR	0	3	0	0	0.00617284	0	0	4.15243e-05	0	0	#DIV/0!	0	0	3	0
Type IV secretory pathway, component VirB8 - Wolbachia sp. subsp. Brugia malayi (strain TRS)	Q5GT06|Q5GT06_WOLTR	3	3	2	0.0123457	0.0123457	0.00823045	0.000106018	8.30486e-05	4.7874e-05	0.809775	0.539656	0.253213	3	3	2
Chromosomal replication initiator protein dnaA - Wolbachia sp. subsp. Brugia malayi (strain TRS)	Q5GT09|DNAA_WOLTR	2	1	0	0.0042735	0.00213675	0	3.66985e-05	1.43738e-05	0	2.55315	0.391673	0	2	1	0
Phosphoribosylformylglycinamidine (FGAM) synthase, synthetase domain - Wolbachia sp. subsp. Brugia malayi (strain TRS)	Q5GT14|Q5GT14_WOLTR	0	4	3	0	0.00383142	0.00287356	0	2.57737e-05	1.67146e-05	0	1.54199	0.648515	0	3	3
Preprotein translocase subunit SecA - Wolbachia sp. subsp. Brugia malayi (strain TRS)	Q5GT19|Q5GT19_WOLTR	0	2	2	0	0.00217865	0.00217865	0	1.46556e-05	1.26725e-05	0	1.15649	0.864686	0	2	2
Excinuclease ATPase subunit, UvrA - Wolbachia sp. subsp. Brugia malayi (strain TRS)	Q5GT22|Q5GT22_WOLTR	7	4	5	0.00747863	0.0042735	0.00534188	6.42224e-05	2.87476e-05	3.10721e-05	1.0736	0.301671	0.334216	5	4	3
Mismatch repair ATPase, MutS family - Wolbachia sp. subsp. Brugia malayi (strain TRS)	Q5GT28|Q5GT28_WOLTR	1	1	2	0.00120773	0.00120773	0.00241546	1.03713e-05	8.12432e-06	1.405e-05	0.467718	0.332674	0.759638	1	1	2
Predicted protein - Wolbachia sp. subsp. Brugia malayi (strain TRS)	Q5GT32|Q5GT32_WOLTR	12	24	6	0.0392157	0.0784314	0.0196078	0.000336763	0.000527603	0.000114053	0.524834	1.17033	0.13195	7	9	4
Malate dehydrogenase (EC 1.1.1.37) - Wolbachia sp. subsp. Brugia malayi (strain TRS)	Q5GT41|MDH_WOLTR	3	6	1	0.00980392	0.0196078	0.00326797	8.41907e-05	0.000131901	1.90088e-05	0.557888	1.27811	0.0879664	2	5	1
Predicted protein - Wolbachia sp. subsp. Brugia malayi (strain TRS)	Q5GT46|Q5GT46_WOLTR	0	9	0	0	0.0277778	0	0	0.000186859	0	0	#DIV/0!	0	0	7	0
Lipoyltransferase (EC 2.3.1.-) (Lipoyl-[acyl-carrier-protein]-protein-N-lipoyltransferase) (Lipoate-protein ligase B) - Wolbachia sp. subsp. Brugia malayi (strain TRS)	Q5GT50|LIPB_WOLTR	0	0	2	0	0	0.00925926	0	0	5.38583e-05	0	0	#DIV/0!	0	0	2
ABC-type phosphate transport system, permease component - Wolbachia sp. subsp. Brugia malayi (strain TRS)	Q5GT52|Q5GT52_WOLTR	7	2	2	0.0169082	0.00483092	0.00483092	0.000145198	3.24973e-05	2.81e-05	2.39612	0.187522	0.158135	5	2	2
Predicted protein - Wolbachia sp. subsp. Brugia malayi (strain TRS)	Q5GT53|Q5GT53_WOLTR	0	0	2	0	0	0.015873	0	0	9.23285e-05	0	0	#DIV/0!	0	0	2
Superoxide dismutase (EC 1.15.1.1) - Wolbachia sp. subsp. Brugia malayi (strain TRS)	Q5GT63|Q5GT63_WOLTR	0	8	2	0	0.037037	0.00925926	0	0.000249146	5.38583e-05	0	4.62596	0.216172	0	5	2
ABC-type protease secretion system, ATPase and permease component, AprD - Wolbachia sp. subsp. Brugia malayi (strain TRS)	Q5GT67|Q5GT67_WOLTR	1	0	2	0.00188324	0	0.00376648	1.61722e-05	0	2.19084e-05	0.738173	0	1.3547	1	0	2
Predicted protein - Wolbachia sp. subsp. Brugia malayi (strain TRS)	Q5GT69|Q5GT69_WOLTR	5	3	2	0.0241546	0.0144928	0.00966184	0.000207426	9.74919e-05	5.61999e-05	1.34963	0.369811	0.184311	5	3	2
Phosphoenolpyruvate synthase/pyruvate phosphate dikinase - Wolbachia sp. subsp. Brugia malayi (strain TRS)	Q5GT74|Q5GT74_WOLTR	1	7	1	0.00113379	0.00793651	0.00113379	9.73634e-06	5.33884e-05	6.59489e-06	0.162317	3.2691	0.104474	1	7	1
Predicted membrane protein - Wolbachia sp. subsp. Brugia malayi (strain TRS)	Q5GT75|Q5GT75_WOLTR	11	4	6	0.0814815	0.0296296	0.0444444	0.000699718	0.000199317	0.00025852	1.52831	0.208003	0.287552	5	4	5
Pseudouridylate synthases, 23S RNA-specific - Wolbachia sp. subsp. Brugia malayi (strain TRS)	Q5GT77|Q5GT77_WOLTR	0	0	2	0	0	0.00505051	0	0	2.93772e-05	0	0	#DIV/0!	0	0	2
ABC-type multidrug transport system, ATPase and permease component - Wolbachia sp. subsp. Brugia malayi (strain TRS)	Q5GT80|Q5GT80_WOLTR	3	0	2	0.00529101	0	0.00352734	4.54362e-05	0	2.05174e-05	2.21452	0	0.451565	2	0	2
Permease of the major facilitator superfamily - Wolbachia sp. subsp. Brugia malayi (strain TRS)	Q5GT82|Q5GT82_WOLTR	1	2	2	0.00258398	0.00516796	0.00516796	2.21898e-05	3.47645e-05	3.00604e-05	0.342303	0.665347	0.527799	1	2	2
Predicted protein - Wolbachia sp. subsp. Brugia malayi (strain TRS)	Q5GT83|Q5GT83_WOLTR	3	1	2	0.0555556	0.0185185	0.037037	0.000477081	0.000124573	0.000215433	1.40315	0.179885	0.358068	2	1	2
Na+/alanine symporter - Wolbachia sp. subsp. Brugia malayi (strain TRS)	Q5GT86|Q5GT86_WOLTR	1	1	3	0.00217865	0.00217865	0.00653595	1.8709e-05	1.46556e-05	3.80176e-05	0.355191	0.258356	1.13946	1	1	3
Methionyl-tRNA synthetase - Wolbachia sp. subsp. Brugia malayi (strain TRS)	Q5GT87|Q5GT87_WOLTR	4	4	2	0.00716846	0.00716846	0.00358423	6.15588e-05	4.82218e-05	2.08484e-05	0.89125	0.585165	0.189909	2	3	2
Predicted protein - Wolbachia sp. subsp. Brugia malayi (strain TRS)	Q5GT90|Q5GT90_WOLTR	0	1	3	0	0.00106838	0.00320513	0	7.1869e-06	1.86432e-05	0	0.385496	2.59406	0	1	3
Preprotein translocase subunit YidC - Wolbachia sp. subsp. Brugia malayi (strain TRS)	Q5GT95|Q5GT95_WOLTR	5	7	5	0.00841751	0.0117845	0.00841751	7.22849e-05	7.92737e-05	4.89621e-05	0.563688	0.65382	0.323057	3	5	5
Preprotein translocase subunit SecF - Wolbachia sp. subsp. Brugia malayi (strain TRS)	Q5GT97|Q5GT97_WOLTR	9	6	4	0.03125	0.0208333	0.0138889	0.000268358	0.000140145	8.07874e-05	1.21466	0.401393	0.197765	5	6	3
PleD-like response regulator containing 2 CheY-like receiver domains and a GGDEF domain - Wolbachia sp. subsp. Brugia malayi (strain TRS)	Q5GT99|Q5GT99_WOLTR	0	1	2	0	0.00217865	0.0043573	0	1.46556e-05	2.53451e-05	0	0.578244	1.72937	0	1	2
NAD-specific glutamate dehydrogenase - Wolbachia sp. subsp. Brugia malayi (strain TRS)	Q5GTA1|Q5GTA1_WOLTR	4	2	2	0.00245549	0.00122775	0.00122775	2.10864e-05	8.25898e-06	7.14143e-06	1.36921	0.292583	0.243358	4	2	2
ATP-binding subunit of Clp protease and DnaK/DnaJ chaperones - Wolbachia sp. subsp. Brugia malayi (strain TRS)	Q5GTA2|Q5GTA2_WOLTR	2	4	1	0.00233918	0.00467836	0.00116959	2.00876e-05	3.14711e-05	6.80315e-06	0.524834	1.17033	0.13195	2	4	1
ABC-type Mn2+/Zn2+ transport system, permease component - Wolbachia sp. subsp. Brugia malayi (strain TRS)	Q5GTA8|Q5GTA8_WOLTR	5	4	5	0.0191571	0.0153257	0.0191571	0.000164511	0.000103095	0.000111431	0.766857	0.373611	0.4164	5	2	3
ATP-dependent exoDNAse (Exonuclease V) beta subunit, RecB - Wolbachia sp. subsp. Brugia malayi (strain TRS)	Q5GTB1|Q5GTB1_WOLTR	0	2	2	0	0.0017094	0.0017094	0	1.1499e-05	9.94306e-06	0	1.15649	0.864686	0	2	2
Preprotein translocase subunit SecG - Wolbachia sp. subsp. Brugia malayi (strain TRS)	Q5GTB3|Q5GTB3_WOLTR	1	0	2	0.00854701	0	0.017094	7.3397e-05	0	9.94306e-05	0.738173	0	1.3547	1	0	2
CTP synthase (EC 6.3.4.2) (UTP--ammonia ligase) (CTP synthetase) - Wolbachia sp. subsp. Brugia malayi (strain TRS)	Q5GTB4|PYRG_WOLTR	2	1	2	0.0037037	0.00185185	0.0037037	3.18054e-05	1.24573e-05	2.15433e-05	0.935436	0.233507	0.486715	1	1	2
Permease of the major facilitator superfamily - Wolbachia sp. subsp. Brugia malayi (strain TRS)	Q5GTB6|Q5GTB6_WOLTR	3	3	7	0.0070922	0.0070922	0.0165485	6.09039e-05	4.77088e-05	9.62573e-05	0.423043	0.303566	0.886244	3	3	4
Zn-dependent carboxypeptidase - Wolbachia sp. subsp. Brugia malayi (strain TRS)	Q5GTD0|Q5GTD0_WOLTR	0	0	2	0	0	0.0040404	0	0	2.35018e-05	0	0	#DIV/0!	0	0	2
Outer membrane protein, pal-like - Wolbachia sp. subsp. Brugia malayi (strain TRS)	Q5GTD1|Q5GTD1_WOLTR	5	24	9	0.0308642	0.148148	0.0555556	0.000265045	0.000996584	0.00032315	0.200832	1.69431	0.256137	3	7	3
Kef-type K+ transport system, membrane component - Wolbachia sp. subsp. Brugia malayi (strain TRS)	Q5GTD7|Q5GTD7_WOLTR	7	16	9	0.0125448	0.0286738	0.016129	0.000107728	0.000192887	9.38176e-05	0.375745	0.95704	0.312086	6	12	7
Predicted membrane protein - Wolbachia sp. subsp. Brugia malayi (strain TRS)	Q5GTE0|Q5GTE0_WOLTR	1	3	2	0.00584795	0.0175439	0.0116959	5.0219e-05	0.000118016	6.80315e-05	0.269925	0.998021	0.404383	1	3	2
Chaperone protein htpG (Heat shock protein htpG) (High temperature protein G) - Wolbachia sp. subsp. Brugia malayi (strain TRS)	Q5GTE5|HTPG_WOLTR	1	13	0	0.00154321	0.0200617	0	1.32522e-05	0.000134954	0	0.0981982	10.1835	0	1	7	0
Probable 16S rRNA-processing protein rimM - Wolbachia sp. subsp. Brugia malayi (strain TRS)	Q5GTF3|RIMM_WOLTR	2	2	4	0.0116959	0.0116959	0.0233918	0.000100438	7.86777e-05	0.000136063	0.467718	0.332674	0.759638	1	1	3
Ornithine/acetylornithine aminotransferase - Wolbachia sp. subsp. Brugia malayi (strain TRS)	Q5GTF4|Q5GTF4_WOLTR	0	1	2	0	0.00252525	0.00505051	0	1.69872e-05	2.93772e-05	0	0.578244	1.72937	0	1	2
Sensor protein - Wolbachia sp. subsp. Brugia malayi (strain TRS)	Q5GTF5|Q5GTF5_WOLTR	1	1	2	0.0020202	0.0020202	0.0040404	1.73484e-05	1.35898e-05	2.35018e-05	0.467718	0.332674	0.759638	1	1	2
Uncharacterized membrane protein, virulence factor MviN - Wolbachia sp. subsp. Brugia malayi (strain TRS)	Q5GTG1|Q5GTG1_WOLTR	2	0	1	0.0040404	0	0.0020202	3.46968e-05	0	1.17509e-05	2.95269	0	0.338674	2	0	1
Uncharacterized protein involved in outer membrane biogenesis - Wolbachia sp. subsp. Brugia malayi (strain TRS)	Q5GTG2|Q5GTG2_WOLTR	1	4	4	0.00115741	0.00462963	0.00462963	9.93918e-06	3.11432e-05	2.69291e-05	0.171152	0.844716	0.65549	1	3	2
UDP-N-acetylmuramate--L-alanine ligase (EC 6.3.2.8) (UDP-N-acetylmuramoyl-L-alanine synthetase) - Wolbachia sp. subsp. Brugia malayi (strain TRS)	Q5GTG5|MURC_WOLTR	2	1	6	0.00383142	0.00191571	0.0114943	3.29021e-05	1.28869e-05	6.68585e-05	0.412589	0.129178	1.46015	2	1	4
Inactive homolog of metal-dependent proteases, putative molecular chaperone - Wolbachia sp. subsp. Brugia malayi (strain TRS)	Q5GTH2|Q5GTH2_WOLTR	0	1	2	0	0.00483092	0.00966184	0	3.24973e-05	5.61999e-05	0	0.578244	1.72937	0	1	2
50S ribosomal protein L25 (General stress protein CTC) - Wolbachia sp. subsp. Brugia malayi (strain TRS)	Q5GTJ0|RL25_WOLTR	0	1	2	0	0.00505051	0.010101	0	3.39744e-05	5.87545e-05	0	0.578244	1.72937	0	1	2
Predicted protein - Wolbachia sp. subsp. Brugia malayi (strain TRS)	Q5GTJ1|Q5GTJ1_WOLTR	2	3	3	0.0246914	0.037037	0.037037	0.000212036	0.000249146	0.000215433	0.456404	0.58284	0.467133	2	3	2
Predicted protein - Wolbachia sp. subsp. Brugia malayi (strain TRS)	Q5GTJ3|Q5GTJ3_WOLTR	1	0	2	0.00617284	0	0.0123457	5.3009e-05	0	7.1811e-05	0.738173	0	1.3547	1	0	2
Putative Mg2+ and Co2+ transporter CorB - Wolbachia sp. subsp. Brugia malayi (strain TRS)	Q5GTL2|Q5GTL2_WOLTR	2	1	1	0.00453515	0.00226757	0.00226757	3.89454e-05	1.52538e-05	1.31898e-05	1.36921	0.292583	0.243358	2	1	1
Multisubunit Na+/H+ antiporter, MnhD subunit - Wolbachia sp. subsp. Brugia malayi (strain TRS)	Q5GTN2|Q5GTN2_WOLTR	1	4	4	0.00198413	0.00793651	0.00793651	1.70386e-05	5.33884e-05	4.61642e-05	0.171152	0.844716	0.65549	1	4	4
Signal recognition particle GTPase - Wolbachia sp. subsp. Brugia malayi (strain TRS)	Q5GTN3|Q5GTN3_WOLTR	0	0	3	0	0	0.00680272	0	0	3.95693e-05	0	0	#DIV/0!	0	0	3
Uncharacterized protein involved in an early stage of isoprenoid biosynthesis - Wolbachia sp. subsp. Brugia malayi (strain TRS)	Q5GTN4|Q5GTN4_WOLTR	0	3	0	0	0.0133333	0	0	8.96925e-05	0	0	#DIV/0!	0	0	2	0
Amino acid transporter - Wolbachia sp. subsp. Brugia malayi (strain TRS)	Q5GTN7|Q5GTN7_WOLTR	1	3	6	0.00246914	0.00740741	0.0148148	2.12036e-05	4.98292e-05	8.61732e-05	0.155906	0.464059	1.21315	1	3	6
Amino acid transporter - Wolbachia sp. subsp. Brugia malayi (strain TRS)	Q5GTN8|Q5GTN8_WOLTR	1	3	2	0.00241546	0.00724638	0.00483092	2.07426e-05	4.87459e-05	2.81e-05	0.269925	0.998021	0.404383	1	3	2
Predicted GTPase - Wolbachia sp. subsp. Brugia malayi (strain TRS)	Q5GTQ0|Q5GTQ0_WOLTR	2	1	0	0.00444444	0.00222222	0	3.81664e-05	1.49488e-05	0	2.55315	0.391673	0	2	1	0
Parvulin-like peptidyl-prolyl isomerase, SurA - Wolbachia sp. subsp. Brugia malayi (strain TRS)	Q5GTQ1|Q5GTQ1_WOLTR	13	6	11	0.0328283	0.0151515	0.0277778	0.000281911	0.000101923	0.000161575	1.06988	0.229823	0.420949	13	3	8
HesB/YadR/YfhF family protein - Wolbachia sp. subsp. Brugia malayi (strain TRS)	Q5GTQ8|Q5GTQ8_WOLTR	3	3	3	0.0196078	0.0196078	0.0196078	0.000168381	0.000131901	0.000114053	0.684606	0.467014	0.379819	2	3	2
Alpha/beta superfamily hydrolase - Wolbachia sp. subsp. Brugia malayi (strain TRS)	Q5GTR0|Q5GTR0_WOLTR	0	2	2	0	0.00854701	0.00854701	0	5.74952e-05	4.97153e-05	0	1.15649	0.864686	0	2	2
Polyribonucleotide nucleotidyltransferase, pnp - Wolbachia sp. subsp. Brugia malayi (strain TRS)	Q5GTR3|Q5GTR3_WOLTR	0	15	2	0	0.0198413	0.0026455	0	0.000133471	1.53881e-05	0	8.67367	0.115292	0	12	2
Multisubunit Na+/H+ antiporter, MnhD subunit - Wolbachia sp. subsp. Brugia malayi (strain TRS)	Q5GTR6|Q5GTR6_WOLTR	0	0	3	0	0	0.00617284	0	0	3.59055e-05	0	0	#DIV/0!	0	0	3
Bacterial cell division membrane protein, FtsW - Wolbachia sp. subsp. Brugia malayi (strain TRS)	Q5GTR7|Q5GTR7_WOLTR	0	4	2	0	0.0108401	0.00542005	0	7.29208e-05	3.15268e-05	0	2.31298	0.432343	0	3	2
Permease of the major facilitator superfamily - Wolbachia sp. subsp. Brugia malayi (strain TRS)	Q5GTS1|Q5GTS1_WOLTR	2	0	0	0.00493827	0	0	4.24072e-05	0	0	#DIV/0!	0	0	2	0	0
Probable outer membrane protein - Wolbachia sp. subsp. Brugia malayi (strain TRS)	Q5GTS2|Q5GTS2_WOLTR	9	95	23	0.0138889	0.146605	0.0354938	0.00011927	0.000986203	0.000206457	0.100004	3.0277	0.186759	5	31	19
Serine hydroxymethyltransferase (EC 2.1.2.1) (Serine methylase) (SHMT) - Wolbachia sp. subsp. Brugia malayi (strain TRS)	Q5GTS7|GLYA_WOLTR	0	7	1	0	0.0165485	0.00236407	0	0.000111321	1.3751e-05	0	8.09542	0.123527	0	5	1
