# Supplementary material for: A Proteomic Analysis of the Body Wall, Digestive Tract, and Reproductive Tract of Brugia malayi
Source: PLoS Negl Trop Dis. 2015 Sep 14;9(9):e0004054. doi: 10.1371/journal.pntd.0004054 (PMC4569401; doi:10.1371/journal.pntd.0004054)
Supplement: S1 Table — The parameter Query cov. refers to the span of amino acids in the query sequence that aligns with the target sequence producing significant alignment. %Ident is the percentage of amino acids within the query coverage identical to query sequence. (XLSX) [file pntd.0004054.s007.xlsx]

## Sheet: Table 2
		H. sapiens		W. bancrofti		O. volvulus		L. loa		D. immitis
Pub Locus		%Ident	Query cov.	%Ident	Query Cov	%Ident	Query Cov	%Ident	Query Cov	%Ident	Query Cov
Acyltransferase
Bm1_43465	Temporarily assigned gene name protein 40, putative	xx	xx	92.64	290-882	79.31	50-878	87.68	50-664	83.62	64-882
Carbohydrate Metabolism
Bm1_36055	hexokinase, putative	47.39	16-437	64.59	22-438	82.23	1-439	63.25	22-438	84.15	1-439
Bm1_52335	UDP-N-acetylglucosamine-dolichyl-phosphate N-acetylglucosaminephosphotransferase, putative	48.77	2-404	94.19	1-406	89.16	1-406	90.89	1-406	86.6	1-388
Catabolism
Bm1_48180	Amidase family protein	41.09	45-303	96.17	90-324	74.55	1-373	78.15	1-373	74.12	90-373
Cell Adhesion
Bm1_39630	Immunoglobulin I-set domain containing protein	27.5	45-1170	97.06	628-1171	86.74	26-1171	88.64	1-1171	82.13	1-1171
Bm1_02820	EGF-like domain containing protein	34.91	53-206	95.91	1-269	81.85	3-269	89.42	62-269	79.34	2-269
Cell Signaling
Bm1_30585	Tyrosine-protein kinase abl-1.-related	23.94	212-281	95.22	10-281	78.55	10-281	82.85	10-281	83.64	10-281
Bm1_19395	Protein kinase domain containing protein	34.31	15-1280	98.11	1-681	91.83	1-1280	94.69	1-1280	93.22	1-1280
Bm1_38285	Ser/Thr protein phosphatase family protein	39.5	22-287	95.44	9-293	79.45	2-293	88.42	9-293	79.31	1-290
Bm1_51260	Innexin family protein	29.33	327-399	83.36	1-523	63.79	1-533	69.27	1-523	63.9	1-532
Bm1_31730	phosphatidate cytidylyltransferase-related	27.4	56-127	96.88	1-128	83.9	1-118	92.8	1-125	87.2	1-125
Bm1_36290	Putative phosphatidate cytidylyltransferase, putative	50.45	41-480	93.58	1-374	85.12	5-487	89.05	5-487	77.61	1-487
Bm1_43990	Latrophilin receptor protein 2, putative	41.89	354-715	81	59-873	68.27	32-873	75.75	19-841	68.88	27-873
Bm1_05960	Patched family protein	20.32	229-896	95.55	66-549	73.12	1-933	87.18	1-934	74.54	1-933
Bm1_23705	protein C24B5.3 , putative	20.6	8-957	32.1	12-955	83.36	2-746	89.54	1-934	92.63	648-959
Bm1_39815	Ly-6-related protein HOT-2-related	28.95	18-55	95.15	97-199	89.29	60-199	88.64	69-199	88.65	6-189
Bm1_55745	sulfakinin receptor protein, putative	28.49	5-333	86.47	1-299	71.14	1-398	36.2	4-333	63.77	139-392
Bm1_54240	Endonuclease/Exonuclease/phosphatase family protein	37.67	3-298	97.56	1-205	84.65	1-391	88.28	1-256	82.61	1-391
Bm1_52975	ER lumen protein retaining receptor, putative	69.08	1-207	99.06	1-213	95.77	1-213	95.77	1-213	96.17	1-209
Bm1_48590	Low-density lipoprotein receptor domain class A containing protein	46.51	4-46	90.91	1-154	66.45	1-154	74.34	4-154	66.67	9-154
Cellular Trafficking
Bm1_14235	SNARE domain containing protein	36.82	9-230	97.98	1-248	85.88	1-248	94.35	1-248	82.7	1-235
Chaperone/HSP
Bm1_15660	DnaJ domain containing protein	27.49	25-835	90.62	1-839	77.32	3-839	84.72	11-839	80.43	1-839
Bm1_22450	hemimethylated DNA binding domain containing protein	25	34-112	96.7	29-119	94.51	29-119	96.7	29-119	91.3	28-119
DNA/RNA Binding
Bm1_41070	Zinc finger DHHC domain containing protein 5, putative	52.94	11-262	97.08	1-445	85.87	1-444	90.19	28-445	87.64	1-445
Glycosylation/glucuronidation
Bm1_34610	glycosyl transferase, group 2 family protein	55.6	80-554	95.97	1-447	87.8	1-582	88.74	1-435	87.97	1-582
Bm1_44655	Fukutin.-related	30.96	138-364	96.13	1-362	73.04	1-364	85.16	1-364	75.27	1-364
Bm1_13480	UDP-glucoronosyl and UDP-glucosyl transferase family protein	27.27	35-509	95.08	1-425	28.75	214-293	81.09	1-423	72.21	155-502
Immunological
Bm1_50985	Complement component C6 precursor.-related	32.26	49-136	97.66	1-171	71.7	3-161	60.61	2-166	74.56	3-171
Miscellaneous
Bm1_15480	Acyltransferase family protein	27.59	295-352	94.16	44-351	79.94	17-649	86.14	266-467	76.03	49-638
Bm1_23850	cDNA sequence BC017158-related	37.34	38-384	92.67	163-353	81.03	1-389	82.49	1-389	71.54	21-389
Bm1_49590	CG3054-PA-related	28.42	97-260	81.48	1-242	69.4	1-260	63.37	1-262	67.18	1-254
Bm1_15855	D4Ertd196e protein, putative	55.56	14-174	93.79	1-177	80.67	1-150	85.88	1-177	80.79	1-151
Bm1_10500	AMOP domain containing protein	26.33	652-932	97.57	679-1377	92.04	1-1513	93.55	1-1513	90.48	609-1513
Bm1_06760	zgc:100814 protein-related	39.49	9-355	94.85	1-136	75.28	1-356	83.56	1-357	71.07	1-356
Bm1_41280	uncharacterized hypothalamus protein HTMP, putative	55.51	50-295	95.62	1-296	81.69	4-296	81.21	1-296	79.87	1-296
Bm1_17180	MiaB-like tRNA modifying enzyme, archaeal-type family protein	55.64	1-402	97.08	17-256	89.86	1-424	94.36	1-390	95.47	1-265
Bm1_48010	EGF-like domain containing protein	36.04	10-395	90.71	19-338	66.06	6-560	73.53	6-556	63.73	6-546
Proteases
Bm1_18805	Papain family cysteine protease containing protein	33.55	65-309	68.27	73-267	51.82	35-309	55.56	134-313	40.75	1-314
Bm1_38300	Peptidase family M1 containing protein	28.39	136-586	90.05	90-819	66.89	1-819	74.42	1-819	70.27	1-819
Bm1_26370	Rhomboid family protein	35.56	77-347	96.29	1-377	82.76	1-377	82.63	1-377	85.32	17-377
Bm1_11005	MGC84665 protein-related	38.14	2-98	94.79	1-96	79.59	1-98	90.82	1-98	90	1-40
Bm1_53050	Reprolysin	32.34	153-753	91.13	96-845	76.91	1-839	78.8	1-839	77.03	1-843
Possible Protease
Bm1_00205	ShTK domain containing protein	26.85	54-161	79.55	142-229	51.9	70-227	46.04	126-264	54.84	110-264
Protease inhibitor
Bm1_09775	serpin, putative	28.57	26-388	74.66	84-375	51.93	29-390	54.08	1-391	52.16	1-391
Sterol Metabolism
Bm1_37660	Oxysterol-binding protein	44.57	37-747	92.51	312-748	87	57-724	82.38	57-753	85.63	57-753
Structural
Bm1_53475	Nematode cuticle collagen N-terminal domain containing protein	40.43	102-274	84.65	48-288	60.82	1-291	64.06	1-281	54.69	46-291
Bm1_04695	Cuticle collagen F09G8.6.-related	40.12	80-251	96.49	43-270	89.1	1-266	88.89	1-270	85.5	1-269
Bm1_19730	Autophagy protein Apg9 containing protein	43.32	50-655	91.16	204-814	81.6	1-814	85.52	1-814	80.59	1-814
Transporters
Bm1_08720	ABC transporter N-terminus family protein	46.07	65-153	94	1-150	77.78	1-153	84.31	1-153	71.9	1-153
Bm1_06830	ABC transporter transmembrane region family protein	39.52	80-246	92.16	82-183	60	1-248	81.44	82-248	61.62	1-244
Bm1_08185	Cation transporter family protein	37.01	35-439	95.95	1-444	83.75	3-444	56.7	32-345	58.74	67-345
Bm1_34425	Ctr copper transporter family protein	27.84	63-255	89.25	1-276	68.5	10-276	74.02	2-276	72.7	1-276
Bm1_00795	E1-E2 ATPase family protein	49.45	6-523	96.21	1-449	87.17	1-530	90.55	45-531	85.26	1-529
Bm1_42365	ZIP Zinc transporter family protein	25.13	17-386	91.56	1-387	76.27	1-387	80.8	28-387	42.72	17-386
Bm1_40010	NRAMP-like transporter K11G12.4, putative	59.04	44-457	99.57	228-457	84.67	34-457	91.45	1-456	82.9	1-457
Bm1_38955	Twik family of potassium channels protein 28, putative	24.22	101-536	93.4	1-561	95.52	49-561	92.28	1-561	91.27	1-561
Bm1_44770	TWiK family of potassium channels protein 7, putative	25.88	136-438	98.41	80-330	87.29	1-525	93.6	1-525	91.35	1-525
Bm1_24840	Major Facilitator Superfamily protein	26.57	7-477	95.41	102-493	85.4	1-493	87.32	1-418	86.41	1-493
Bm1_37140	Major Facilitator Superfamily protein	34.18	70-221	89.63	100-739	68.54	1-739	75.13	1-738	70.74	1-739
Bm1_24985	cation efflux family protein	26.45	181-300	96.98	54-483	80.43	15-483	84.95	1-483	81.31	1-483
Bm1_46360	Transmembrane amino acid transporter protein	26.67	29-447	97.33	32-443	92.52	1-401	85.87	1-443	90.89	1-439
Bm1_25200	Mitochondrial carrier C16C10.1, putative	47.35	12-332	96.99	1-332	83.78	1-332	88.55	1-332	82.58	1-332
Bm1_01695	RE11181p-related	27.61	14-258	88.89	1-360	22.26	1-258	26.47	4-105	22.88	4-258
Bm1_42075	zgc:92765, putative	49.43	11-351	81.36	1-397	79.75	1-396	84.13	1-396	74.31	1-396
Bm1_43555	ABC TRANSPORTER TRANSMEMBRANE REGION FAMILY PROTEIN	40.49	19-1536	90.6	78-1087	71.01	549-1536	70.69	12-996	70.71	14-1423
Bm1_37475	Major Facilitator Superfamily protein	32.59	100-320	92.71	67-806	75.71	1-791	81.72	1-792	77.99	113-795
Bm1_38360	major facilitator superfamily protein	30.44	41-553	97.57	31-565	91.76	31-564	93.46	31-565	91.18	21-564
Bm1_15490	ABC transporter family protein	44.56	67-706	97.84	35-543	80.83	4-712	89.44	4-713	77.13	7-638
Bm1_31305	vesicular acetylcholine transporter unc-17, putative	49.78	17-440	94.31	20-528	90.77	1-528	92.09	1-528	86.74	1-528
Bm1_42930	Excitatory amino acid transporter, putative	58.95	7-469	97.5	1-320	91.76	245-498	92.17	1-498	93.2	1-499
Bm1_02560	Sodium/calcium exchanger protein	35.25	29-341	86.36	156-342	77.9	1-342	79.32	1-342	71.38	1-314
Bm1_31865	Probable calcium-binding mitochondrial carrier F55A11.4, putative	44.81	46-504	93.45	5-508	85.8	4-506	82.46	8-501	86.14	4-508
Hypothetical Proteins
Bm1_04935	hypothetical protein	47.06	4-37	28.33	1-54	64.71	1-68	72.07	1-111	66.37	1-112
Bm1_33605	hypothetical protein	41.38	42-70	80.56	1-216	49.06	58-216	57.55	111-216	21.51	19-188
Bm1_34095	hypothetical protein	29.33	15-88	42.42	55-87	67.67	1-131	81.34	1-131	70.99	1-129
Bm1_22820	hypothetical protein	35	30-69	100	1-68	93.83	1-81	97.53	1-81	96.3	1-81
Bm1_26845	Hypothetical protein	32.95	77-164	92.12	1-162	78.72	58-245	81	63-162	71.98	1-245
Bm1_45625	hypothetical protein	37.78	127-171	90.38	1-338	76.19	25-334	82.49	1-332	76.26	1-332
Bm1_52210	hypothetical protein	28.7	238-350	96.85	53-433	84.92	1-431	86.6	15-432	83.72	1-430
Bm1_02860	hypothetical protein	xx	xx	33.33	11-31	38.1	11-31	33.33	11-31	33.33	11-31
Bm1_57335	Conserved hypothetical protein, putative	31.45	114-236	95.53	1-246	88.62	1-246	91.06	1-246	86.59	1-246
Bm1_25895	hypothetical protein	27.69	115-179	96.08	122-325	67.67	33-325	74.16	31-325	67.43	24-325
Bm1_26820	hypothetical protein	38.24	318-378	88.01	1-317	59.16	1-191	76.66	1-317	71.69	99-317
Bm1_46300	hypothetical protein, conserved	38.46	129-154	90.67	195-387	51.58	30-387	75.39	1-191	55.56	18-380
Bm1_20460	hypothetical protein	29.79	103-147	24.07	94-147	82.29	1-191	86.46	1-191	85.42	1-191
Bm1_27875	hypothetical protein	28.07	186-237	91.18	61-298	75.76	12-202	79.29	12-202	77.19	185-298
Bm1_30935	hypothetical protein	38.71	37-67	82.02	4-90	26.67	30-89	64.29	9-90	27.78	17-70
Bm1_53700	hypothetical protein	37.1	56-108	92.31	178-216	55.9	1-220	56.99	53-236	61.9	2-103
Bm1_57235	hypothetical protein	39.53	39-81	50	45-62	65.22	1-67	85	10-67	73.53	1-68
Bm1_45100	hypothetical protein	29.47	330-414	85.24	118-727	59.91	75-727	67.49	81-696	48.99	271-727
Bm1_07875	CONSERVED HYPOTHETICAL PROTEIN	31.45	84-225	98.89	142-231	84.92	53-231	90	42-231	89.53	41-231
Bm1_30410	conserved hypothetical protein	38	152-201	99.19	112-234	89.23	105-234	89.79	1-234	93.9	154-234
Bm1_17550	hypothetical protein	32.79	63-121	86.79	77-129	81.82	82-125	77.36	77-129	86.36	82-125
Bm1_00920	Hypothetical 30.5 kDa protein ZK1321.3 in chromosome II.-related	24.85	5-168	92.61	1-176	71.59	1-176	75.29	1-174	75	1-176
Bm1_04875	hypothetical protein	xx	xx	xx	xx	xx	xx	xx	xx	xx	xx
Bm1_29435	Hypothetical protein	30.07	23-163	96.15	23-204	82.97	23-204	89.01	23-204	81.32	23-204
Bm1_42465	hypothetical protein	28	85-134	84.27	1-394	69.91	1-394	24.65	14-387	25.3	14-385
Bm1_48705	conserved hypothetical protein	22.94	57-267	96.51	96-267	73.88	1-268	81.09	1-268	72.1	1-269
Bm1_32415	Hypothetical 21.5 kDa protein in SEC15-SAP4 intergenic region.-related	52.08	25-168	93.18	1-176	89.77	1-176	93.18	1-176	90.91	1-176
Bm1_07845	hypothetical protein	27.52	24-108	88.57	1-210	64.45	1-210	74.76	1-210	72.19	60-210
Bm1_15300	Hypothetical protein	xx	xx	xx	xx	xx	xx	xx	xx	xx	xx
Bm1_17255	hypothetical protein	21.43	93-246	87.23	17-251	78.13	28-251	73.22	13-251	75.45	28-251
Bm1_18965	Hypothetical protein	44.5	46-235	91.26	1-206	77.54	1-236	84.75	1-236	76.57	1-239
Bm1_20325	Hypothetical protein-conserved	37.18	2-215	96.3	1-487	88.82	1-487	90.78	1-487	88.66	1-485
Bm1_44010	hypothetical protein	42.42	3-33	91.58	91-185	25.88	74-156	71.75	9-185	31.88	61-129
Bm1_46230	hypothetical protein	28.95	184-256	91.37	24-278	61.51	1-278	64.55	18-278	31.4	161-281
