# Supplementary material for: A Proteomic Analysis of the Body Wall, Digestive Tract, and Reproductive Tract of Brugia malayi
Source: PLoS Negl Trop Dis. 2015 Sep 14;9(9):e0004054. doi: 10.1371/journal.pntd.0004054 (PMC4569401; doi:10.1371/journal.pntd.0004054)
Supplement: S6 Table — *specific to the body wall (XLSX) [file pntd.0004054.s012.xlsx]

## Sheet: S9
	Body Wall Enriched Proteins rank ordered based by abundance (NSAF)		NSAF			NSAF enrichment
Rank	PUB_Locus	Name	Digestive Tract	Body Wall	Reproductive Tract	Digestive Tract	Body Wall	Reproductive Tract
1	Bm1_21705	actin 1, putative	0.0098	0.062	0.0064	0.14	3.86	0.1
2	Bm1_45215	intermediate filament protein, putative	0.0058	0.02	0.0012	0.27	2.94	0.04
3	Bm1_40320	Disorganized muscle protein 1, putative	0.0017	0.016	0.0014	0.1	5.15	0.08
4	Bm1_17055	Hypothetical protein	0.0017	0.015	0.00067	0.11	6.44	0.04
5	Bm1_19805	small heat shock protein, putative	0.00093	0.014	0.00078	0.06	7.97	0.05
6	Bm1_04450	Paramyosin, putative	0.0011	0.011	0.00069	0.1	5.87	0.06
7	Bm1_02615	Paramyosin, identical	0.00098	0.01	0.00066	0.09	6.33	0.06
8	Bm1_48810	EF hand family protein	0.00016	0.0065	0.00051	0.02	9.81	0.08
9	Bm1_13015	Nematode cuticle collagen N-terminal domain containing protein	0.0016	0.0061	0.00042	0.24	3.05	0.06
10	Bm1_01235	Tropomyosin-related	0.00073	0.006	0.00041	0.11	5.24	0.06
11	Bm1_49075	Calponin homolog OV9M, putative	0.0013	0.0059	0.00054	0.19	3.31	0.08
12	Bm1_40715	myosin heavy chain, putative	0.0011	0.0058	0.00075	0.17	3.11	0.11
13	Bm1_54705	Nematode cuticle collagen N-terminal domain containing protein	0.00054	0.0055	0.0003	0.09	6.57	0.05
14	Bm1_50805	Myosin tail family protein	0.00065	0.0047	0.00053	0.12	4	0.1
15	Bm1_40465	Cuticular glutathione peroxidase precursor, putative	0.0013	0.0045	0.00044	0.26	2.59	0.08
16	Bm1_00935	myosin heavy chain B (MHC B), putative	0.00074	0.0044	0.00056	0.15	3.36	0.11
17	Bm1_16060	carbohydrate phosphorylase, putative	0.0011	0.0042	0.00041	0.25	2.67	0.08
18	Bm1_14060	myosin heavy chain B (MHC B), putative	0.0011	0.0041	0.00077	0.22	2.23	0.15
19	Bm1_17485	Nematode cuticle collagen N-terminal domain containing protein	0.00092	0.0032	0.00043	0.25	2.4	0.1
20	Bm1_02060	Tropomyosin family protein	0.00046	0.0032	0.00054	0.12	3.19	0.15
21	Bm1_53470	glutamine synthetase, putative	0.00086	0.003	9.7e-05	0.28	3.16	0.03
22	Bm1_55000	Troponin T, putative	0.00027	0.0028	0.00026	0.09	5.27	0.09
23	Bm1_36960	conserved hypothetical protein	0.00028	0.0027	0.00019	0.1	5.77	0.06
24	Bm1_02775	1,4-alpha-glucan branching enzyme, putative	0.00034	0.0026	9.9e-05	0.13	5.91	0.03
25	Bm1_31490	oxidoreductase, aldo/keto reductase family protein	0.00052	0.0021	9.2e-05	0.23	3.52	0.03
26	Bm1_46740	Galactoside-binding lectin family protein	0.00038	0.002	0.0003	0.17	2.92	0.13
27	Bm1_38615	hypothetical protein	0.00026	0.002	0.00023	0.12	4.03	0.1
28	Bm1_35060	Troponin family protein	0.00028	0.0019	0.00023	0.13	3.75	0.11
29	Bm1_41425	BM20, putative	0.00053	0.0018	0.00036	0.24	2.06	0.15
30	Bm1_09610	Troponin T, putative	0.00031	0.0018	0.00025	0.15	3.23	0.12
31	Bm1_43025	PDZ domain	0.0003	0.0018	7.4e-05	0.16	4.72	0.04
32	Bm1_51650	Peptidase family M1 containing protein	0.00018	0.0018	8.2e-05	0.1	6.69	0.04
33	Bm1_37035	Sugar transporter family protein	0.00014	0.0017	4.9e-05	0.08	8.87	0.03
34	Bm1_50755	hypothetical protein	8e-05	0.0016	0	0.05	20.31	0
35	Bm1_53420	Glycogen synthase, putative	0.00023	0.0016	0.00018	0.13	3.83	0.1
36	Bm1_21020	hypothetical protein	0	0.0015	0	0	9999	0
37	Bm1_50190	Glycogen synthase, putative	0.00015	0.0014	3.5e-05	0.11	7.43	0.02
38	Bm1_03235	29kDa protein from Anisakis simplex, putative	0.00035	0.0014	7.8e-05	0.24	3.26	0.05
39	Bm1_55550	kettin, putative	0.0002	0.0013	0.00015	0.14	3.83	0.1
40	Bm1_34930	actin 2, putative	0.00025	0.0013	0.00039	0.15	2.01	0.25
41	Bm1_22790	hypothetical protein	0.00039	0.0013	4.4e-05	0.3	2.92	0.03
42	Bm1_03800	hypothetical protein	0.0002	0.0012	6.2e-05	0.15	4.78	0.04
43	Bm1_36410	Thioredoxin reductase, putative	0.00032	0.0012	0.00019	0.23	2.41	0.12
44	Bm1_37110	Cuticle collagen 13 precursor, putative	7.8e-05	0.0012	5.3e-05	0.06	9.31	0.04
45	Bm1_56905	Prion-like-, putative	0.00028	0.0012	0.00011	0.22	3.07	0.07
46	Bm1_09125	hypothetical protein	0.00041	0.0012	0.00014	0.32	2.11	0.09
47	Bm1_19065	conserved hypothetical protein	9e-05	0.0012	3.1e-05	0.08	9.55	0.02
48	Bm1_42870	Brugia malayi antigen, putative	0.00011	0.0011	0.00027	0.09	2.78	0.23
49	Bm1_54260	Prion-like-, putative	0.00016	0.001	8.3e-05	0.15	4.14	0.07
50	Bm1_50195	Glycogen synthase, putative	0.00024	0.00099	5.4e-05	0.23	3.4	0.04
51	Bm1_14140	hypothetical protein	0.0001	0.00097	0.00016	0.09	3.63	0.15
52	Bm1_48585	Glutaredoxin family protein	0.00014	0.00096	9.8e-05	0.14	3.96	0.09
53	Bm1_36870	hypothetical protein	0.00012	0.00093	8.8e-05	0.12	4.48	0.08
54	Bm1_57640	Prion-like-, putative	9.5e-05	0.0009	6.5e-05	0.1	5.58	0.07
55	Bm1_16435	oxidoreductase, short chain dehydrogenase/reductase family protein	5.7e-05	0.00089	0	0.06	15.63	0
56	Bm1_20260	hypothetical protein	8.1e-05	0.00089	0.00011	0.08	4.64	0.11
57	Bm1_39425	protein unc-22, putative	8.2e-05	0.00088	3.6e-05	0.09	7.42	0.04
58	Bm1_43910	Lipoamide acyltransferase component of branched-chain alpha-keto aciddehydrogenase complex, mitochondrial precursor, putative	0.00018	0.00088	6.7e-05	0.19	3.59	0.06
59	Bm1_01830	collagen protein 99, putative	0.00015	0.00087	5.1e-05	0.16	4.32	0.05
60	Bm1_48065	Galactoside-binding lectin family protein	0.00014	0.00083	1.9e-05	0.16	5.23	0.02
61	Bm1_46150	ubiquinol-cytochrome c reductase, iron-sulfur subunit family protein	0.00019	0.00081	0.00019	0.19	2.13	0.19
62	Bm1_26690	Prion-like-, putative	0.00012	0.0008	4.7e-05	0.15	4.73	0.05
63	Bm1_37150	oxidoreductase, short chain dehydrogenase/reductase family protein	7.2e-05	0.00079	0	0.09	10.94	0
64	Bm1_18045	hypothetical protein	0	0.00078	0	0	9999	0
65	Bm1_31295	Choline O-acetyltransferase, putative	0.00013	0.00076	5.9e-05	0.16	4.03	0.07
66	Bm1_16225	Hypothetical protein-conserved	0	0.00074	0.00014	0	5.18	0.19
67	Bm1_19030	Amylo-alpha-1,6-glucosidase family protein	0.00015	0.00073	2.3e-05	0.21	4.07	0.03
68	Bm1_18830	l01289 long form-related	7.1e-05	0.0007	0.00026	0.07	2.14	0.33
69	Bm1_39740	Beta-parvin., putative	0.00014	0.00066	0.00017	0.16	2.15	0.21
70	Bm1_36865	hypothetical protein	0	0.00062	0.00015	0	4.03	0.25
71	Bm1_35560	Cuticlin 1 precursor, putative	6.8e-05	0.0006	0.00021	0.08	2.12	0.32
72	Bm1_39460	Hsp20/alpha crystallin family protein	4.4e-05	0.00059	0	0.08	13.28	0
73	Bm1_03620	Cuticlin 1 precursor, putative	6.6e-05	0.00058	6e-05	0.1	4.65	0.09
74	Bm1_03565	Hypothetical protein	0.00011	0.00052	7.6e-05	0.19	2.79	0.12
75	Bm1_17970	hypothetical protein	0	0.00051	0	0	9999	0
76	Bm1_31220	phosphofructokinase, putative	0.00015	0.0005	4.1e-05	0.28	2.58	0.06
77	Bm1_08405	catechol-O-methyltransferase domain containing 1, putative	0	0.00048	0	0	9999	0
78	Bm1_31300	Choline O-acetyltransferase, putative	0	0.00047	0	0	9999	0
79	Bm1_56375	electron transfer flavoprotein-ubiquinone oxidoreductase,mitochondrial precursor, putative	0	0.00046	0	0	9999	0
80	Bm1_12515	Immunoglobulin I-set domain containing protein	2.9e-05	0.00045	3e-05	0.06	7.68	0.06
81	Bm1_50825	hypothetical protein	5.2e-05	0.00044	0	0.12	8.59	0
82	Bm1_56360	Nematode cuticle collagen N-terminal domain containing protein	2.9e-05	0.00043	5.9e-05	0.06	4.89	0.13
83	Bm1_37680	LIM domain containing protein	5.4e-05	0.00042	5.5e-05	0.11	3.87	0.12
84	Bm1_48070	hydrolase, alpha/beta fold family protein	5.1e-05	0.00042	3.5e-05	0.11	4.89	0.07
85	Bm1_05930	Muscle positioning protein 4, putative	3e-05	0.00042	0.00014	0.05	2.44	0.32
86	Bm1_12655	Zinc finger in N-recognin family protein	9.4e-06	0.00041	2.9e-05	0.02	10.79	0.07
87	Bm1_17625	muscle M-line assembly protein unc-89, putative	6.4e-05	0.0004	0	0.16	6.25	0
88	Bm1_31340	vacuolar proton pump, putative	0.00015	0.00039	1.4e-05	0.38	2.34	0.03
89	Bm1_50750	conserved hypothetical protein	3.5e-05	0.00038	4.7e-05	0.08	4.64	0.11
90	Bm1_16775	Glycogenin-1, putative	6.3e-05	0.00037	7.1e-05	0.14	2.81	0.16
91	Bm1_50160	hypothetical protein	4.6e-05	0.00037	0.00014	0.09	2.02	0.33
92	Bm1_18685	conserved hypothetical protein	0.0001	0.00037	0	0.28	3.52	0
93	Bm1_04870	hypothetical protein, conserved	3.7e-05	0.00035	0	0.11	9.38	0
94	Bm1_11415	NADH-ubiquinone oxidoreductase 39 kDa subunit, mitochondrial precursor.-related	0.00014	0.00035	1.4e-05	0.39	2.24	0.03
95	Bm1_31640	Pyridoxal-dependent decarboxylase conserved domain containing protein	4.5e-05	0.00034	1e-05	0.13	6.16	0.03
96	Bm1_39080	Animal haem peroxidase family protein	8.6e-05	0.00032	1.2e-05	0.26	3.3	0.03
97	deleted	NO NAME 312	0	0.0003	0	0	9999	0
98	Bm1_48635	limpet, putative	5.9e-05	0.0003	4e-05	0.17	3.02	0.11
99	Bm1_22890	glycosyl transferase, group 1 family protein	5.5e-05	0.0003	3.7e-05	0.16	3.26	0.1
100	Bm1_43195	ADP-specific Phosphofructokinase/Glucokinase conserved region family protein	2.9e-05	0.00029	6.6e-06	0.1	8.28	0.02
101	Bm1_32410	4-hydroxyphenylpyruvate dioxygenase family protein	6.4e-05	0.00028	7.2e-05	0.18	2.08	0.21
102	Bm1_03430	dihydrolipoamide S-acetyltransferase precursor, putative	0	0.00028	0.00014	0	2.01	0.5
103	Bm1_39050	Nematode cuticle collagen N-terminal domain containing protein	3.2e-05	0.00027	4.3e-05	0.1	3.64	0.14
104	Bm1_14150	NADH-ubiquinone oxidoreductase 51 kDa subunit, mitochondrial precursor, putative	5.4e-05	0.00027	4.9e-05	0.17	2.6	0.15
105	Bm1_27180	hypothetical protein	7.5e-05	0.00026	0	0.28	3.52	0
106	Bm1_44320	hypothetical protein	2.2e-05	0.00026	4.5e-05	0.07	3.86	0.16
107	Bm1_49410	Kelch motif family protein	0	0.00025	0	0	9999	0
108	Bm1_30350	hypothetical protein	4e-05	0.00025	2.7e-05	0.14	3.72	0.09
109	Bm1_27290	RAS-like GTP-binding protein RhoA, putative	0	0.00024	9.1e-05	0	2.68	0.37
110	Bm1_37270	Branched-chain amino acid aminotransferase, cytosolic, putative	0.0001	0.00024	1.4e-05	0.4	2.06	0.04
111	Bm1_09955	hypothetical protein	2.3e-05	0.00023	9.2e-05	0.07	2	0.37
112	Bm1_32455	mannose-6-phosphate isomerase, class I family protein	2.3e-05	0.00023	1.5e-05	0.09	6.05	0.06
113	Bm1_47070	hypothetical protein	7.1e-05	0.00022	0	0.32	3.13	0
114	Bm1_54875	hypothetical protein	0	0.00022	3.6e-05	0	6.14	0.16
115	Bm1_48630	PET Domain containing protein	0	0.00022	0	0	9999	0
116	Bm1_33275	Zinc finger protein unc-98, putative	0	0.00021	3.3e-05	0	6.33	0.16
117	Bm1_23745	Leucine Rich Repeat family protein	4.5e-05	0.0002	4.6e-05	0.18	2.23	0.19
118	Bm1_02015	Choline/Carnitine o-acyltransferase family protein	2.6e-05	0.0002	8.8e-06	0.12	5.83	0.04
119	Bm1_03045	Nematode cuticle collagen N-terminal domain containing protein	0	0.0002	5.8e-05	0	3.45	0.29
120	Bm1_09085	transporter, putative	0	0.00019	1.4e-05	0	13.81	0.07
121	Bm1_39910	Transthyretin-like family protein	0	0.00019	0	0	9999	0
122	Bm1_35615	cadmium-inducible lysosomal protein CDR-5-related	5.9e-05	0.00018	2e-05	0.29	2.33	0.08
123	Bm1_18295	conserved hypothetical protein	5.7e-05	0.00018	2e-05	0.29	2.33	0.08
124	Bm1_09265	Dehydrogenases, short chain protein 30, putative	1.8e-05	0.00018	6e-05	0.07	2.31	0.3
125	Bm1_43885	PAN domain containing protein	4.2e-05	0.00018	2.2e-05	0.21	2.78	0.1
126	Bm1_37675	Isocitrate dehydrogenase subunit gamma, mitochondrial precursor, putative	3.9e-05	0.00017	1.3e-05	0.22	3.21	0.06
127	Bm1_37070	Amino acid permease family protein	4.6e-05	0.00017	2.6e-05	0.24	2.33	0.12
128	Bm1_00815	Cuticle collagen 14, putative	0	0.00017	1.8e-05	0	9.2	0.11
129	Bm1_03145	Cuticle collagen 7 precursor.-related	0	0.00017	0	0	9999	0
130	Bm1_39945	ADP-ribosylation factor-like protein 3, putative	0	0.00017	5.8e-05	0	2.88	0.35
131	Bm1_04070	Salivary glue protein Sgs-3 precursor.-related	0	0.00016	2.8e-05	0	5.75	0.17
132	Bm1_04955	hypothetical protein, conserved	2.5e-05	0.00015	3.4e-05	0.13	2.65	0.19
133	Bm1_32740	RE32047p-related	0	0.00015	4.9e-05	0	3.07	0.33
134	Bm1_10700	OV39 antigen (Fragment)-like	0	0.00015	0	0	9999	0
135	Bm1_48975	Tetraspanin family protein	0	0.00014	2.1e-05	0	6.9	0.14
136	Bm1_45145	Ryanodine Receptor TM 4-6 family protein	1.5e-05	0.00014	2.3e-05	0.09	3.67	0.15
137	Bm1_53960	Immunoglobulin I-set domain containing protein	1.5e-05	0.00014	1e-05	0.1	5.58	0.07
138	Bm1_34165	LBP / BPI / CETP family, N-terminal domain containing protein	2.7e-05	0.00014	6e-06	0.18	4.25	0.04
139	Bm1_39335	conserved hypothetical protein	2.9e-05	0.00014	0	0.21	4.69	0
140	Bm1_47665	probable proline-trna synthetase - fission yeast, putative	2.2e-05	0.00014	2.9e-05	0.13	2.65	0.19
141	Bm1_55440	hypothetical protein	0	0.00013	0	0	9999	0
142	Bm1_36950	NaDC-2, putative	3.4e-05	0.00013	2.3e-05	0.22	2.33	0.14
143	Bm1_52535	EBNA-2 nuclear protein, putative	0	0.00013	0	0	9999	0
144	Bm1_10180	hypothetical protein	0	0.00013	4.6e-05	0	2.88	0.35
145	Bm1_01875	hypothetical protein	4.7e-05	0.00013	1.6e-05	0.33	2.04	0.09
146	Bm1_45465	hypothetical protein, conserved	2.1e-05	0.00013	2.8e-05	0.13	2.65	0.19
147	Bm1_14530	Immunoglobulin I-set domain containing protein	2.6e-05	0.00013	2e-05	0.18	2.69	0.13
148	Bm1_31280	Gex interacting protein protein 10, isoform a-related	0	0.00012	0	0	9999	0
149	Bm1_32765	anion exchange protein	0	0.00012	2.5e-05	0	4.89	0.2
150	Bm1_21260	hypothetical protein	0	0.00012	0	0	9999	0
151	Bm1_36630	Variant SH3 domain containing protein	0	0.00012	3.5e-05	0	3.45	0.29
152	Bm1_14935	D-beta-hydroxybutyrate dehydrogenase, mitochondrial precursor.-related	0	0.00012	0	0	9999	0
153	Bm1_56645	Hypothetical 19.4 kDa protein T09A5.5 in chromosome III, putative	0	0.00012	0	0	9999	0
154	Bm1_16440	oxidoreductase, short chain dehydrogenase/reductase family protein	5e-05	0.00012	0	0.43	2.34	0
155	Bm1_29375	hypothetical protein	0	0.00012	0	0	9999	0
156	Bm1_37820	Homeobox domain containing protein	3.5e-05	0.00011	0	0.32	3.13	0
157	Bm1_33860	Aspartyl/Asparaginyl beta-hydroxylase family protein	1.1e-05	0.00011	0	0.1	10.16	0
158	Bm1_13835	Trypsin-like protease protein 5-related	0	0.00011	0	0	9999	0
159	Bm1_29510	phosphorylase B kinase beta regulatory chain, putative	1.3e-05	0.0001	9.1e-06	0.12	4.65	0.08
160	Bm1_35130	Sodium:solute symporter family protein	2.9e-05	0.0001	2e-05	0.24	2.09	0.15
161	Bm1_44935	Vacuolar protein sorting 36 containing protein	0	0.0001	0	0	9999	0
162	Bm1_13245	Cuticle collagen C09G5.5, putative	0	0.0001	0	0	9999	0
163	Bm1_10860	hypothetical protein	3.3e-05	0.0001	1.1e-05	0.29	2.33	0.08
164	Bm1_22925	Hypothetical protein	0	0.0001	1.8e-05	0	5.75	0.17
165	Bm1_46105	hypothetical protein	7.1e-06	0.0001	4.9e-06	0.07	8.38	0.05
166	Bm1_46735	Carboxylesterase family protein	0	9.8e-05	3.2e-05	0	3.07	0.33
167	Bm1_48430	Uncharacterized LmbE-like protein, COG2120 containing protein	3.1e-05	9.7e-05	0	0.32	3.13	0
168	Bm1_10795	Peptide methionine sulfoxide reductase family protein	0	9.6e-05	0	0	9999	0
169	Bm1_01885	Copine family protein	6.1e-06	9e-05	1.9e-05	0.06	3.66	0.19
170	Bm1_11400	Homeobox domain containing protein	0	9e-05	2.6e-05	0	3.45	0.29
171	Bm1_51880	Conserved hypothetical protein, putative	0	8.5e-05	2.5e-05	0	3.45	0.29
172	Bm1_06495	hypothetical protein	0	8.4e-05	1.8e-05	0	4.6	0.22
173	Bm1_32200	hypothetical protein	0	8.4e-05	0	0	9999	0
174	Bm1_44805	hypothetical protein	0	8.3e-05	0	0	9999	0
175	Bm1_10835	hypothetical protein	0	8.3e-05	0	0	9999	0
176	Bm1_39115	CUB domain containing protein	0	8.2e-05	2.8e-05	0	2.88	0.35
177	Bm1_30740	calpain 5, putative	2.6e-05	8.2e-05	0	0.32	3.13	0
178	Bm1_38270	hypothetical protein	0	8.1e-05	0	0	9999	0
179	Bm1_26450	Trehalase family protein	0	8e-05	0	0	9999	0
180	Bm1_57230	Roller protein 8, putative	0	7.7e-05	0	0	9999	0
181	Bm1_08540	Rhomboid family protein	0	7.7e-05	3.3e-05	0	2.3	0.43
182	Bm1_48225	Hypothetical tyrosinase-like protein F21C3.2 in chromosome I, putative	0	7.6e-05	0	0	9999	0
183	Bm1_14525	HYPOTHETICAL PROTEIN	1.1e-05	7.6e-05	1.5e-05	0.12	2.98	0.17
184	Bm1_38095	Protein kinase domain containing protein	0	7.5e-05	3.3e-05	0	2.3	0.43
185	Bm1_42400	Nematode cuticle collagen N-terminal domain containing protein	0	7.3e-05	0	0	9999	0
186	Bm1_31705	Phosphatidylinositol-specific phospholipase C, X domain containing protein	0	7.1e-05	1.8e-05	0	4.03	0.25
187	Bm1_39875	Nuclear hormone receptor family member nhr-3., putative	1.7e-05	6.7e-05	1.2e-05	0.22	2.33	0.14
188	Bm1_30510	mucin-like glycoprotein 900-related	2.8e-05	6.6e-05	0	0.43	2.34	0
189	Bm1_17865	kynureninase family protein	2.4e-05	6.5e-05	8.1e-06	0.33	2.04	0.09
190	Bm1_34840	collagen col-34 - Caenorhabditis elegans, putative	0	6.4e-05	1.8e-05	0	3.45	0.29
191	Bm1_52445	Alcohol dehydrogenase class III, putative	0	6.3e-05	2.8e-05	0	2.3	0.43
192	Bm1_17915	Mak16 protein	0	6.1e-05	0	0	9999	0
193	Bm1_01880	hypothetical protein	0	6.1e-05	8.9e-06	0	6.9	0.14
194	Bm1_32890	Histidine acid phosphatase family protein	0	6.1e-05	2.7e-05	0	2.3	0.43
195	Bm1_31050	hypothetical protein	0	6.1e-05	0	0	9999	0
196	Bm1_42410	Amiloride-sensitive sodium channel family protein	0	6e-05	1.2e-05	0	5.18	0.19
197	Bm1_03710	Zinc finger, C2H2 type family protein	0	5.7e-05	0	0	9999	0
198	Bm1_42840	Sodium/potassium-transporting ATPase alpha-3 chain, putative	0	5.7e-05	2.5e-05	0	2.3	0.43
199	Bm1_37975	protein F32E10.1-related	2.3e-05	5.5e-05	0	0.43	2.34	0
200	Bm1_00265	conserved hypothetical protein	0	5.4e-05	0	0	9999	0
201	Bm1_31820	ADENYLATE AND GUANYLATE CYCLASE CATALYTIC DOMAIN CONTAINING PROTEIN	2.2e-05	5.3e-05	0	0.43	2.34	0
202	Bm1_04885	Hypothetical tyrosinase-like protein C02C2.1 in chromosome III, putative	0	4.9e-05	1.1e-05	0	4.6	0.22
203	Bm1_31470	diacylglycerol kinase, putative	0	4.9e-05	2.4e-05	0	2.01	0.5
204	Bm1_50140	gopc protein, putative	0	4.9e-05	1.4e-05	0	3.45	0.29
205	Bm1_38770	Neurotransmitter-gated ion-channel ligand binding domain containing protein	0	4.8e-05	0	0	9999	0
206	Bm1_14930	hypothetical protein	1e-05	4.8e-05	0	0.21	4.69	0
207	Bm1_26435	Protein kinase domain containing protein	1.5e-05	4.6e-05	0	0.32	3.13	0
208	Bm1_43820	hypothetical protein	0	4.6e-05	0	0	9999	0
209	Bm1_06000	Hypothetical protein	0	4e-05	0	0	9999	0
210	Bm1_22175	ubiquitin-conjugating enzyme E2Q, putative	0	3.8e-05	1.7e-05	0	2.3	0.43
211	Bm1_22580	hypothetical protein	9.5e-06	3.7e-05	6.4e-06	0.22	2.33	0.14
212	Bm1_52420	xanthine/uracil permease family protein	0	3.6e-05	1e-05	0	3.45	0.29
213	Bm1_49820	Tub family protein	0	3.6e-05	6.2e-06	0	5.75	0.17
214	Bm1_09545	Leucine Rich Repeat family protein	0	3.4e-05	1.5e-05	0	2.3	0.43
215	Bm1_31910	Rap/ran-GAP family protein	0	3.3e-05	0	0	9999	0
216	Bm1_18400	Hypothetical 99.0 kDa protein C05D11.8 in chromosome III.-related	8.5e-06	3.3e-05	5.7e-06	0.22	2.33	0.14
217	Bm1_44765	DNA primase, eukaryotic-type, small subunit, putative family protein	0	3.3e-05	0	0	9999	0
218	Bm1_48555	Low temperature viability protein	0	3.3e-05	1.4e-05	0	2.3	0.43
219	Bm1_27245	RhoGEF domain containing protein	0	3.2e-05	1.4e-05	0	2.3	0.43
220	Bm1_37855	Cadherin domain containing protein	6.7e-06	3.2e-05	4.6e-06	0.19	2.79	0.12
221	Bm1_05450	GTP-ase activating protein for Arf containing protein	0	2.8e-05	8.2e-06	0	3.45	0.29
222	Bm1_47095	TPR Domain containing protein	0	2.8e-05	0	0	9999	0
223	Bm1_43955	hypothetical protein	0	2.7e-05	7.8e-06	0	3.45	0.29
224	Bm1_51195	Cytochrome P450 family protein	0	2.6e-05	0	0	9999	0
225	Bm1_13905	hypothetical protein	0	2.6e-05	1.1e-05	0	2.3	0.43
226	Bm1_04150	Prion-like--related	7.7e-06	2.4e-05	0	0.32	3.13	0
227	Bm1_14520	Immunoglobulin I-set domain containing protein	2.7e-06	2.3e-05	7.4e-06	0.09	2.31	0.28
228	Bm1_09315	DNA polymerase family B containing protein	6.2e-06	1.9e-05	0	0.32	3.13	0
