# Supplementary material for: A Proteomic Analysis of the Body Wall, Digestive Tract, and Reproductive Tract of Brugia malayi
Source: PLoS Negl Trop Dis. 2015 Sep 14;9(9):e0004054. doi: 10.1371/journal.pntd.0004054 (PMC4569401; doi:10.1371/journal.pntd.0004054)
Supplement: S7 Table — *Specific to the reproductive tract. (XLSX) [file pntd.0004054.s013.xlsx]

## Sheet: S10
			NSAF			NSAF enrichment
	PUB_Locus	Name	Digestive Tract	Body Wall	Reproductive Tract	Digestive Tract	Body Wall	Reproductive Tract
1	Bm1_02505	histone H2A, putative	0.0035	0.00059	0.034	0.1	0.02	8.1
2	Bm1_02515	histone H4, putative	0.01	0.00091	0.031	0.33	0.02	2.7
3	Bm1_20280	Probable histone H2B 3, putative	0.0022	0.00029	0.011	0.2	0.02	4.3
4	Bm1_02495	histone H3, putative	0.00025	4.9e-05	0.0078	0.03	0.01	25.9
5	Bm1_19100	Major microfilarial sheath protein precursor.-related	0.0021	0.00031	0.0062	0.32	0.04	2.6
6	Bm1_20285	histone H2A, putative	0.00034	0	0.0059	0.06	0	17.2
7	Bm1_38685	Histone H2A variant, putative	0.00095	0.00035	0.0034	0.25	0.08	2.7
8	Bm1_05185	sheath protein 5, identical	0.00096	0	0.0028	0.34	0	2.9
9	Bm1_08745	hypothetical protein	0.00083	0.00022	0.0025	0.3	0.06	2.4
10	Bm1_07925	peroxisomal membrane anchor protein, putative	0.0008	3.5e-05	0.0022	0.36	0.01	2.6
11	Bm1_44840	Glutathione S-transferase, N-terminal domain containing protein	0.00082	7.1e-05	0.002	0.39	0.02	2.3
12	Bm1_45385	hypothetical protein	0.00087	3.2e-05	0.002	0.43	0.01	2.2
13	Bm1_25620	high mobility group protein, putative	0.00017	0	0.0017	0.1	0	10.2
14	Bm1_08465	hypothetical protein	0.00043	0.0002	0.0015	0.26	0.11	2.3
15	Bm1_00650	microfilarial sheath protein, identical	0.00025	0	0.0013	0.2	0	4.9
16	Bm1_22535	hypothetical protein	0.00035	0.00014	0.0012	0.26	0.09	2.4
17	Bm1_49560	NOP5/NOP58, putative	0.00045	6.7e-05	0.0012	0.37	0.04	2.2
18	Bm1_49460	small nuclear ribonucleoprotein-associated protein homolog F9F13.90 - Arabidopsis thaliana, putative	0.00036	0.00012	0.0011	0.29	0.08	2.3
19	Bm1_57630	retinoblastoma-binding protein., putative	0.00037	5.5e-05	0.0011	0.32	0.04	2.6
20	Bm1_04110	linker histone H1 and H5 family protein	0.00018	2.8e-05	0.00096	0.18	0.02	4.7
21	Bm1_32235	Flavin-binding monooxygenase-like family protein	0.00033	3.8e-05	0.00094	0.33	0.03	2.6
22	Bm1_02800	Histone H2B 2, putative	0	0	0.0009	0	0	9999
23	Reproductive tract enriched proteins rank ordered by abundance (NSAF)	Trypsin family protein	0	2.4e-05	0.00089	0	0.03	36.5
24	Bm1_17270	Fasciclin domain containing protein	0.00023	5.4e-05	0.00081	0.27	0.05	2.8
25	Bm1_08475	hypothetical protein	0.00026	3.7e-05	0.00075	0.33	0.04	2.5
26	Bm1_17400	trypsin inhibitor, putative	0	0	0.00075	0	0	9999
27	Bm1_32125	hypothetical protein	0	0.00011	0.00074	0	0.14	7
28	Bm1_00275	S-phase kinase-associated protein SKR-1 , putative	0.00031	0	0.00073	0.42	0	2.4
29	Bm1_32595	Putative choline-phosphate cytidylyltransferase, putative	0.00027	7.7e-05	0.00071	0.35	0.08	2
30	Bm1_04440	60S ribosomal protein L11, putative	0.00018	3.4e-05	0.00069	0.24	0.04	3.3
31	Bm1_26065	Leucine Rich Repeat family protein	0.0001	0.00014	0.00064	0.13	0.18	2.7
32	Bm1_31505	U6 snRNA-associated Sm-like protein LSm7, putative	0	0	0.00064	0	0	9999
33	Bm1_19300	Hypothetical protein	0.00022	5.8e-05	0.00063	0.32	0.07	2.2
34	Bm1_07775	enhancer of rudimentary homolog, putative	0	0	0.00063	0	0	9999
35	Bm1_24860	conserved hypothetical protein	3.5e-05	2.7e-05	0.00061	0.05	0.04	9.9
36	Bm1_41485	Probable Sin3 associated polypeptide p18, putative	0.00027	0	0.00061	0.43	0	2.3
37	Bm1_02670	collagen, putative	0.0001	0	0.00061	0.16	0	6.1
38	Bm1_16565	hypothetical protein	0	0.00014	0.00059	0	0.23	4.3
39	Bm1_31720	hypothetical protein	0.00018	4.7e-05	0.00057	0.29	0.06	2.5
40	Bm1_00805	MRG family protein	0.00024	1.7e-05	0.00056	0.42	0.02	2.1
41	Bm1_14395	hypothetical protein	9.2e-05	0	0.00056	0.16	0	6.1
42	Bm1_22185	La domain containing protein	0.00021	6e-05	0.00055	0.35	0.08	2
43	Bm1_41550	Pre-mRNA splicing factor PRP8, putative	0.00024	2.3e-05	0.00055	0.42	0.03	2.1
44	Bm1_31775	ARMET-like protein precursor, putative	0.00025	0	0.00055	0.46	0	2.2
45	Bm1_24140	hypothetical protein	5.5e-05	1.1e-05	0.00054	0.1	0.02	8.2
46	Bm1_16700	60S ribosomal protein L36, putative	0.00025	0	0.00051	0.49	0	2
47	Bm1_32530	hypothetical protein	0.00016	0	0.0005	0.33	0	3.1
48	Bm1_38870	U6 snRNA-associated Sm-like protein LSm3, putative	6.3e-05	4.9e-05	0.00047	0.12	0.09	4.2
49	Bm1_29260	60S ribosomal protein L34, putative	7.5e-05	0.00012	0.00046	0.13	0.22	2.4
50	Bm1_21255	Chitin binding Peritrophin-A domain containing protein	6.2e-05	5.1e-05	0.00046	0.12	0.1	4.1
51	Bm1_50815	hypothetical protein	0.0002	1.2e-05	0.00046	0.42	0.02	2.2
52	Bm1_30430	hypothetical protein	0	0	0.00046	0	0	9999
53	Bm1_20440	Biotin/lipoate A/B protein ligase family protein	0.00012	3.8e-05	0.00045	0.25	0.07	2.8
54	Bm1_45780	SF2, putative	0.00012	2.3e-05	0.00045	0.24	0.04	3.3
55	Bm1_19815	Major microfilarial sheath protein precursor.-related	4.3e-05	0.0001	0.00044	0.08	0.21	3
56	Bm1_48350	Splicing factor, arginine/serine-rich 4.-related	4.6e-05	0	0.00043	0.11	0	9.5
57	Bm1_18900	hypothetical protein, conserved	0.00015	0	0.00042	0.35	0	2.8
58	Bm1_19770	KH domain containing protein	5.6e-05	0	0.00042	0.13	0	7.5
59	Bm1_30500	60S ribosomal protein L38, putative	0.00012	0	0.00042	0.29	0	3.4
60	Bm1_48400	hypothetical protein	0.00011	0	0.00041	0.28	0	3.6
61	Bm1_28885	Arsenite-resistance protein 2 containing protein	0.0002	0	0.0004	0.49	0	2
62	Bm1_33015	sf3a2-prov protein, putative	0.00017	0	0.0004	0.43	0	2.3
63	Bm1_06950	Double-stranded RNA binding motif family protein	9.3e-05	0	0.0004	0.24	0	4.2
64	Bm1_19305	hypothetical protein	0	0	0.00039	0	0	9999
65	Bm1_08915	hypothetical protein	3.1e-05	4.9e-05	0.00038	0.07	0.12	4.8
66	Bm1_57395	splicing factor 3b, subunit 2, putative	6.5e-05	1.7e-05	0.00038	0.16	0.04	4.7
67	Bm1_00140	Cell division protein	0.00012	0	0.00038	0.32	0	3.2
68	Bm1_07445	hypothetical protein	9.2e-05	0	0.00038	0.25	0	4.1
69	Bm1_43080	hypothetical protein	0.00016	2e-05	0.00037	0.4	0.04	2.1
70	Bm1_48345	hypothetical protein	7.8e-05	3e-05	0.00037	0.19	0.07	3.4
71	Bm1_38120	hypothetical protein	9.3e-05	1.2e-05	0.00037	0.24	0.03	3.5
72		TIGR 12849.m00036	0	0	0.00037	0	0	9999
73	Bm1_45460	prolyl 4-hydroxylase 2 precursor, putative	8.5e-05	3.3e-05	0.00036	0.22	0.07	3.1
74	Bm1_15020	hypothetical protein	0	0	0.00036	0	0	9999
75	Bm1_11530	ZIP Zinc transporter family protein	7e-05	3.7e-05	0.00035	0.18	0.09	3.3
76	Bm1_15860	U2 small nuclear ribonucleoprotein A', putative	0.00014	2.2e-05	0.00035	0.38	0.05	2.1
77	Bm1_47900	Filamin/ABP280 repeat family protein	0.00012	2e-05	0.00035	0.32	0.04	2.5
78	Bm1_19495	SAP domain containing protein	0.00012	8.9e-06	0.00035	0.35	0.02	2.6
79	Bm1_57295	40S ribosomal protein S19S, putative	0.00011	0	0.00035	0.33	0	3.1
80	Bm1_29220	RNA binding protein, putative	0	7.9e-05	0.00034	0	0.23	4.3
81	Bm1_14415	U6 snRNA-associated Sm-like protein LSm, putative	0	4.8e-05	0.00034	0	0.14	7
82	Bm1_55500	Sr protein, putative	0.00011	4.4e-05	0.00034	0.29	0.1	2.2
83	Bm1_36170	PAN domain containing protein	5.3e-05	3.5e-05	0.00034	0.14	0.09	3.8
84	Bm1_20845	DNA-directed RNA polymerase II 33 kDa polypeptide, putative	6.2e-05	0	0.00034	0.18	0	5.4
85	Bm1_02490	linker histone H1 and H5 family protein	4.5e-05	0	0.00034	0.13	0	7.5
86	Bm1_37765	U1 small nuclear ribonucleoprotein A, putative	7.4e-05	2.9e-05	0.00033	0.21	0.07	3.2
87	Bm1_46835	Probable DNA topoisomerase II, putative	9.3e-05	1.7e-05	0.00033	0.27	0.04	3
88	Bm1_35685	Tetratricopeptide repeat protein 4, putative	0.00015	1.7e-05	0.00033	0.43	0.03	2
89	Bm1_43650	hypothetical protein	0	0	0.00033	0	0	9999
90	Bm1_48255	Heterogeneous nuclear ribonucleoprotein H', putative	6.7e-05	0	0.00033	0.2	0	5
91	Bm1_19550	Cuticlin 1 precursor, putative	0.00011	0	0.00033	0.33	0	3
92	Bm1_40135	Leucine Rich Repeat family protein	1.7e-05	0	0.00033	0.05	0	19
93	Bm1_35120	PAN domain containing protein	1.2e-05	9.1e-05	0.00032	0.03	0.28	3.1
94	Bm1_06485	Yippee-like protein 5, putative	0	5.3e-05	0.00032	0	0.16	6.1
95	Bm1_29905	hypothetical protein	0.00012	0	0.00032	0.37	0	2.7
96	Bm1_57465	hypothetical protein	0	9.6e-05	0.00031	0	0.31	3.2
97	Bm1_56635	RE63138p, putative	9e-05	5.9e-05	0.00031	0.25	0.15	2.1
98	Bm1_45390	hypothetical protein	0	0	0.00031	0	0	9999
99	Bm1_45810	Mago nashi protein homolog, putative	0.00011	0	0.00031	0.37	0	2.7
100	Bm1_08910	Hypothetical protein	6.6e-05	3.5e-05	0.0003	0.2	0.09	3
101	Bm1_55495	hypothetical protein	0	0	0.0003	0	0	9999
102	Bm1_55020	Splicing factor 3B subunit 2, putative	0	0	0.0003	0	0	9999
103	Bm1_07970	hypothetical protein	0.00015	0	0.0003	0.49	0	2
104	Bm1_36280	Caveolin-1.-related	0	0	0.0003	0	0	9999
105	Bm1_55695	leucyl aminopeptidase, putative	0	0.00011	0.00029	0	0.38	2.6
106	Bm1_04830	15 kDa selenoprotein precursor.-related	6.2e-05	4.8e-05	0.00029	0.18	0.14	2.7
107	Bm1_18390	replication factor A 73 kDa subunit, putative	7e-05	1.1e-05	0.00029	0.24	0.03	3.5
108	Bm1_15370	testis intracellular mediator protein-related	0.00014	0	0.00029	0.49	0	2
109	Bm1_50730	Conserved hypothetical protein, putative	0.00014	0	0.00029	0.49	0	2
110	Bm1_09410	Hypothetical protein	4.7e-05	2.4e-05	0.00028	0.16	0.08	3.9
111	Bm1_28715	Pre-mRNA splicing protein prp5, putative	8.9e-05	1.4e-05	0.00028	0.3	0.04	2.7
112	Bm1_20550	SWIRM domain containing protein	8.2e-05	7.1e-06	0.00028	0.29	0.02	3.1
113	Bm1_23220	Hypothetical protein	0	0	0.00028	0	0	9999
114	Bm1_33685	Guanine nucleotide-binding protein gamma subunit, putative	0	0	0.00028	0	0	9999
115	Bm1_38325	SF2, putative	7.5e-05	0	0.00028	0.27	0	3.7
116	Bm1_26575	RNA binding protein, putative	9.1e-05	0	0.00028	0.33	0	3.1
117	Bm1_19455	splicing factor 3B subunit 3, putative	8e-05	2.8e-05	0.00027	0.27	0.08	2.5
118	Bm1_29095	SnoRNA binding domain containing protein	0.0001	2.7e-05	0.00027	0.35	0.07	2.1
119	Bm1_36125	Hypothetical 41.4 kDa Trp-Asp repeats containing protein F10G8.3 inchromosome I, putative	6.9e-05	1.8e-05	0.00027	0.24	0.05	3.1
120	Bm1_44510	brahma associated protein 60 kDa, putative	2.5e-05	0	0.00027	0.09	0	10.9
121		TIGR 13181.m00021	0.00012	0	0.00027	0.44	0	2.3
122	Bm1_19120	IL5 receptor binding protein, putative	0	3.3e-05	0.00026	0	0.13	7.8
123	Bm1_41805	Hexokinase family protein	6.9e-05	2.7e-05	0.00026	0.24	0.08	2.7
124	Bm1_12005	RNA binding protein, putative	8.3e-05	2.6e-05	0.00026	0.29	0.08	2.4
125	Bm1_32715	RNA recognition motif.	4.5e-05	2.3e-05	0.00026	0.16	0.08	3.9
126	Bm1_24545	ELM2 domain containing protein	6.8e-05	1.1e-05	0.00026	0.25	0.03	3.3
127	Bm1_55460	Exocyst complex component 7, putative	9.6e-05	0	0.00026	0.37	0	2.7
128	Bm1_02485	Potential global transcription activator SNF2L, putative	8.4e-05	1.3e-05	0.00025	0.32	0.04	2.6
129	Bm1_25900	Hypothetical protein-conserved	9.8e-05	1.9e-05	0.00025	0.36	0.06	2.1
130	Bm1_10915	Cyclin-dependent kinases regulatory subunit, putative	9.3e-05	0	0.00025	0.37	0	2.7
131	Bm1_53335	U88, putative	0	0	0.00025	0	0	9999
132	Bm1_38110	hypothetical protein	3.2e-05	0	0.00025	0.13	0	7.8
133	Bm1_13820	conserved hypothetical protein	3.5e-05	8.3e-05	0.00024	0.11	0.3	2
134	Bm1_51490	isochorismatase family protein	0	3.4e-05	0.00024	0	0.14	7
135	Bm1_10040	Lipase family protein	0	3.1e-05	0.00024	0	0.13	7.8
136	Bm1_13770	replication factor C, 37kDa subunit, putative	2.7e-05	2.1e-05	0.00024	0.1	0.08	5
137	Bm1_15770	HEC/Ndc80p family protein	4.9e-05	1.3e-05	0.00024	0.19	0.04	4
138	Bm1_20655	hypothetical protein	0.00011	0	0.00024	0.45	0	2.2
139	Bm1_41025	Putative activator 1 36 kDa subunit, putative	5e-05	0	0.00024	0.21	0	4.8
140	Bm1_44145	hypothetical protein	2.6e-05	8.1e-05	0.00023	0.08	0.32	2.1
141	Bm1_57045	hypothetical protein	3e-05	7.1e-05	0.00023	0.1	0.28	2.2
142	Bm1_45955	hypothetical protein	4.2e-05	3.3e-05	0.00023	0.16	0.12	3
143	Bm1_12180	Protein C20orf22.-related	3.4e-05	2.7e-05	0.00023	0.13	0.1	3.8
144	Bm1_17035	endochitinase, putative	2.5e-05	1.9e-05	0.00023	0.1	0.07	5.3
145	Bm1_37995	conserved hypothetical protein	2.2e-05	1.8e-05	0.00023	0.09	0.07	5.7
146	Bm1_44775	hypothetical protein	8.3e-05	1.3e-05	0.00023	0.35	0.04	2.3
147	Bm1_38105	hypothetical protein	0	0	0.00023	0	0	9999
148	Bm1_56825	hypothetical protein	3.4e-05	0	0.00023	0.15	0	6.8
149	Bm1_48865	Csnk2b protein, putative	3.3e-05	2.5e-05	0.00022	0.13	0.1	3.8
150	Bm1_31425	KH domain containing protein	8.8e-05	1.4e-05	0.00022	0.38	0.05	2.1
151	Bm1_44255	Piwi domain containing protein	5.7e-05	7.5e-06	0.00022	0.25	0.03	3.4
152	Bm1_21960	Peptidase M16 inactive domain containing protein	8.6e-05	6.7e-06	0.00022	0.39	0.02	2.3
153	Bm1_02375	hypothetical protein	4.1e-05	0	0.00022	0.18	0	5.4
154	Bm1_25150	hypothetical protein	5.3e-05	0	0.00022	0.25	0	4.1
155	Bm1_09830	hypothetical protein	0	0	0.00022	0	0	9999
156	Bm1_17345	Low-density lipoprotein receptor domain class A containing protein	6.2e-05	2.4e-05	0.00021	0.26	0.09	2.4
157	Bm1_05100	hypothetical protein	2.5e-05	2e-05	0.00021	0.11	0.09	4.6
158	Bm1_02810	glycosyl transferase, group 2 family protein	9e-05	1.2e-05	0.00021	0.4	0.04	2.1
159	Bm1_51090	Cohesin subunit SA-1, putative	6e-05	1.2e-05	0.00021	0.27	0.04	3
160	Bm1_00075	Solute carrier family 35 member E1, putative	7.9e-05	0	0.00021	0.37	0	2.7
161	Bm1_22315	CDC5 protein-related	4.6e-05	0	0.00021	0.22	0	4.6
162	Bm1_12220	hypothetical protein	0	9.3e-05	0.0002	0	0.46	2.2
163	Bm1_09195	Thyroglobulin type-1 repeat family protein	0	2.8e-05	0.0002	0	0.14	7
164	Bm1_29835	Proteasome activator pa28 beta subunit family protein	9.9e-05	0	0.0002	0.49	0	2
165	Bm1_55725	hypothetical protein	2.5e-05	0	0.0002	0.12	0	8.1
166	Bm1_57635	Isy1-like splicing family protein	3.3e-05	0	0.0002	0.16	0	6.1
167	Bm1_10210	hypothetical protein	0	2.5e-05	0.00019	0	0.13	7.8
168	Bm1_25885	metallopeptidase family M24 containing protein	3.3e-05	1.9e-05	0.00019	0.15	0.08	3.7
169	Bm1_33330	tumor suppressor., putative	6.6e-05	1.7e-05	0.00019	0.31	0.07	2.3
170	Bm1_11075	RNA-dependent helicase, putative	4.7e-05	1.2e-05	0.00019	0.23	0.05	3.2
171	Bm1_15930	retinoblastoma-binding protein-related	0	0	0.00019	0	0	9999
172	Bm1_49345	Histone H3, putative	5.7e-05	0	0.00019	0.29	0	3.4
173	Bm1_01495	Hypothetical protein	0	0	0.00019	0	0	9999
174	Bm1_27345	Rbm22 protein, putative	2.1e-05	0	0.00019	0.11	0	8.8
175	Bm1_09340	conserved hypothetical protein	8e-05	0	0.00019	0.42	0	2.4
176	deleted	FATTY ACID SYNTHASE , PUTATIVE 124	6.9e-05	0	0.00019	0.37	0	2.7
177	Bm1_01040	HYPOTHETICAL PROTEIN, CONSERVED	9.2e-05	0	0.00019	0.49	0	2
178	Bm1_33130	hypothetical protein	0	0	0.00019	0	0	9999
179	Bm1_40975	hypothetical protein	0	0	0.00019	0	0	9999
180	Bm1_01560	conserved hypothetical protein	2.4e-05	3.7e-05	0.00018	0.11	0.18	2.9
181	Bm1_16970	hypothetical protein	4.8e-05	1.9e-05	0.00018	0.24	0.08	2.7
182	Bm1_44075	Zinc finger, C2H2 type family protein	4.2e-05	1.6e-05	0.00018	0.21	0.07	3.2
183	Bm1_17630	hypothetical protein, conserved	6.2e-05	1.6e-05	0.00018	0.31	0.07	2.3
184	Bm1_31645	conserved hypothetical protein	5.8e-05	1.5e-05	0.00018	0.29	0.06	2.5
185	Bm1_47220	hypothetical protein	4.9e-05	9.6e-06	0.00018	0.25	0.04	3.1
186	Bm1_41175	WW domain containing protein	7.4e-05	8.3e-06	0.00018	0.39	0.03	2.2
187	Bm1_07725	hypothetical protein	0	0	0.00018	0	0	9999
188	Bm1_13045	hypothetical protein	8.8e-05	0	0.00018	0.49	0	2
189	Bm1_32405	conserved hypothetical protein	8.2e-05	0	0.00018	0.46	0	2.2
190	Bm1_57115	hypothetical protein	4.3e-05	0	0.00018	0.25	0	4.1
191	Bm1_02365	Hypothetical protein	0	6.5e-05	0.00017	0	0.38	2.6
192	Bm1_20495	hypothetical protein	0	3.2e-05	0.00017	0	0.19	5.2
193	Bm1_34720	Yip1 domain containing protein	3.5e-05	2.7e-05	0.00017	0.18	0.14	2.7
194	Bm1_49600	Thioredoxin family protein	4.4e-05	2.6e-05	0.00017	0.22	0.12	2.5
195	Bm1_55345	Acyltransferase family protein	0	2.5e-05	0.00017	0	0.14	7
196	Bm1_51990	BRM protein, putative	5.5e-05	1.4e-05	0.00017	0.3	0.06	2.5
197	Bm1_28900	hypothetical protein	1.8e-05	1.4e-05	0.00017	0.1	0.07	5.3
198	Bm1_08940	hypothetical protein	5.4e-05	1.4e-05	0.00017	0.29	0.06	2.5
199	Bm1_00170	DNA-directed RNA polymerase II 7.6 kDa polypeptide, putative	0	0	0.00017	0	0	9999
200	Bm1_52725	Leo1-like protein	1.8e-05	0	0.00017	0.11	0	9.5
201	Bm1_14075	serine/threonine-protein kinase plk-2, putative	2.8e-05	0	0.00017	0.16	0	6.1
202	Bm1_10080	Hepatocellular carcinoma-associated antigen 66.-related	0	0	0.00017	0	0	9999
203	Bm1_25045	DNA-directed RNA polymerase II 16 kDa polypeptide, putative	6.2e-05	0	0.00017	0.37	0	2.7
204	Bm1_32620	hypothetical protein	0	0	0.00017	0	0	9999
205	Bm1_17645	Cell division protein	3.5e-05	0	0.00017	0.21	0	4.8
206	Bm1_53380	hypothetical protein	0	0	0.00017	0	0	9999
207	Bm1_52100	cyclophilin-type peptidyl-prolyl cis-trans isomerase-13, Bmcyp-13	0	0	0.00017	0	0	9999
208	Bm1_39200	hypothetical protein	4.4e-05	0	0.00017	0.27	0	3.7
209	Bm1_40640	conserved hypothetical protein	0	3.8e-05	0.00016	0	0.23	4.3
210	Bm1_25705	peptidyl-prolyl cis-trans isomerase 11, putative	0	3.7e-05	0.00016	0	0.23	4.3
211	Bm1_10535	hypothetical protein	2.1e-05	3.3e-05	0.00016	0.11	0.18	2.9
212	Bm1_26070	MBD3 protein-related	4e-05	3.1e-05	0.00016	0.21	0.15	2.3
213	Bm1_56555	SNF7 family protein	3.9e-05	3.1e-05	0.00016	0.21	0.15	2.3
214	Bm1_18510	ATP-binding cassette, sub-family F, member 2, putative	5.4e-05	2.1e-05	0.00016	0.31	0.1	2.1
215	Bm1_16690	Aspartyl aminopeptidase, putative	1.8e-05	2.9e-05	0.00016	0.1	0.16	3.4
216	Bm1_40855	WD-repeat protein 26.-related	3.9e-05	2e-05	0.00016	0.22	0.1	2.7
217	Bm1_56630	hypothetical protein	0	1.5e-05	0.00016	0	0.1	10.4
218	Bm1_48490	Yeast mcm, putative	1.9e-05	1.5e-05	0.00016	0.11	0.09	4.6
219	Bm1_49330	Scaffold attachment factor B, putative	1.9e-05	1.5e-05	0.00016	0.11	0.09	4.6
220	Bm1_41400	SMC proteins Flexible Hinge Domain containing protein	3.6e-05	5.6e-06	0.00016	0.21	0.03	4
221	Bm1_41120	LBP/BPI-related	5.9e-05	0	0.00016	0.37	0	2.7
222	Bm1_38115	hypothetical protein	3.3e-05	0	0.00016	0.21	0	4.8
223	Bm1_00400	U5 snRNP-associated 102 kDa protein, putative	5.3e-05	0	0.00016	0.34	0	2.9
224	Bm1_31460	replication licensing factor MCM7 - Caenorhabditis elegans, putative	2.3e-05	2.7e-05	0.00015	0.13	0.16	3
225	Bm1_17215	conserved hypothetical protein	0	2.5e-05	0.00015	0	0.16	6.1
226	Bm1_46055	cutaneous T-cell lymphoma tumor antigen se70-2, putative	5e-05	1.6e-05	0.00015	0.3	0.08	2.3
227	Bm1_18265	ARID/BRIGHT DNA binding domain containing protein	2.3e-05	1.2e-05	0.00015	0.14	0.07	4.3
228	Bm1_12960	SMC family, C-terminal domain containing protein	2.8e-05	1.1e-05	0.00015	0.18	0.06	3.8
229	Bm1_20905	hypothetical protein	0	9.9e-06	0.00015	0	0.07	14.8
230	Bm1_08285	Aminopeptidase P, N-terminal domain containing protein	0	0	0.00015	0	0	9999
231	Bm1_11435	Hypothetical protein	7.6e-05	0	0.00015	0.49	0	2
232	Bm1_41695	hypothetical protein	6.5e-05	0	0.00015	0.42	0	2.4
233	Bm1_03515	Kunitz/Bovine pancreatic trypsin inhibitor domain containing protein	1.3e-05	0	0.00015	0.09	0	11.5
234	Bm1_50480	Conserved hypothetical protein, putative	0	0	0.00015	0	0	9999
235	Bm1_24435	exodeoxyribonuclease III family protein	2.7e-05	0	0.00015	0.18	0	5.4
236	Bm1_36205	Cytidylyltransferase family protein	0	0	0.00015	0	0	9999
237	Bm1_16800	SH2 domain containing protein	7.2e-05	0	0.00015	0.49	0	2
238	Bm1_35665	hypothetical protein	0	4.1e-05	0.00014	0	0.29	3.5
239	Bm1_07980	hypothetical protein	0	3.2e-05	0.00014	0	0.23	4.3
240	Bm1_48875	Ubiquitin carboxyl-terminal hydrolase family protein	1.5e-05	2.4e-05	0.00014	0.1	0.16	3.4
241	Bm1_35180	oxidoreductase, zinc-binding dehydrogenase family protein	2.1e-05	2.4e-05	0.00014	0.12	0.15	3.2
242	Bm1_51570	Major Facilitator Superfamily protein	1.5e-05	2.3e-05	0.00014	0.09	0.15	3.7
243	Bm1_14850	Ser/Thr protein phosphatase family protein	2.6e-05	2e-05	0.00014	0.16	0.12	3
244	Bm1_18010	excretory/secretory protein Juv-p120 precursor-related	4.1e-05	0	0.00014	0.29	0	3.4
245	Bm1_45365	PH domain containing protein	1.9e-05	1.5e-05	0.00014	0.12	0.09	4.2
246	Bm1_44265	hypothetical protein	4.5e-05	5e-06	0.00014	0.31	0.03	2.8
247	Bm1_11750	Presenilin-like protein At2g29900.-related	0	0	0.00014	0	0	9999
248	Bm1_34085	DB module family protein	0	0	0.00014	0	0	9999
249	Bm1_39060	hypothetical protein	0	0	0.00014	0	0	9999
250	Bm1_55105	phf10 protein, putative	2.3e-05	0	0.00014	0.16	0	6.1
251	Bm1_13140	hypothetical protein	0	0	0.00014	0	0	9999
252	Bm1_39295	glycosyl transferase, group 2 family protein	5.4e-05	0	0.00014	0.39	0	2.5
253	Bm1_44035	hypothetical protein	6.8e-05	0	0.00014	0.49	0	2
254	Bm1_24955	hypothetical protein	0	5.1e-05	0.00013	0	0.38	2.6
255	Bm1_26795	RNA binding protein, putative	0	3.7e-05	0.00013	0	0.29	3.5
256	Bm1_43995	RNA-binding protein, putative	0	3.2e-05	0.00013	0	0.26	3.9
257	Bm1_35055	hypothetical protein	0	3e-05	0.00013	0	0.23	4.3
258	Bm1_21810	Formin Homology 2 Domain containing protein	2.3e-05	2.4e-05	0.00013	0.15	0.16	2.8
259	Bm1_54120	pre-mRNA splicing factor, putative	1.5e-05	2.4e-05	0.00013	0.1	0.16	3.4
260	Bm1_38635	conserved hypothetical protein	2.1e-05	1.6e-05	0.00013	0.15	0.11	3.4
261	Bm1_21390	RNA binding protein, putative	6.2e-05	0	0.00013	0.49	0	2
262	Bm1_35670	Myosin tail family protein	4.3e-05	1.4e-05	0.00013	0.3	0.08	2.3
263	Bm1_03120	serine/threonine kinase 12, putative	5.7e-05	0	0.00013	0.42	0	2.4
264	Bm1_26580	Hypothetical protein	0	0	0.00013	0	0	9999
265	Bm1_53225	40S ribosomal protein S30, putative	6.5e-05	0	0.00013	0.49	0	2
266	Bm1_48315	KH domain containing protein	4.9e-05	0	0.00013	0.37	0	2.7
267	Bm1_52760	PRP39 pre-mRNA processing factor 39 homolog, putative	2.7e-05	0	0.00013	0.21	0	4.8
268	Bm1_25190	pold2-prov protein-related	0	0	0.00013	0	0	9999
269	Bm1_03610	conserved hypothetical protein	0	0	0.00013	0	0	9999
270	Bm1_09445	high mobility group protein	0	0	0.00013	0	0	9999
271	Bm1_43870	CUT domain containing protein	1.2e-05	0	0.00013	0.09	0	10.9
272	Bm1_10230	Calcium binding EGF domain containing protein	5.4e-05	0	0.00013	0.42	0	2.4
273	Bm1_40275	conserved hypothetical protein	6.3e-05	0	0.00013	0.49	0	2
274	Bm1_54670	hypothetical protein	3.1e-05	0	0.00013	0.25	0	4.1
275	Bm1_47030	hypothetical protein	4.7e-05	0	0.00013	0.37	0	2.7
276	Bm1_22850	Ubiquitin carboxyl-terminal hydrolase family protein	2.7e-05	0	0.00013	0.21	0	4.8
277	Bm1_19830	Zinc finger, C2H2 type family protein	0	0	0.00013	0	0	9999
278	Bm1_48420	Hypothetical 37.1 kDa Trp-Asp repeats containing protein in RAM2-ATP7intergenic region.-related	0	0	0.00013	0	0	9999
279	Bm1_41260	hypothetical protein	4.6e-05	0	0.00013	0.37	0	2.7
280	Bm1_20615	cyclin-dependent kinase 9, putative	5.3e-05	0	0.00013	0.42	0	2.4
281	Bm1_18635	clathrin adaptor complex small chain, putative	0	4.7e-05	0.00012	0	0.38	2.6
282	Bm1_25140	PX domain containing protein	0	4.1e-05	0.00012	0	0.33	3
283	Bm1_18525	CED-6 protein, putative	2e-05	3.1e-05	0.00012	0.13	0.22	2.4
284	Bm1_47040	DNA replication licensing factor MCM2, putative	2.9e-05	2.3e-05	0.00012	0.2	0.15	2.4
285	Bm1_20270	hypothetical protein	2.9e-05	2.3e-05	0.00012	0.21	0.15	2.3
286	Bm1_06205	cleavage stimulation factor, putative	2.6e-05	2e-05	0.00012	0.18	0.14	2.7
287	Bm1_45250	S-adenosyl-methionine cycloartenol-C24-methyltransferase-related	0	2e-05	0.00012	0	0.16	6.1
288	Bm1_19955	excretory/secretory protein Juv-p120 precursor-related	2e-05	1.6e-05	0.00012	0.15	0.11	3.4
289	Bm1_39745	KIAA0801 protein, putative	2.7e-05	1.4e-05	0.00012	0.2	0.09	3
290	Bm1_45015	Nucleoporin autopeptidase family protein	3.2e-05	1.3e-05	0.00012	0.25	0.08	2.6
291	Bm1_30190	RIKEN cDNA 2010309E21-related	6.1e-05	0	0.00012	0.49	0	2
292	Bm1_50410	hypothetical protein	0	0	0.00012	0	0	9999
293	Bm1_38430	Calcium binding EGF domain containing protein	0	0	0.00012	0	0	9999
294	Bm1_52755	PRPF39 protein, putative	5.3e-05	0	0.00012	0.44	0	2.3
295	Bm1_53020	hypothetical protein	5.8e-05	0	0.00012	0.49	0	2
296	Bm1_45095	hydroxyproline-rich glycoprotein DZ-HRGP, putative	0	0	0.00012	0	0	9999
297	Bm1_08130	Myotubularin-related family protein	0	0	0.00012	0	0	9999
298	Bm1_19280	hypothetical protein, conserved	0	0	0.00012	0	0	9999
299	Bm1_27915	Kinesin motor domain containing protein	3.6e-05	0	0.00012	0.31	0	3.2
300	Bm1_49155	hypothetical protein	0	0	0.00012	0	0	9999
301	Bm1_45300	SAP domain containing protein	3.5e-05	0	0.00012	0.29	0	3.4
302	Bm1_55660	putative salt tolerance protein	4.9e-05	0	0.00012	0.42	0	2.4
303	Bm1_41535	hypothetical protein	0	0	0.00012	0	0	9999
304	Bm1_23860	IQ calmodulin-binding motif family protein	4.3e-05	0	0.00012	0.37	0	2.7
305	Bm1_20235	hypothetical protein	4.9e-05	0	0.00012	0.42	0	2.4
306	Bm1_13550	conserved hypothetical protein	2.8e-05	0	0.00012	0.25	0	4.1
307	Bm1_27700	hypothetical protein	5.7e-05	0	0.00012	0.49	0	2
308	Bm1_20600	conserved hypothetical protein	0	4.2e-05	0.00011	0	0.38	2.6
309	Bm1_06410	acetyltransferase, GNAT family protein	0	3.3e-05	0.00011	0	0.29	3.5
310	Bm1_10740	TAP C-terminal domain containing protein	2e-05	3.2e-05	0.00011	0.14	0.24	2.1
311	Bm1_03915	VPS28 protein homolog, putative	0	3.1e-05	0.00011	0	0.29	3.5
312	Bm1_24335	hypothetical protein	0	3.1e-05	0.00011	0	0.29	3.5
313	Bm1_16340	hypothetical protein	2e-05	3.1e-05	0.00011	0.14	0.24	2.1
314	Bm1_41680	DNA topoisomerase I, putative	2.3e-05	2.7e-05	0.00011	0.17	0.2	2.2
315	Bm1_09070	UBASH3A protein homolog.-related	0	2.4e-05	0.00011	0	0.23	4.3
316	Bm1_54430	Ribosome biogenesis regulatory protein, putative	0	2.4e-05	0.00011	0	0.23	4.3
317	Bm1_11520	PHD-finger family protein	3.1e-05	2.1e-05	0.00011	0.24	0.15	2.1
318	Bm1_19540	Zinc finger, C2H2 type family protein	2.5e-05	1.9e-05	0.00011	0.2	0.15	2.4
319	Bm1_07215	hypothetical protein	1.6e-05	1.9e-05	0.00011	0.13	0.16	3
320	Bm1_53875	LD40453p-related	2.4e-05	1.9e-05	0.00011	0.19	0.14	2.5
321	Bm1_21345	SAND domain containing protein	0	1.8e-05	0.00011	0	0.16	6.1
322	Bm1_01665	Retinoblastoma-associated protein A domain containing protein	3.7e-05	1.5e-05	0.00011	0.31	0.1	2.1
323	Bm1_32120	transcription factor DP1, putative	0	1.4e-05	0.00011	0	0.13	7.8
324	Bm1_48000	RAS FAMILY PROTEIN	4.1e-05	0	0.00011	0.37	0	2.7
325	Bm1_52895	MGC82226 protein-related	3.1e-05	6.1e-06	0.00011	0.28	0.04	2.8
326	Bm1_33060	hypothetical protein	0	0	0.00011	0	0	9999
327	Bm1_31870	Surfeit locus protein 5 containing protein	5.5e-05	0	0.00011	0.49	0	2
328	Bm1_27595	Nematode cuticle collagen N-terminal domain containing protein	2.7e-05	0	0.00011	0.25	0	4.1
329	Bm1_08835	Fatty acid elongation protein 3, putative	3.3e-05	0	0.00011	0.29	0	3.4
330	Bm1_39920	homologous to Bombyx mori multiprotein bridging factor, putative	5.4e-05	0	0.00011	0.49	0	2
331	Bm1_12410	calcium-binding protein CBP-1, putative	0	0	0.00011	0	0	9999
332	Bm1_18235	CHCH domain containing protein	5.4e-05	0	0.00011	0.49	0	2
333	Bm1_37495	conserved hypothetical protein	0	0	0.00011	0	0	9999
334	Bm1_02935	nuclear cap binding protein subunit 2, putative	0	0	0.00011	0	0	9999
335	Bm1_22320	hypothetical protein	0	0	0.00011	0	0	9999
336	Bm1_01540	proline oxidase, mitochondrial precursor, putative	2e-05	0	0.00011	0.18	0	5.4
337	Bm1_22630	conserved hypothetical protein	2.3e-05	0	0.00011	0.21	0	4.8
338	Bm1_24605	Cwf15/Cwc15 cell cycle control protein	0	0	0.00011	0	0	9999
339	Bm1_51015	Taf, putative	0	0	0.00011	0	0	9999
340	Bm1_56130	Lectin C-type domain containing protein	0	0	0.00011	0	0	9999
341	Bm1_53165	Hypothetical 37.0 kDa protein B0495.8 in chromosome II.-related	2.6e-05	0	0.00011	0.25	0	4.1
342	Bm1_22765	hypothetical protein	0	4.8e-05	0.0001	0	0.46	2.2
343	Bm1_10035	GCC2 and GCC3 family protein	0	4.6e-05	0.0001	0	0.46	2.2
344	Bm1_16295	SPRY domain containing protein	1.5e-05	3.5e-05	0.0001	0.11	0.3	2
345	Bm1_26345	Hypothetical protein	0	2.4e-05	0.0001	0	0.23	4.3
346	Bm1_53850	ThiF family protein, putative	0	2.3e-05	0.0001	0	0.23	4.3
347	Bm1_33370	Surp module family protein	2.9e-05	2.2e-05	0.0001	0.23	0.17	2
348	Bm1_15575	actin-like protein 6B, putative	2.1e-05	1.7e-05	0.0001	0.18	0.14	2.7
349	Bm1_16450	ion channel NompC-related	1.9e-05	1.5e-05	0.0001	0.16	0.12	3
350	Bm1_57455	polybromodomain protein, identical	1.7e-05	1.3e-05	0.0001	0.15	0.11	3.4
351	Bm1_12225	G-patch domain containing protein	1.8e-05	7.2e-06	0.0001	0.17	0.06	3.9
352	Bm1_49040	DEAD, putative	1.2e-05	9.7e-06	0.0001	0.11	0.09	4.6
353	Bm1_28645	similar to breast carcinoma amplified sequence 2, putative	3.8e-05	0	0.0001	0.37	0	2.7
354	Bm1_23470	BED zinc finger family protein	1.7e-05	0	0.0001	0.16	0	6.1
355	Bm1_17950	RNA polymerase Rpb3/Rpb11 dimerisation domain containing protein	5.1e-05	0	0.0001	0.49	0	2
356	Bm1_25675	MATH domain containing protein	4.2e-05	0	0.0001	0.41	0	2.4
357	Bm1_47645	UDP-glucose/GDP-mannose dehydrogenase family, NAD binding domain containing protein	3.8e-05	0	0.0001	0.37	0	2.7
358	Bm1_02075	Papain family cysteine protease containing protein	0	0	0.0001	0	0	9999
359	Bm1_48275	Headcase protein .-related	4.9e-05	0	0.0001	0.49	0	2
360	Bm1_52560	hypothetical protein	0	0	0.0001	0	0	9999
361	Bm1_33905	Probable beta-arrestin, putative	0	0	0.0001	0	0	9999
362	Bm1_20030	conserved hypothetical protein	0	4.9e-05	9.9e-05	0	0.49	2
363	Bm1_03520	Kunitz/Bovine pancreatic trypsin inhibitor domain containing protein	2.9e-05	5.7e-06	9.9e-05	0.28	0.04	2.8
364	Bm1_02680	Paf1 family protein	2.4e-05	0	9.9e-05	0.25	0	4.1
365	Bm1_07025	CCR4-NOT transcription complex subunit 7, putative	0	0	9.9e-05	0	0	9999
366	Bm1_30065	Nematode astacin protease 4, putative	1.6e-05	2.5e-05	9.8e-05	0.13	0.22	2.4
367	Bm1_21100	hypothetical protein, conserved	0	1.6e-05	9.7e-05	0	0.16	6.1
368	Bm1_42335	THO complex subunit 1, putative	1.8e-05	1.4e-05	9.7e-05	0.16	0.12	3
369	Bm1_43360	hypothetical protein	0	0	9.7e-05	0	0	9999
370	Bm1_42455	hypothetical protein	1.3e-05	3e-05	9.6e-05	0.1	0.28	2.2
371	Bm1_14955	Hypothetical WD-repeats containing protein YKL121w.-related	4.7e-05	0	9.6e-05	0.49	0	2
372	Bm1_17170	hypothetical protein	2.5e-05	2e-05	9.4e-05	0.22	0.17	2.1
373	Bm1_48950	Regulator of nonsense transcripts 1 homolog, putative	3.9e-05	0	9.4e-05	0.41	0	2.4
374	Bm1_55710	U2 small nuclear RNA auxiliary factor small subunit, putative	3.5e-05	0	9.4e-05	0.37	0	2.7
375	Bm1_45765	Leucine Rich Repeat family protein	0	4.6e-05	9.3e-05	0	0.49	2
376	Bm1_41885	rnf126-prov protein, putative	0	2.7e-05	9.3e-05	0	0.29	3.5
377	Bm1_28740	cyclophilin-type peptidyl-prolyl cis-trans isomerase-15, Bmcyp-15	1.4e-05	2.1e-05	9.3e-05	0.12	0.2	2.7
378	Bm1_36265	conserved hypothetical protein	2.3e-05	1.8e-05	9.3e-05	0.21	0.15	2.3
379	Bm1_26155	Hypothetical protein-conserved	3.8e-05	5.9e-06	9.3e-05	0.38	0.05	2.1
380	Bm1_10910	SART-1 family protein	2.1e-05	1.6e-05	9.2e-05	0.19	0.14	2.5
381	Bm1_38705	phosphomannomutase 2, putative	3.4e-05	0	9.2e-05	0.37	0	2.7
382	Bm1_44920	MYND finger family protein	4.5e-05	0	9.2e-05	0.49	0	2
383	Bm1_17755	Cuticle collagen dpy-7 precursor.-related	0	4.2e-05	9.1e-05	0	0.46	2.2
384	Bm1_02890	hypothetical protein	0	0	9.1e-05	0	0	9999
385	Bm1_35595	conserved hypothetical protein	1.5e-05	0	9.1e-05	0.16	0	6.1
386	Bm1_36315	spliced leader 175 kDa protein, putative	1.2e-05	2.8e-05	9e-05	0.1	0.28	2.2
387	Bm1_56795	hypothetical protein	0	2.6e-05	9e-05	0	0.29	3.5
388	Bm1_57125	Sm protein	0	0	9e-05	0	0	9999
389	Bm1_30835	RDD family protein	0	3.4e-05	8.9e-05	0	0.38	2.6
390	Bm1_28010	Fes/CIP4 homology domain containing protein	0	2.3e-05	8.9e-05	0	0.26	3.9
391	Bm1_36040	SRC-1, putative	0	1.3e-05	8.9e-05	0	0.14	7
392	Bm1_31990	Glucosamine 6-phosphate N-acetyltransferase, putative	0	0	8.9e-05	0	0	9999
393	Bm1_22360	DB module family protein	0	0	8.9e-05	0	0	9999
394	Bm1_33635	hypothetical protein	0	2.5e-05	8.8e-05	0	0.29	3.5
395		TIGR 15263.m00044	2.2e-05	1.7e-05	8.8e-05	0.21	0.15	2.3
396	Bm1_30650	Ankyrin repeat containing protein, putative	3.3e-05	0	8.8e-05	0.37	0	2.7
397	Bm1_40780	MAP kinase activating protein C22orf5, putative	2.2e-05	0	8.8e-05	0.25	0	4.1
398	Bm1_06010	conserved hypothetical protein	0	0	8.7e-05	0	0	9999
399	Bm1_42265	hypothetical protein	0	0	8.7e-05	0	0	9999
400	Bm1_27110	hypothetical protein	0	0	8.7e-05	0	0	9999
401	Bm1_53215	acetyltransferase, GNAT family protein	0	0	8.7e-05	0	0	9999
402	Bm1_47230	Brix domain containing protein	0	2e-05	8.6e-05	0	0.23	4.3
403	Bm1_54905	RING finger protein 20, putative	0	0	8.6e-05	0	0	9999
404	Bm1_09855	sarcoma antigen NY-SAR-91-related	0	0	8.6e-05	0	0	9999
405	Bm1_36005	CONSERVED HYPOTHETICAL PROTEIN	4.2e-05	0	8.6e-05	0.49	0	2
406	Bm1_28240	ATPase, AAA family protein	1.6e-05	1.8e-05	8.5e-05	0.15	0.18	2.5
407	Bm1_02770	Galactosyltransferase family protein	0	3.3e-05	8.5e-05	0	0.38	2.6
408	Bm1_38400	Conserved hypothetical protein, putative	0	0	8.5e-05	0	0	9999
409	Bm1_38045	Thioredoxin family protein	2.1e-05	0	8.5e-05	0.25	0	4.1
410	Bm1_00450	aminomethyltransferase, putative	0	0	8.5e-05	0	0	9999
411	Bm1_18580	Zinc carboxypeptidase family protein	0	0	8.5e-05	0	0	9999
412	Bm1_07670	cytochrome C-type heme lyase, putative	0	2.4e-05	8.4e-05	0	0.29	3.5
413	Bm1_18795	Hypothetical protein	0	1.6e-05	8.4e-05	0	0.19	5.2
414	Bm1_07165	ATPase, AAA family protein	2.7e-05	1.4e-05	8.4e-05	0.27	0.12	2.1
415	Bm1_47080	TBC domain containing protein	1.5e-05	1.2e-05	8.4e-05	0.16	0.12	3
416	Bm1_37535	CCR4, putative	1.4e-05	0	8.4e-05	0.16	0	6.1
417	Bm1_08765	Serine/threonine protein phosphatase PP2A-1 catalytic subunit.-related	0	0	8.4e-05	0	0	9999
418	Bm1_03530	FHA domain containing protein	1.4e-05	0	8.4e-05	0.16	0	6.1
419	Bm1_41580	hypothetical protein	1.2e-05	1.9e-05	8.3e-05	0.12	0.2	2.7
420	Bm1_17240	Protein kinase domain containing protein	1e-05	1.6e-05	8.3e-05	0.1	0.17	3.2
421	Bm1_38405	hypothetical protein	1.5e-05	1.2e-05	8.3e-05	0.16	0.12	3
422	Bm1_39155	Leucine Rich Repeat family protein	0	0	8.3e-05	0	0	9999
423	Bm1_04585	Hepatocellular carcinoma-associated antigen 59 family protein	0	3.2e-05	8.2e-05	0	0.38	2.6
424	Bm1_03605	hypothetical protein	4e-05	0	8.2e-05	0.49	0	2
425	Bm1_26705	Hypothetical protein	0	0	8.2e-05	0	0	9999
426	Bm1_52565	hypothetical protein	0	0	8e-05	0	0	9999
427	Bm1_01380	Hypothetical protein	0	0	8e-05	0	0	9999
428	Bm1_25700	ras-related protein Rab-21, putative	0	0	8e-05	0	0	9999
429	Bm1_30425	hypothetical protein	0	0	8e-05	0	0	9999
430	Bm1_42815	Yip1 domain containing protein	3.9e-05	0	8e-05	0.49	0	2
431	Bm1_53600	conserved hypothetical protein	0	3e-05	7.9e-05	0	0.38	2.6
432	Bm1_13230	IWS1 C-terminus family protein	0	0	7.9e-05	0	0	9999
433	Bm1_25625	hypothetical protein	3.9e-05	0	7.9e-05	0.49	0	2
434	Bm1_35625	Variant SH3 domain containing protein	0	3e-05	7.8e-05	0	0.38	2.6
435	Bm1_16985	PHD-finger family protein	1.4e-05	2.2e-05	7.8e-05	0.14	0.24	2.1
436	Bm1_13530	FG-GAP repeat family protein	0	1.5e-05	7.8e-05	0	0.19	5.2
437	Bm1_20195	U1 zinc finger family protein	1.9e-05	1.5e-05	7.8e-05	0.21	0.15	2.3
438	Bm1_57055	D-isomer specific 2-hydroxyacid dehydrogenase, NAD binding domain containing protein	0	1.5e-05	7.8e-05	0	0.19	5.2
439	Bm1_35730	Leucine Rich Repeat family protein	0	0	7.8e-05	0	0	9999
440	Bm1_06565	spliced leader 30 kDa protein, putative	0	0	7.8e-05	0	0	9999
441	Bm1_29080	F-box associated region family protein	3.8e-05	0	7.8e-05	0.49	0	2
442	Bm1_18175	conserved hypothetical protein	0	0	7.8e-05	0	0	9999
443	Bm1_06660	hypothetical protein	0	3.6e-05	7.7e-05	0	0.46	2.2
444	Bm1_08705	DNA topoisomerase II, alpha isozyme, putative	1.1e-05	2.2e-05	7.7e-05	0.11	0.25	2.3
445	Bm1_30420	Zinc knuckle family protein	1.3e-05	4.9e-06	7.7e-05	0.15	0.05	4.4
446	Bm1_33345	SCHIP1 protein-related	0	0	7.7e-05	0	0	9999
447	Bm1_45630	probable protein disulfide-isomerase, putative	1.4e-05	0	7.7e-05	0.18	0	5.4
448	Bm1_13250	3' exoribonuclease family, domain 1 containing protein	0	0	7.6e-05	0	0	9999
449	Bm1_50945	protein-L-isoaspartate, putative	0	0	7.6e-05	0	0	9999
450	Bm1_29695	Kinase associated domain 1 family protein	0	2.9e-05	7.5e-05	0	0.38	2.6
451	Bm1_48025	Alpha-catulin, putative	0	2.2e-05	7.5e-05	0	0.29	3.5
452	Bm1_50370	Conserved hypothetical protein, putative	0	0	7.5e-05	0	0	9999
453	Bm1_19585	hypothetical protein	0	2.8e-05	7.4e-05	0	0.38	2.6
454	Bm1_55505	hypothetical protein	0	2.8e-05	7.4e-05	0	0.38	2.6
455	Bm1_11500	hypothetical protein	1.2e-05	1.9e-05	7.4e-05	0.13	0.22	2.4
456	Bm1_22020	hypothetical protein	0	0	7.4e-05	0	0	9999
457	Bm1_22245	Fanconi anemia complementation group D2 protein, isoform 2-related	2.2e-05	0	7.4e-05	0.29	0	3.4
458	Bm1_43965	alpha1,3-fucosyltransferase homologue, putative	0	0	7.4e-05	0	0	9999
459	Bm1_26620	hypothetical protein	0	0	7.4e-05	0	0	9999
460	Bm1_12230	Protein kinase domain containing protein	3.1e-05	0	7.4e-05	0.42	0	2.4
461	Bm1_51350	MGC83793 protein-related	0	0	7.4e-05	0	0	9999
462	Bm1_36850	hypothetical protein	0	0	7.4e-05	0	0	9999
463	Bm1_46290	Bromodomain containing protein	2.2e-05	8.4e-06	7.3e-05	0.26	0.09	2.4
464	Bm1_08730	hypothetical protein	0	0	7.3e-05	0	0	9999
465	Bm1_37275	DEAD/DEAH box helicase family protein	2.4e-05	9.2e-06	7.2e-05	0.29	0.1	2.2
466	Bm1_41495	Gex interacting protein protein 4, isoform c-related	0	1e-05	7.2e-05	0	0.14	7
467	Bm1_18480	HYPOTHETICAL PROTEIN	0	0	7.2e-05	0	0	9999
468	Bm1_21835	hypothetical protein	0	0	7.2e-05	0	0	9999
469	Bm1_00575	DOMON domain containing protein	0	0	7.2e-05	0	0	9999
470	Bm1_35105	hypothetical protein	3.5e-05	0	7.2e-05	0.49	0	2
471	Bm1_16505	HT004 protein, putative	2.1e-05	0	7.2e-05	0.29	0	3.4
472	Bm1_14155	hypothetical protein, conserved	1.6e-05	1.6e-05	7.1e-05	0.18	0.19	2.2
473	Bm1_48510	hypothetical protein	8.8e-06	6.9e-06	7.1e-05	0.11	0.09	4.6
474	Bm1_25615	hypothetical protein	0	0	7.1e-05	0	0	9999
475	Bm1_55995	Conserved hypothetical protein, putative	0	0	7.1e-05	0	0	9999
476	Bm1_11285	DNA replication licensing factor MCM6 homolog, putative	1e-05	0	7.1e-05	0.15	0	6.8
477	Bm1_47390	Nidogen-like family protein	0	1.5e-05	7e-05	0	0.21	4.8
478	Bm1_19405	Homeobox protein ceh-20, putative	2.6e-05	0	7e-05	0.37	0	2.7
479	Bm1_39775	hypothetical protein	2.6e-05	0	7e-05	0.37	0	2.7
480	Bm1_16535	hypothetical protein, conserved	2.1e-05	0	7e-05	0.29	0	3.4
481	Bm1_49995	Paired amphipathic helix repeat family protein	6.9e-06	0	7e-05	0.1	0	10.2
482	Bm1_36375	Endonuclease/Exonuclease/phosphatase family protein	0	2e-05	6.9e-05	0	0.29	3.5
483	Bm1_01770	Lin1-like protein.-related	0	0	6.9e-05	0	0	9999
484	Bm1_36130	Protein-tyrosine phosphatase containing protein	0	1.6e-05	6.8e-05	0	0.23	4.3
485	Bm1_35890	nicotinic acetylcholine receptor beta-1 chain precursor, putative	1.7e-05	1.3e-05	6.8e-05	0.21	0.15	2.3
486	Bm1_15835	hypothetical protein	0	0	6.8e-05	0	0	9999
487	Bm1_21750	excretory/secretory protein Juv-p120 precursor-related	0	0	6.8e-05	0	0	9999
488	Bm1_06440	hypothetical protein	0	0	6.8e-05	0	0	9999
489	Bm1_21065	transcription initiation factor IID, 31kD subunit, putative	0	0	6.8e-05	0	0	9999
490	Bm1_40090	hypothetical protein	0	0	6.8e-05	0	0	9999
491	Bm1_00390	CG1676-PA-related	2.8e-05	0	6.8e-05	0.42	0	2.4
492	Bm1_40540	conserved hypothetical protein	2e-05	0	6.8e-05	0.29	0	3.4
493	Bm1_26470	calcium-binding protein CBP-1, putative	0	0	6.7e-05	0	0	9999
494	Bm1_21825	hypothetical protein	0	0	6.7e-05	0	0	9999
495	Bm1_08905	Hypothetical protein	0	0	6.7e-05	0	0	9999
496	Bm1_17740	hypothetical protein	3.3e-05	0	6.7e-05	0.49	0	2
497	Bm1_45520	Vps53-like, N-terminal family protein	0	2.5e-05	6.6e-05	0	0.38	2.6
498	Bm1_26275	conserved hypothetical protein	0	1.9e-05	6.6e-05	0	0.29	3.5
499	Bm1_49130	MIF4G domain containing protein	1.1e-05	8.5e-06	6.6e-05	0.15	0.11	3.4
500	Bm1_16315	Hypothetical protein	0	0	6.6e-05	0	0	9999
501	Bm1_25360	transcription factor dpl-1, putative	0	0	6.6e-05	0	0	9999
502	Bm1_28445	polybromodomain protein, putative	0	3.2e-05	6.5e-05	0	0.49	2
503	Bm1_27740	ZIP Zinc transporter family protein	0	1.9e-05	6.5e-05	0	0.29	3.5
504	Bm1_49395	Beta-tubulin cofactor D family protein	1.1e-05	8.3e-06	6.5e-05	0.15	0.11	3.4
505	Bm1_18820	U2 snRNP auxiliary factor-related	0	0	6.5e-05	0	0	9999
506	Bm1_35975	60S ribosome subunit biogenesis protein NIP7, putative	0	0	6.5e-05	0	0	9999
507	Bm1_24550	conserved hypothetical protein	0	0	6.5e-05	0	0	9999
508	Bm1_43595	hypothetical protein	6.8e-06	0	6.5e-05	0.11	0	9.5
509	Bm1_21140	Homeobox protein ceh-12.-related	0	2.5e-05	6.4e-05	0	0.38	2.6
510	Bm1_52730	transcription factor E2F-4 - human, putative	0	1.8e-05	6.4e-05	0	0.29	3.5
511	Bm1_46460	26S PROTEASOME REGULATORY CHAIN 4, PUTATIVE	1.2e-05	0	6.4e-05	0.18	0	5.4
512	Bm1_55350	diacylglycerol acyltransferase family protein	0	0	6.4e-05	0	0	9999
513	Bm1_15910	WD-repeat protein 22.-related	1.6e-05	0	6.4e-05	0.25	0	4.1
514	Bm1_53980	Conserved hypothetical protein, putative	0	0	6.4e-05	0	0	9999
515	Bm1_11325	110-R orphan receptor-related	0	0	6.4e-05	0	0	9999
516	Bm1_31615	FHA domain containing protein	0	2.9e-05	6.3e-05	0	0.46	2.2
517	Bm1_33175	TPR Domain containing protein	0	1.8e-05	6.3e-05	0	0.29	3.5
518	Bm1_17655	RNB-like protein	1.9e-05	7.3e-06	6.3e-05	0.26	0.09	2.4
519	Bm1_15415	serine/threonine-protein kinase 6, putative	0	0	6.3e-05	0	0	9999
520	Bm1_38130	hypothetical protein, conserved	0	0	6.3e-05	0	0	9999
521	Bm1_27075	hypothetical protein	0	0	6.3e-05	0	0	9999
522	Bm1_44100	hypothetical protein	7.6e-06	1.2e-05	6.2e-05	0.1	0.17	3.2
523	Bm1_10745	Hypothetical protein	0	0	6.2e-05	0	0	9999
524	Bm1_50595	hypothetical protein	0	0	6.2e-05	0	0	9999
525	Bm1_03525	dUTP diphosphatase, putative	0	0	6.2e-05	0	0	9999
526	Bm1_48270	BSD domain containing protein	0	0	6.2e-05	0	0	9999
527	Bm1_57065	Myb-like DNA-binding domain containing protein	0	0	6.2e-05	0	0	9999
528	Bm1_43850	transportin-SR-related	8.9e-06	1.4e-05	6.1e-05	0.12	0.2	2.7
529	Bm1_39765	Protein kinase domain containing protein	1.3e-05	1e-05	6.1e-05	0.18	0.14	2.7
530	Bm1_21440	KH domain containing protein	1.7e-05	2.7e-06	6.1e-05	0.27	0.03	3.1
531	Bm1_48700	Amino acid permease family protein	1.8e-05	0	6.1e-05	0.29	0	3.4
532	Bm1_45505	Uracil-DNA glycosylase, putative	0	0	6.1e-05	0	0	9999
533	Bm1_30705	hypothetical protein	0	0	6.1e-05	0	0	9999
534	Bm1_06435	hypothetical protein	3e-05	0	6.1e-05	0.49	0	2
535	Bm1_42890	BRCA1-associated protein 2 containing protein	1.5e-05	1.1e-05	6e-05	0.21	0.15	2.3
536	Bm1_35815	FKBP-type peptidyl-prolyl cis-trans isomerase-33, BmFKBP-33	0	0	6e-05	0	0	9999
537	Bm1_54230	zgc:101038 protein-related	0	0	6e-05	0	0	9999
538	Bm1_23015	hypothetical protein, conserved	0	0	6e-05	0	0	9999
539	Bm1_51430	Choline/Carnitine o-acyltransferase family protein	2.5e-05	0	6e-05	0.42	0	2.4
540	Bm1_19825	hypothetical protein	0	2.7e-05	5.9e-05	0	0.46	2.2
541	Bm1_44645	conserved hypothetical protein	0	2.3e-05	5.9e-05	0	0.38	2.6
542	Bm1_33985	conserved hypothetical protein	0	1.1e-05	5.9e-05	0	0.19	5.2
543	Bm1_52905	hypothetical protein	0	0	5.9e-05	0	0	9999
544	Bm1_41490	hypothetical protein	0	2.2e-05	5.8e-05	0	0.38	2.6
545	Bm1_03285	hypothetical protein	0	0	5.8e-05	0	0	9999
546	Bm1_32245	hypothetical protein	0	0	5.8e-05	0	0	9999
547	Bm1_20560	Hypothetical protein-conserved	0	0	5.8e-05	0	0	9999
548	Bm1_10980	CPSF A subunit region family protein	1.3e-05	1.5e-05	5.7e-05	0.18	0.22	2
549	Bm1_12970	Uncharacterized ACR, YagE family COG1723 containing protein	0	0	5.7e-05	0	0	9999
550	Bm1_32815	Origin recognition complex subunit 5.-related	2.1e-05	0	5.7e-05	0.37	0	2.7
551	Bm1_23365	Histidine acid phosphatase family protein	2.1e-05	0	5.7e-05	0.37	0	2.7
552	Bm1_49855	5'-3' exoribonuclease 2, putative	1.8e-05	7.2e-06	5.6e-05	0.29	0.1	2.2
553	Bm1_22480	NOT2 / NOT3 / NOT5 family protein	0	0	5.6e-05	0	0	9999
554	Bm1_24480	DNA replication licensing factor MCM5, putative	0	0	5.5e-05	0	0	9999
555	Bm1_50820	hypothetical protein	0	0	5.5e-05	0	0	9999
556	Bm1_14670	conserved hypothetical protein	2.7e-05	0	5.5e-05	0.49	0	2
557	Bm1_34030	ENT DOMAIN CONTAINING PROTEIN	0	0	5.4e-05	0	0	9999
558	Bm1_16210	hypothetical protein	0	0	5.4e-05	0	0	9999
559	Bm1_57240	RE18871p-related	0	0	5.4e-05	0	0	9999
560	Bm1_07255	hypothetical protein, conserved	0	0	5.4e-05	0	0	9999
561	Bm1_29915	MGC79568 protein-related	0	0	5.4e-05	0	0	9999
562	Bm1_26920	hypothetical protein	0	2e-05	5.3e-05	0	0.38	2.6
563	Bm1_33035	Ran-binding protein 7, putative	0	1.5e-05	5.3e-05	0	0.29	3.5
564	Bm1_31745	Major Facilitator Superfamily protein	0	1e-05	5.3e-05	0	0.19	5.2
565	Bm1_14645	hypothetical protein, conserved	8.7e-06	6.8e-06	5.3e-05	0.15	0.11	3.4
566	Bm1_41445	hypothetical protein	0	0	5.3e-05	0	0	9999
567	Bm1_30135	mitochondrial chaperone BCS1, putative	2e-05	0	5.3e-05	0.37	0	2.7
568	Bm1_50655	Galactoside-binding lectin family protein	2.6e-05	0	5.3e-05	0.49	0	2
569	Bm1_54000	DEAD/DEAH box helicase family protein	1.3e-05	0	5.2e-05	0.25	0	4.1
570	Bm1_11950	hypothetical protein	0	0	5.2e-05	0	0	9999
571	Bm1_27320	hypothetical protein	0	0	5.2e-05	0	0	9999
572	Bm1_00280	2-oxoisovalerate dehydrogenase alpha subunit, mitochondrial precursor, putative	0	2e-05	5.1e-05	0	0.38	2.6
573	Bm1_20715	tubulin alpha-2 chain, putative	0	1.5e-05	5.1e-05	0	0.29	3.5
574	Bm1_39185	Lectin C-type domain containing protein	1.2e-05	9.7e-06	5.1e-05	0.21	0.15	2.3
575	Bm1_49790	tRNA modification GTPase TrmE family protein	1.4e-05	1.1e-05	5.1e-05	0.23	0.17	2
576	Bm1_17585	FYVE zinc finger family protein	0	0	5.1e-05	0	0	9999
577	Bm1_44180	putative WD-40 repeat protein	0	0	5.1e-05	0	0	9999
578	Bm1_56955	Histone-lysine N-methyltransferase, H3 lysine-79 specific.-related	2.5e-05	0	5.1e-05	0.49	0	2
579	Bm1_54995	swan, putative	1.1e-05	8.2e-06	5e-05	0.18	0.14	2.7
580	Bm1_54775	WD and tetratricopeptide repeats protein 1.-related	2.5e-05	0	5e-05	0.49	0	2
581	Bm1_55665	hypothetical protein	2.5e-05	0	5e-05	0.49	0	2
582	Bm1_09320	conserved hypothetical protein	0	0	5e-05	0	0	9999
583	Bm1_55120	BAG domain containing protein	0	0	5e-05	0	0	9999
584	Bm1_20945	CONSERVED HYPOTHETICAL PROTEIN	0	0	5e-05	0	0	9999
585	Bm1_48880	OTU-like cysteine protease family protein	2.4e-05	0	5e-05	0.49	0	2
586	Bm1_27495	von Willebrand factor type A domain containing protein	9.1e-06	1.4e-05	4.9e-05	0.14	0.24	2.1
587	Bm1_52965	ancient conserved domain protein 2-related	1.2e-05	0	4.9e-05	0.25	0	4.1
588	Bm1_56810	Mitochondrial 28S ribosomal protein S29, putative	0	0	4.9e-05	0	0	9999
589	Bm1_55160	PRKD2 protein , putative	0	0	4.9e-05	0	0	9999
590	Bm1_30110	transcription factor unc-86, putative	0	0	4.9e-05	0	0	9999
591	Bm1_12175	hypothetical protein	0	1.9e-05	4.8e-05	0	0.38	2.6
592	Bm1_24205	PHD-finger family protein	0	1.8e-05	4.8e-05	0	0.38	2.6
593	Bm1_33825	Protein kinase domain containing protein	6.4e-06	1.5e-05	4.8e-05	0.1	0.28	2.2
594	Bm1_30610	hypothetical protein	0	0	4.8e-05	0	0	9999
595	Bm1_03165	conserved hypothetical protein	2.4e-05	0	4.8e-05	0.49	0	2
596	Bm1_57130	Mitochondrial carrier protein	0	0	4.8e-05	0	0	9999
597	Bm1_22840	DNA ligase III, putative	1.4e-05	0	4.8e-05	0.29	0	3.4
598	Bm1_55070	hypothetical protein	1.4e-05	0	4.8e-05	0.29	0	3.4
599	Bm1_39725	GATA zinc finger family protein	0	0	4.8e-05	0	0	9999
600	Bm1_18115	hypothetical protein	1.2e-05	0	4.8e-05	0.25	0	4.1
601	Bm1_47905	herpud1-A-prov protein, putative	0	0	4.8e-05	0	0	9999
602	Bm1_03335	protein kinase C3,putative	0	1.8e-05	4.7e-05	0	0.38	2.6
603	Bm1_43930	TFIIE alpha subunit family protein	0	1.8e-05	4.7e-05	0	0.38	2.6
604	Bm1_47585	Neurabin protein 1, isoform d, putative	1.2e-05	9e-06	4.7e-05	0.21	0.15	2.3
605	Bm1_15155	Transmembrane cell adhesion receptor mua-3 precursor, putative	1.5e-05	3.9e-06	4.7e-05	0.29	0.06	2.5
606	Bm1_15955	serine/threonine protein phosphatase 5, putative	1.7e-05	0	4.7e-05	0.37	0	2.7
607	Bm1_37255	conserved hypothetical protein	0	0	4.7e-05	0	0	9999
608	Bm1_29115	hypothetical protein	0	0	4.7e-05	0	0	9999
609	Bm1_41880	nin one binding protein-related	0	0	4.7e-05	0	0	9999
610	Bm1_45985	hypothetical protein	0	0	4.7e-05	0	0	9999
611	Bm1_17210	conserved hypothetical protein	1.4e-05	0	4.7e-05	0.29	0	3.4
612	Bm1_55465	MARCH-VI protein-related	0	0	4.7e-05	0	0	9999
613	Bm1_16610	AAR2 protein	0	1.8e-05	4.6e-05	0	0.38	2.6
614	Bm1_03585	hypothetical protein, conserved	0	1.3e-05	4.6e-05	0	0.29	3.5
615	Bm1_34470	hypothetical protein	0	0	4.6e-05	0	0	9999
616	Bm1_31825	hypothetical protein	0	0	4.6e-05	0	0	9999
617	Bm1_27255	Fibronectin type III domain containing protein	0	0	4.6e-05	0	0	9999
618	Bm1_31435	SNF2 family N-terminal domain containing protein	1.5e-05	0	4.6e-05	0.33	0	3.1
619	Bm1_54620	Spermine/spermidine synthase family protein	0	2.1e-05	4.5e-05	0	0.46	2.2
620	Bm1_16830	hypothetical protein	0	0	4.5e-05	0	0	9999
621	Bm1_31430	FtsJ-like methyltransferase family protein	9.5e-06	0	4.5e-05	0.21	0	4.8
622	Bm1_31650	Haemolysin-III related family protein	0	0	4.5e-05	0	0	9999
623	Bm1_19620	hypothetical protein	0	0	4.5e-05	0	0	9999
624	Bm1_14105	WD domain, G-beta repeat containing protein	0	1e-05	4.4e-05	0	0.23	4.3
625	Bm1_46930	HYPOTHETICAL PROTEIN	8e-06	1.3e-05	4.4e-05	0.14	0.24	2.1
626	Bm1_26285	Dcp2, box A domain containing protein	1.6e-05	0	4.4e-05	0.37	0	2.7
627	Bm1_51065	hypothetical protein	0	0	4.4e-05	0	0	9999
628	Bm1_55635	hypothetical protein	0	0	4.4e-05	0	0	9999
629	Bm1_32855	FtsJ-like methyltransferase family protein	0	0	4.4e-05	0	0	9999
630	Bm1_56890	G-patch domain containing protein	1.3e-05	0	4.4e-05	0.29	0	3.4
631	Bm1_20775	hypothetical protein	0	0	4.4e-05	0	0	9999
632	Bm1_10480	metallopeptidase family M24 containing protein	1.6e-05	0	4.4e-05	0.37	0	2.7
633	Bm1_33565	conserved hypothetical protein	0	1.6e-05	4.3e-05	0	0.38	2.6
634	Bm1_51200	F-box domain containing protein	1.1e-05	8.3e-06	4.3e-05	0.21	0.15	2.3
635	Bm1_21025	hypothetical protein, conserved	1.3e-05	0	4.3e-05	0.29	0	3.4
636	Bm1_34325	Protein kinase domain	1.6e-05	0	4.3e-05	0.37	0	2.7
637	Bm1_22885	conserved hypothetical protein	0	0	4.3e-05	0	0	9999
638	Bm1_17685	hypothetical protein	2.1e-05	0	4.3e-05	0.49	0	2
639	Bm1_18600	ATP synthase mitochondrial F1 complex assembly factor 2-related	0	0	4.3e-05	0	0	9999
640	Bm1_47490	conserved hypothetical protein	0	0	4.3e-05	0	0	9999
641	Bm1_55175	FRG1 protein homolog, putative	0	0	4.3e-05	0	0	9999
642	Bm1_43410	Reduced folate carrier family protein	0	0	4.3e-05	0	0	9999
643	Bm1_52115	endoplasmic reticulum multispan transmembrane protein-related	2.1e-05	0	4.3e-05	0.49	0	2
644	Bm1_48930	MGC80217 protein-related	0	1.9e-05	4.2e-05	0	0.46	2.2
645	Bm1_30750	peptidyl-prolyl cis-trans isomerase, cyclophilin-type family protein	0	1.6e-05	4.2e-05	0	0.38	2.6
646	Bm1_20510	novel immunogenic protein NIP-2, putative	0	1.6e-05	4.2e-05	0	0.38	2.6
647	Bm1_56525	hypothetical protein	1.1e-05	4.4e-06	4.2e-05	0.24	0.08	2.7
648	Bm1_08820	Zinc finger protein 207, putative	0	0	4.2e-05	0	0	9999
649	Bm1_45000	CLASP1-related	0	0	4.2e-05	0	0	9999
650	Bm1_41015	Smad1, putative	0	0	4.2e-05	0	0	9999
651	Bm1_48250	prolyl oligopeptidase family protein	0	1.9e-05	4.1e-05	0	0.46	2.2
652	Bm1_42785	Homeobox domain containing protein	0	0	4.1e-05	0	0	9999
653	Bm1_01995	Phosphatidylcholine:ceramide cholinephosphotransferase 1.-related	0	0	4.1e-05	0	0	9999
654	Bm1_55205	Transcription initiation factor TFIID subunit 6, putative	0	0	4.1e-05	0	0	9999
655	Bm1_19385	CG7192-PB-related	0	0	4.1e-05	0	0	9999
656	Bm1_23040	hypothetical protein	0	0	4.1e-05	0	0	9999
657	Bm1_54225	MYND finger family protein	2e-05	0	4.1e-05	0.49	0	2
658	deleted	PROTEIN C21B10.09 IN CHROMOSOME II.-RELATED 287	0	0	4.1e-05	0	0	9999
659	Bm1_06260	Hypothetical 36.5 kDa protein K01A12.3 in chromosome X.-related	0	1.5e-05	4e-05	0	0.38	2.6
660	Bm1_54020	Hydroxymethylglutaryl-coenzyme A reductase family protein	0	1.2e-05	4e-05	0	0.29	3.5
661	Bm1_25670	hypothetical protein	0	0	4e-05	0	0	9999
662	Bm1_46650	Transcription initiation factor IIE, beta subunit, putative	0	0	4e-05	0	0	9999
663	Bm1_31670	Brix domain containing protein	0	0	4e-05	0	0	9999
664	Bm1_10435	Chitin binding Peritrophin-A domain containing protein	0	0	4e-05	0	0	9999
665	Bm1_13655	ABC transporter transmembrane region family protein	0	0	4e-05	0	0	9999
666	Bm1_54165	FAD BINDING DOMAIN OF DNA PHOTOLYASE FAMILY PROTEIN	0	0	4e-05	0	0	9999
667	Bm1_33895	exosome component 2, putative	0	0	4e-05	0	0	9999
668	Bm1_12835	Protein kinase domain containing protein	0	1.8e-05	3.9e-05	0	0.46	2.2
669	Bm1_01275	hypothetical protein	0	0	3.9e-05	0	0	9999
670	Bm1_17605	conserved hypothetical protein	0	0	3.9e-05	0	0	9999
671	Bm1_07015	hypothetical protein	0	0	3.9e-05	0	0	9999
672	Bm1_22950	hypothetical protein	0	0	3.9e-05	0	0	9999
673	Bm1_40870	hypothetical protein	0	0	3.9e-05	0	0	9999
674	Bm1_48365	hypothetical protein	0	0	3.9e-05	0	0	9999
675	Bm1_16730	hypothetical protein	1.9e-05	0	3.9e-05	0.49	0	2
676	Bm1_48945	Helicase conserved C-terminal domain containing protein	0	0	3.9e-05	0	0	9999
677	Bm1_07920	WGR domain containing protein	0	0	3.9e-05	0	0	9999
678	Bm1_08340	hypothetical protein	0	1.5e-05	3.8e-05	0	0.38	2.6
679	Bm1_33465	thymidylate synthase, putative	0	0	3.8e-05	0	0	9999
680	Bm1_02525	hypothetical protein	0	0	3.8e-05	0	0	9999
681	Bm1_09690	Fatty acid hydroxylase family protein	0	0	3.8e-05	0	0	9999
682	Bm1_52485	hypothetical protein	0	0	3.8e-05	0	0	9999
683	Bm1_31530	hypothetical protein	0	0	3.8e-05	0	0	9999
684	Bm1_50265	Protein kinase domain containing protein	0	1.4e-05	3.7e-05	0	0.38	2.6
685	Bm1_50465	hypothetical protein	0	1.1e-05	3.7e-05	0	0.29	3.5
686	Bm1_23385	conserved hypothetical protein	0	0	3.7e-05	0	0	9999
687	Bm1_33790	hypothetical protein	0	0	3.7e-05	0	0	9999
688	Bm1_44385	hypothetical protein, conserved	0	1.4e-05	3.6e-05	0	0.38	2.6
689	Bm1_45430	Calcium binding EGF domain containing protein	0	1.4e-05	3.6e-05	0	0.38	2.6
690	Bm1_35425	wdc146-related	0	8.2e-06	3.6e-05	0	0.23	4.3
691	Bm1_29520	F-box associated region family protein	0	0	3.6e-05	0	0	9999
692	Bm1_55090	hypothetical protein	0	0	3.6e-05	0	0	9999
693	Bm1_36545	MIP-T3-related	0	0	3.6e-05	0	0	9999
694	Bm1_39465	Plekhf2 protein, putative	0	0	3.6e-05	0	0	9999
695	Bm1_16635	PAPAIN FAMILY CYSTEINE PROTEASE CONTAINING PROTEIN	0	0	3.6e-05	0	0	9999
696	Bm1_47110	RNA recognition motif.	0	0	3.6e-05	0	0	9999
697	Bm1_00550	Lipase family protein	0	0	3.6e-05	0	0	9999
698	Bm1_50450	hypothetical protein	1.3e-05	0	3.6e-05	0.37	0	2.7
699	Bm1_50725	Pellino family protein	0	0	3.6e-05	0	0	9999
700	Bm1_30615	TSC-22/dip/bun family protein	0	0	3.5e-05	0	0	9999
701	Bm1_47760	Arfaptin-like domain containing protein	0	0	3.5e-05	0	0	9999
702	Bm1_35480	hypothetical protein	0	0	3.5e-05	0	0	9999
703	Bm1_10475	hypothetical protein	0	0	3.5e-05	0	0	9999
704	Bm1_31570	Cam kinase protein 1, putative	0	0	3.5e-05	0	0	9999
705	Bm1_41540	Protein kinase domain containing protein	0	0	3.5e-05	0	0	9999
706	Bm1_41530	BED zinc finger family protein	0	0	3.5e-05	0	0	9999
707	Bm1_13455	MUTS DOMAIN V FAMILY PROTEIN	0	1.3e-05	3.4e-05	0	0.38	2.6
708	Bm1_07560	calcium-activated potassium channel slo-1, putative	0	1.3e-05	3.4e-05	0	0.38	2.6
709	Bm1_35395	Acyltransferase family protein	0	0	3.4e-05	0	0	9999
710	Bm1_09530	Malate/L-lactate dehydrogenase family protein	0	0	3.4e-05	0	0	9999
711	Bm1_14135	cyclin-dependent kinase 7 homolog, putative	0	0	3.4e-05	0	0	9999
712	Bm1_36775	cation channel family protein	1.6e-05	0	3.4e-05	0.49	0	2
713	Bm1_47395	AMP-binding enzyme family protein	0	0	3.4e-05	0	0	9999
714	Bm1_29590	Protein similar to CwfJ C-terminus 1 containing protein	1.6e-05	0	3.3e-05	0.49	0	2
715	Bm1_36390	Chromatin assembly factor 1 subunit B, putative	0	0	3.3e-05	0	0	9999
716	Bm1_22615	KAP family P-loop domain containing protein	5.5e-06	0	3.3e-05	0.16	0	6.1
717	Bm1_29370	hypothetical protein	1.6e-05	0	3.3e-05	0.49	0	2
718	Bm1_45830	metallo-beta-lactamase superfamily protein	0	0	3.3e-05	0	0	9999
719	Bm1_45270	hypothetical protein	6.1e-06	0	3.3e-05	0.18	0	5.4
720	Bm1_18475	Hypothetical protein	0	0	3.3e-05	0	0	9999
721	Bm1_47865	G-patch domain containing protein	9.6e-06	0	3.3e-05	0.29	0	3.4
722	Bm1_41995	Conserved hypothetical protein, putative	0	0	3.3e-05	0	0	9999
723	Bm1_14755	Nuclear hormone receptor family member nhr-25.-related	0	1.2e-05	3.2e-05	0	0.38	2.6
724	Bm1_41650	hypothetical protein	7.9e-06	0	3.2e-05	0.25	0	4.1
725	Bm1_06655	hypothetical protein	0	0	3.2e-05	0	0	9999
726	Bm1_39595	Not-like, putative	1.2e-05	0	3.2e-05	0.37	0	2.7
727	Bm1_25540	hypothetical protein	0	0	3.2e-05	0	0	9999
728	Bm1_39670	RhoGAP domain containing protein	0	0	3.2e-05	0	0	9999
729	Bm1_16590	hypothetical protein, conserved	9.3e-06	0	3.2e-05	0.29	0	3.4
730	Bm1_40565	nuclear hormone receptor, putative	0	0	3.2e-05	0	0	9999
731	Bm1_46030	zgc:66088, putative	0	0	3.2e-05	0	0	9999
732	Bm1_55790	hypothetical protein	0	1.2e-05	3.1e-05	0	0.38	2.6
733	Bm1_24455	Pao retrotransposon peptidase family protein	0	7.2e-06	3.1e-05	0	0.23	4.3
734	Bm1_37280	conserved hypothetical protein	0	0	3.1e-05	0	0	9999
735	Bm1_47820	Major Facilitator Superfamily protein	0	0	3.1e-05	0	0	9999
736	Bm1_09240	jmjC domain containing protein	0	0	3.1e-05	0	0	9999
737	Bm1_45890	von Willebrand factor type A domain containing protein	0	0	3.1e-05	0	0	9999
738	Bm1_03080	hypothetical protein	0	1.2e-05	3e-05	0	0.38	2.6
739	Bm1_38760	MH2 domain containing protein	0	1.1e-05	3e-05	0	0.38	2.6
740	Bm1_08280	B-box type zinc-finger protein ncl-1, putative	0	8.5e-06	3e-05	0	0.29	3.5
741	Bm1_54890	RNA recognition motif.	1.5e-05	0	3e-05	0.49	0	2
742	Bm1_08740	tRNA (5-methylaminomethyl-2-thiouridylate)-methyltransferase, putative	0	0	3e-05	0	0	9999
743	Bm1_41250	enoyl-CoA hydratase/isomerase family protein	0	0	3e-05	0	0	9999
744	Bm1_14190	hypothetical protein	0	0	3e-05	0	0	9999
745	Bm1_27035	Tim44-like domain containing protein	0	0	3e-05	0	0	9999
746	Bm1_11940	hypothetical protein	0	0	3e-05	0	0	9999
747	Bm1_46540	hypothetical protein	0	0	3e-05	0	0	9999
748	Bm1_09300	GTP-ase activating protein for Arf containing protein	1.1e-05	0	3e-05	0.37	0	2.7
749	Bm1_20415	PAP2 superfamily protein	0	0	3e-05	0	0	9999
750	Bm1_09850	conserved hypothetical protein	0	0	3e-05	0	0	9999
751	Bm1_51235	Protein kinase domain containing protein	0	0	3e-05	0	0	9999
752	Bm1_19050	ADIPOR-like receptor C43G2.1, putative	0	0	3e-05	0	0	9999
753	Bm1_56405	hypothetical protein	0	0	3e-05	0	0	9999
754	Bm1_47005	PAN domain containing protein	0	1.1e-05	2.9e-05	0	0.38	2.6
755	Bm1_43270	SMC proteins Flexible Hinge Domain containing protein	7.1e-06	5.6e-06	2.9e-05	0.21	0.15	2.3
756	Bm1_40375	GTP-binding protein AGP-1, putative	1.4e-05	0	2.9e-05	0.49	0	2
757	Bm1_14130	DEAD/DEAH box helicase family protein	1.4e-05	0	2.9e-05	0.49	0	2
758	Bm1_44020	protein M110.5, putative	0	0	2.9e-05	0	0	9999
759	Bm1_07430	Fasciclin domain containing protein	0	0	2.9e-05	0	0	9999
760	Bm1_51530	Queuine tRNA-ribosyltransferase family protein	0	0	2.9e-05	0	0	9999
761	Bm1_04000	UPF0017 protein CG3488.-related	0	0	2.9e-05	0	0	9999
762	Bm1_25950	Hypothetical protein	0	0	2.9e-05	0	0	9999
763	Bm1_46115	G-patch domain containing protein	1.1e-05	0	2.9e-05	0.37	0	2.7
764	Bm1_31895	FERM domain	1.4e-05	0	2.9e-05	0.49	0	2
765	Bm1_09560	3'-5' exonuclease family protein	0	7.9e-06	2.8e-05	0	0.29	3.5
766	Bm1_57390	polybromodomain protein, putative	0	6.4e-06	2.8e-05	0	0.23	4.3
767	Bm1_17660	Zinc finger, C2H2 type family protein	0	0	2.8e-05	0	0	9999
768	Bm1_27975	hypothetical protein	8.4e-06	0	2.8e-05	0.29	0	3.4
769	Bm1_08555	Kelch motif family protein	0	0	2.8e-05	0	0	9999
770	Bm1_39490	MoeZ/MoeB domain containing protein	0	0	2.8e-05	0	0	9999
771	Bm1_48825	hypothetical protein	0	0	2.8e-05	0	0	9999
772	Bm1_44940	Fip1 motif family protein	0	0	2.8e-05	0	0	9999
773	Bm1_54795	BTB/POZ domain containing protein	0	0	2.8e-05	0	0	9999
774	Bm1_43865	EF hand family protein	0	0	2.8e-05	0	0	9999
775	Bm1_30945	angiogenesis inhibito, putative	8.2e-06	0	2.8e-05	0.29	0	3.4
776	Bm1_22725	RNA dependent RNA polymerase family protein	1.2e-05	0	2.8e-05	0.42	0	2.4
777	Bm1_39010	conserved hypothetical protein	0	1e-05	2.7e-05	0	0.38	2.6
778	Bm1_17670	hypothetical protein	6.6e-06	5.2e-06	2.7e-05	0.21	0.15	2.3
779	Bm1_54530	Myotubularin-related family protein	5.8e-06	4.5e-06	2.7e-05	0.18	0.14	2.7
780	Bm1_16685	hypothetical protein	1e-05	0	2.7e-05	0.37	0	2.7
781	Bm1_32465	conserved hypothetical protein	0	0	2.7e-05	0	0	9999
782	Bm1_01685	Patched family protein	0	0	2.7e-05	0	0	9999
783	Bm1_05120	hypothetical protein, conserved	0	0	2.7e-05	0	0	9999
784	Bm1_10695	conserved hypothetical protein	0	0	2.7e-05	0	0	9999
785	Bm1_09755	LOC443605 protein-related	0	0	2.7e-05	0	0	9999
786	Bm1_06550	Protein kinase domain containing protein	0	0	2.7e-05	0	0	9999
787	Bm1_50970	hypothetical protein	0	0	2.7e-05	0	0	9999
788	Bm1_40395	Phosphatidylinositol 3- and 4-kinase family protein	0	6e-06	2.6e-05	0	0.23	4.3
789	Bm1_15385	Protein kinase domain containing protein	0	0	2.6e-05	0	0	9999
790	Bm1_44380	hypothetical protein	0	0	2.6e-05	0	0	9999
791	Bm1_24465	histone acetyltransferase, putative	0	0	2.6e-05	0	0	9999
792	Bm1_02435	G-patch domain containing protein	0	0	2.6e-05	0	0	9999
793	Bm1_11870	Peptidase family M3 containing protein	1.3e-05	0	2.6e-05	0.49	0	2
794	Bm1_55400	Tubulin alpha-2 chain, putative	0	0	2.6e-05	0	0	9999
795	Bm1_49725	Sodium/hydrogen exchanger 8, putative	0	0	2.6e-05	0	0	9999
796	Bm1_30095	DEAD/DEAH box helicase family protein	1.2e-05	0	2.5e-05	0.49	0	2
797	Bm1_30620	sodium-independent organic anion transporter family protein	0	0	2.5e-05	0	0	9999
798	Bm1_34855	MBOAT family protein	0	0	2.5e-05	0	0	9999
799	Bm1_29580	hypothetical protein, conserved	1.2e-05	0	2.5e-05	0.49	0	2
800	Bm1_03965	conserved hypothetical protein	0	9.3e-06	2.4e-05	0	0.38	2.6
801	Bm1_22755	hypothetical protein	0	9.1e-06	2.4e-05	0	0.38	2.6
802	Bm1_13010	hypothetical protein	0	0	2.4e-05	0	0	9999
803	Bm1_25110	hypothetical protein	0	0	2.4e-05	0	0	9999
804	Bm1_08125	Conserved oligomeric Golgi complex component 8.-related	0	0	2.4e-05	0	0	9999
805	Bm1_25580	hypothetical protein	8.8e-06	0	2.4e-05	0.37	0	2.7
806	Bm1_02460	Not1 N-terminal domain, CCR4-Not complex component family protein	0	8.8e-06	2.3e-05	0	0.38	2.6
807	Bm1_40570	Major Facilitator Superfamily protein	0	0	2.3e-05	0	0	9999
808	Bm1_46435	Transcription initiation factor TFIID subunit A family protein	0	0	2.3e-05	0	0	9999
809	Bm1_29105	Bestrophin family protein	0	0	2.3e-05	0	0	9999
810	Bm1_43890	Cation transporter family protein	0	0	2.3e-05	0	0	9999
811	Bm1_32655	SOH1 family protein	0	0	2.3e-05	0	0	9999
812	Bm1_50175	Probable 3',5'-cyclic phosphodiesterase T04D3.3, putative	0	0	2.3e-05	0	0	9999
813	Bm1_53650	zinc finger, putative	0	0	2.3e-05	0	0	9999
814	Bm1_45905	conserved hypothetical protein	0	8.6e-06	2.2e-05	0	0.38	2.6
815	Bm1_07890	hypothetical protein	0	0	2.2e-05	0	0	9999
816	Bm1_39070	hypothetical protein	0	0	2.2e-05	0	0	9999
817	Bm1_11620	Protein kinase domain containing protein	0	0	2.2e-05	0	0	9999
818	Bm1_48600	cell cycle-regulated factor p78, putative	0	0	2.2e-05	0	0	9999
819	Bm1_13565	GYF domain containing protein	7.9e-06	0	2.2e-05	0.37	0	2.7
820	Bm1_47150	Prion-like--related	3.9e-06	6e-06	2.1e-05	0.14	0.24	2.1
821	Bm1_12375	hypothetical protein	0	6e-06	2.1e-05	0	0.29	3.5
822	Bm1_38670	conserved hypothetical protein	0	0	2.1e-05	0	0	9999
823	Bm1_39785	HMG box family protein	0	0	2e-05	0	0	9999
824	Bm1_41585	Guanine nucleotide exchange factor for Ras-like GTPases; N-terminal motif family protein	0	7.3e-06	1.9e-05	0	0.38	2.6
825	Bm1_44815	hypothetical protein	0	7.2e-06	1.9e-05	0	0.38	2.6
826	Bm1_16945	Hypothetical protein-conserved	0	0	1.9e-05	0	0	9999
827	Bm1_44965	Novel channel type/putative nematode calcium channel protein 1, isoform d, putative	4.6e-06	0	1.9e-05	0.25	0	4.1
828	Bm1_43810	Trehalase family protein	0	0	1.9e-05	0	0	9999
829	Bm1_00750	RhoGEF domain containing protein	5.5e-06	0	1.9e-05	0.29	0	3.4
830	Bm1_38900	hypothetical protein	0	5.3e-06	1.8e-05	0	0.29	3.5
831	Bm1_35345	Leucine Rich Repeat family protein	0	0	1.8e-05	0	0	9999
832	Bm1_18110	Helicase conserved C-terminal domain containing protein	0	0	1.8e-05	0	0	9999
833	Bm1_54560	hypothetical protein	0	0	1.8e-05	0	0	9999
834	Bm1_55060	SET domain containing protein	0	0	1.8e-05	0	0	9999
835	Bm1_32265	Carboxylesterase family protein	0	0	1.8e-05	0	0	9999
836	Bm1_25450	Formin Homology 2 Domain containing protein	0	0	1.8e-05	0	0	9999
837	Bm1_38780	hypothetical protein	0	0	1.8e-05	0	0	9999
838	Bm1_49290	ribosomal protein L19 containing protein	0	0	1.7e-05	0	0	9999
839	Bm1_05305	HYPOTHETICAL PROTEIN, CONSERVED	0	0	1.7e-05	0	0	9999
840	Bm1_33615	ADAMTS-like protease, putative	0	6.3e-06	1.6e-05	0	0.38	2.6
841	Bm1_18910	hypothetical protein	0	0	1.6e-05	0	0	9999
842	Bm1_34975	metabotropic glutamate receptor type 2, putative	0	0	1.6e-05	0	0	9999
843	Bm1_42420	Eye-specific diacylglycerol kinase, putative	0	0	1.6e-05	0	0	9999
844	Bm1_41360	Posterior Sex Combs gene., putative	0	0	1.6e-05	0	0	9999
845	Bm1_14360	Chromadorea ALT protein	5.5e-06	0	1.5e-05	0.37	0	2.7
846	Bm1_33085	Double-stranded RNA binding motif family protein	0	0	1.5e-05	0	0	9999
847	Bm1_43785	Variant SH3 domain containing protein	0	0	1.5e-05	0	0	9999
848	Bm1_42205	Variant SH3 domain containing protein	0	5.2e-06	1.4e-05	0	0.38	2.6
849	Bm1_20665	Bromodomain containing protein	0	0	1.4e-05	0	0	9999
850	Bm1_31105	Protein kinase c protein 2, isoform c, putative	0	0	1.4e-05	0	0	9999
851	Bm1_57450	pyruvate dehydrogenase phosphatase regulatory subunit precursor, putative	0	0	1.4e-05	0	0	9999
852	Bm1_49235	isoleucyl-tRNA synthetase, putative	0	0	1.4e-05	0	0	9999
853	Bm1_47475	Kinesin motor domain containing protein	0	0	1e-05	0	0	9999
854	Bm1_09450	Formin Homology 2 Domain containing protein	0	0	1e-05	0	0	9999
855	Bm1_17115	conserved hypothetical protein	0	0	9.8e-06	0	0	9999
856	Bm1_21465	Pao retrotransposon peptidase family protein	0	0	9.2e-06	0	0	9999
857	Bm1_08580	AMP-binding enzyme family protein	0	3e-06	7.9e-06	0	0.38	2.6
